# Supplementary material for: Integrative analysis of 115 transcriptomic studies decodes the molecular landscape of neurodevelopmental disorders
Source: Commun Biol. 2025 Jun 12;8:914. doi: 10.1038/s42003-025-08330-2 (PMC12159135; doi:10.1038/s42003-025-08330-2)
Supplement: Supplementary file 4 — Supplementary Data S1 [file 42003_2025_8330_MOESM4_ESM.xlsx]

## Sheet: Sheet1
GEO ID	Dataset ID	Disease	Disease abbreviation	OMIM ID	Gene/locus	Change	Tissue	Source	N - disease	N - control	Covariate	Excluded samples (outliers)
GSE30573	GSE30573	Autism Spectrum Disorder	ASD		RBFOX1	Downregulated expression	Brain	Post-mortem	3	3
GSE42142	GSE42142	Down Syndrome	DS	OMIM:190685	Chromosome 21	Trisomy	Fetal placenta	CVS	3	3	Tissue
GSE52249	GSE52249	Down Syndrome	DS	OMIM:190685	Chromosome 21	Trisomy	iPSC	iPSC	3	4
GSE61476	GSE61476	Autism Spectrum Disorder	ASD				NPC	iPSC	22	23	Time; Sex
GSE67122	GSE67122-1	Angelman Syndrome	AS	OMIM:105830	UBE3A	Loss-of-function	Neuron	Dentel pulp stem cells	6	6	Cell type
GSE67122	GSE67122-2	Dup 15q Syndrome	D15q	OMIM:608636	15q11.2-q13.1; UBE3A	Duplication	Neuron	Dentel pulp stem cells	4	6	Cell type
GSE76490	GSE76490	Fragile X Syndrome	FXS	OMIM:300624	FMR1	Downregulated expression	iPSC; Neuroepithelium; Neuron	iPSC	4	4	Cell type
GSE81402	GSE81402	Down Syndrome	DS	OMIM:190685	Chromosome 21	Trisomy	ESC		3	4		GSM215189
GSE86356	GSE86356-1	Duchenne Muscular Dystrophy	DMD	OMIM:310200	DMD	Loss-of-function	Muscle	Biopsy	4	25	Tissue
GSE86356	GSE86356-2	Myotonic Dystrophy Type 1	DM1	OMIM:160900	DMPK	CTG expansion	Muscle	Biopsy	96	25	Autopsy/biopsy
GSE89991	GSE89991	Prader-Willi Syndrome	PWS	OMIM:176270	15q11.2-q13	Deletion	Neuron	iPSC	4	9
GSE90682	GSE90682	Hypotonia, Ataxia, and Delayed Development Syndrome	HADDS	OMIM:617330	EBF3	Loss-of-function	Neuroblastoma cell	SK-N-SH cell	4	3
GSE95552	GSE95552	Down Syndrome	DS	OMIM:190685	Chromosome 21	Trisomy	Cortical progenitor cell	iPSC	3	3
GSE98476	GSE98476	Gabriele-de Vries Syndrome	GADEVS	OMIM:617557	YY1	Loss-of-function	Lymphoblastoid cell		8	10	Batch
GSE101942	GSE101942-1	Down Syndrome	DS	OMIM:190685	Chromosome 21	Trisomy	iPSC	iPSC	3	3
GSE101942	GSE101942-2	Down Syndrome	DS	OMIM:190685	Chromosome 21	Trisomy	Neuron	iPSC	3	3
GSE102741	GSE102741	Autism Spectrum Disorder	ASD				Brain	Post-mortem	13	39	Sex
GSE107399	GSE107399-1	Rett Syndrome	RTT	OMIM:312750	MECP2	Loss-of-function	iPSC	iPSC	4	5	Parental cell line
GSE107399	GSE107399-2	Rett Syndrome	RTT	OMIM:312750	MECP2	Loss-of-function	NPC	iPSC	4	5	Parental cell line
GSE107399	GSE107399-3	Rett Syndrome	RTT	OMIM:312750	MECP2	Loss-of-function	Neuron	iPSC	3	4	Parental cell line
GSE107878	GSE107878-1	Autism Spectrum Disorder	ASD		AFF2; ANOS1; ASTN2; ATRX; CACNA1C; CHD8; DLGAP2; KCNQ2; SCN2A; TENM	Loss-of-function	Neuron	iPSC	34	4
GSE107878	GSE107878-2	Autism Spectrum Disorder	ASD		AFF2; ANOS1; ASTN2; ATRX; CACNA1C; CHD8; DLGAP2; KCNQ2; SCN2A; TENM	Loss-of-function	iPSC	iPSC	40	8
GSE108887	GSE108887	Intellectual disability	ID		CCNT2; CDK9; TAF2	Loss-of-function	Blood		6	6	Mutation type
GSE113902	GSE113902	Rett Syndrome	RTT	OMIM:312750	MECP2	Loss-of-function	Brain	Post-mortem	3	3
GSE114559	GSE114559	Down Syndrome	DS	OMIM:190685	Chromosome 21	Trisomy	Blastocyst		3	5
GSE114685	GSE114685	Intellectual developmental disorder, autosomal dominant 6, with or without seizures; Developmental and epileptic encephalopathy 27	MRD6; DEE27	OMIM:613970; OMIM:616139	GRIN2B	Loss-of-function	Neuron	iPSC	4	4
GSE117248	GSE117248-1	Fragile X Syndrome	FXS	OMIM:300624	FMR1	Downregulated expression	Neuron	ESC	4	4
GSE117248	GSE117248-2	Fragile X Syndrome	FXS	OMIM:300624	FMR1	Downregulated expression	Neuron	iPSC	6	6
GSE117248	GSE117248-3	Fragile X Syndrome	FXS	OMIM:300624	FMR1	Downregulated expression	Neuron	ESC	4	4
GSE117511	GSE117511	Rett Syndrome	RTT	OMIM:312750	MECP2	Loss-of-function	Neuron	iPSC	6	6	Time
GSE121065	GSE121065	Down Syndrome	DS	OMIM:190685	Chromosome 21	Trisomy	B cell		4	4	Treatment
GSE122550	GSE122550	Autism susceptibility 17	AUTS17	OMIM:613436	SHANK2	Loss-of-function	Neuron	iPSC	4	4
GSE123753	GSE123753-1	Rett Syndrome	RTT	OMIM:312750	MECP2	Loss-of-function	NPC	iPSC	5	6
GSE123753	GSE123753-2	Rett Syndrome	RTT	OMIM:312750	MECP2	Loss-of-function	Neuron	iPSC	7	9
GSE124252	GSE124252	Down Syndrome	DS	OMIM:190685	Chromosome 21	Trisomy	Retina	Foetus	4	6
GSE125020	GSE125020	Autism Spectrum Disorder	ASD				Neuron	iPSC	7	8
GSE126253	GSE126253	Hypotonia, ataxia, developmental delay, and tooth enamel defect syndrome	HADDTS	OMIM:617915	CTBP1	Loss-of-function	Gliablastoma cell	HTB17 cell	3	3
GSE126712	GSE126712-1	Turner Syndrome	XO	ORPHA:881	Chromosome X	Monosomy	Lymphocyte	Primary	13	13		GSM3611696
GSE126712	GSE126712-2	Klinefelter Syndrome	XXY		Chromosome X/Y	Trisomy	Lymphocyte	Primary	14	13
GSE126910	GSE126910	Down Syndrome	DS	OMIM:190685	Chromosome 21	Trisomy	Fibroblast	Skin	6	6	Donor
GSE128380	GSE128380-1	Rett Syndrome	RTT	OMIM:312750	MECP2	Loss-of-function	Brain	Post-mortem	4	4
GSE128380	GSE128380-2	Rett Syndrome	RTT	OMIM:312750	MECP2	Loss-of-function	Brain	Post-mortem	4	4
GSE128621	GSE128621	Down Syndrome	DS	OMIM:190685	Chromosome 21	Trisomy	White blood cell		8	6	Sex; Age
GSE128840	GSE128840	Williams-Beuren Syndrome	WBS	OMIM:194050	7q11.23	Deletion	Brain	Post-mortem	3	3	Age
GSE129310	GSE129310	Lowe Syndrome	OCRL	OMIM:309000	OCRL	Loss-of-function	NPC	iPSC	6	6	Case-control pair
GSE129806	GSE129806-1	Autism Spectrum Disorder	ASD				NPC	iPSC	4	4
GSE129806	GSE129806-2	Autism Spectrum Disorder	ASD				NPC	iPSC	4	4
GSE129808	GSE129808	Autism, susceptibility to, X-linked 4	AUTSX4	OMIM:300830	PTCHD1	Loss-of-function	iPSC	iPSC	3	3
GSE131069	GSE131069	Noonan Syndrome 5	NS5	OMIM:611553	RAF1	Loss-of-function	Cardiomyocyte	iPSC	3	3
GSE131249	GSE131249	Down Syndrome	DS	OMIM:190685	Chromosome 21	Trisomy	Carcinoma cell		6	3
GSE135287	GSE135287-1	Rubinstein-Taybi syndrome 1; Rubinstein-Taybi syndrome 2	RSTS1; RSTS2	OMIM:180849; OMIM:613684	CREBBP; EP300	Loss-of-function; Loss-of-function	NPC	iPSC	5	4	Sex
GSE135287	GSE135287-2	Rubinstein-Taybi syndrome 1; Rubinstein-Taybi syndrome 2	RSTS1; RSTS2	OMIM:180849; OMIM:613684	CREBBP; EP300	Loss-of-function; Loss-of-function	Neuron	iPSC	5	4	Sex
GSE135384	GSE135384	Intellectual disability	ID		NUDT21	Downregulated expression	Neuron	ESC	4	4
GSE140702	GSE140702-1	Autism Spectrum Disorder	ASD				PBMC		17	23	Age
GSE140702	GSE140702-2	Pervasive Developmental Disorder Not Otherwise Specified	PDDNOS				PBMC		8	23	Age
GSE141835	GSE141835	Intellectual developmental disorder, autosomal dominant 1	MRD1	OMIM:156200	MBD5	Loss-of-function	NPC	iPSC	3	3		GSM4213994 (iPSCs generated from umbilical cord)
GSE142670	GSE142670-1	Autism Spectrum Disorder	ASD				NPC	iPSC	16	13
GSE142670	GSE142670-2	Autism Spectrum Disorder	ASD				Neuron	iPSC	3	4
GSE142670	GSE142670-3	Autism Spectrum Disorder	ASD				Neuron	iPSC	9	7
GSE143155	GSE143155	Autism Spectrum Disorder	ASD				Neuron		8	6	Sex
GSE143908	GSE143908	Autism Spectrum Disorder	ASD		15q13.3	Duplication	Neuron	iPSC	4	12	Sex
GSE144279	GSE144279-1	Intellectual developmental disorder, autosomal dominant 1	MRD1	OMIM:156200	MBD5	Loss-of-function	NPC	iPSC	3	3
GSE144279	GSE144279-2	Intellectual developmental disorder, autosomal dominant 1	MRD1	OMIM:156200	MBD5	Loss-of-function	Neuron	iPSC	3	3
GSE144601	GSE144601	Neurofibromatosis type 1	NF1	OMIM:162200	NF1	Loss-of-function	NPC	iPSC	8	3
GSE144857	GSE144857-1	Fragile X Syndrome	FXS	OMIM:300624	FMR1	Downregulated expression	iPSC	iPSC	5	5
GSE144857	GSE144857-2	Fragile X Syndrome	FXS	OMIM:300624	FMR1	Downregulated expression	Neuron	iPSC	5	5
GSE144857	GSE144857-3	Down Syndrome	DS	OMIM:190685	Chromosome 21	Trisomy	iPSC	iPSC	4	5
GSE144857	GSE144857-4	Down Syndrome	DS	OMIM:190685	Chromosome 21	Trisomy	Neuron	iPSC	5	5
GSE145348	GSE145348	Noonan syndrome 2; Noonan syndrome 10	NS2; NS10	OMIM:605275; OMIM:616564	LZTR1	Loss-of-function	Cardiomyocyte	iPSC	8	5
GSE145349	GSE145349	Noonan syndrome 2; Noonan syndrome 10	NS2; NS10	OMIM:605275; OMIM:616564	LZTR1	Loss-of-function	Cardiomyocyte	iPSC	4	7	Maturity
GSE145710	GSE145710	Intellectual developmental disorder, X-linked syndromic, Armfield type	MRXSA	OMIM:300261	FAM50A	Loss-of-function	Lymphocyte		6	3
GSE146339	GSE146339	Fragile X Syndrome	FXS	OMIM:300624	FMR1	Downregulated expression	Cerebral organoid	iPSC	3	3
GSE146640	GSE146640	Angelman Syndrome	AS	OMIM:105830	UBE3A	Loss-of-function	Neuron	iPSC	3	3
GSE151282	GSE151282	Down Syndrome	DS	OMIM:190685	Chromosome 21	Trisomy	Blood		4	4	Sex
GSE154199	GSE154199	Neurodevelopmental disorder with dysmorphic facies, sleep disturbance, and brain abnormalities	NEDFASB	OMIM:619103	KAT5	Loss-of-function	Fibroblast		3	8
GSE154418	GSE154418	Down Syndrome	DS	OMIM:190685	Chromosome 21	Trisomy	Fibroblast	Primary	11	6
GSE159273	GSE159273-1	Duchenne Muscular Dystrophy	DMD	OMIM:310200	DMD	Loss-of-function	Muscle cell	ePSC	3	3
GSE159273	GSE159273-2	Duchenne Muscular Dystrophy	DMD	OMIM:310200	DMD	Loss-of-function	Muscle cell	ePSC	3	3
GSE159273	GSE159273-3	Duchenne Muscular Dystrophy	DMD	OMIM:310200	DMD	Loss-of-function	Muscle cell	ePSC	3	3
GSE160747	GSE160747-1	Angelman Syndrome	AS	OMIM:105830	UBE3A	Loss-of-function	Neuron	iPSC	6	6
GSE160747	GSE160747-2	Angelman Syndrome	AS	OMIM:105830	UBE3A	Loss-of-function	Neuron	ESC	6	6
GSE164874	GSE164874	Duchenne Muscular Dystrophy	DMD	OMIM:310200	DMD	Loss-of-function	Muscle cell	iPSC	6	3
GSE166080	GSE166080	Neurofibromatosis type 1	NF1	OMIM:162200	NF1	Loss-of-function	NPC	iPSC	6	15
GSE166849	GSE166849-1	Down Syndrome	DS	OMIM:190685	Chromosome 21	Trisomy	iPSC	iPSC	4	6
GSE166849	GSE166849-2	Down Syndrome	DS	OMIM:190685	Chromosome 21	Trisomy	Endothelial cell	iPSC	3	3
GSE167021	GSE167021-1	Down Syndrome	DS	OMIM:190685	Chromosome 21	Trisomy	Thymic epithelial cell		3	3
GSE167021	GSE167021-2	Down Syndrome	DS	OMIM:190685	Chromosome 21	Trisomy	Thymic epithelial cell		3	3
GSE169190	GSE169190	Duchenne Muscular Dystrophy	DMD	OMIM:310200	DMD	Loss-of-function	Cardiomyocyte	iPSC	3	6
GSE171474	GSE171474-1	Tuberous Sclerosis 2	TSC2	OMIM:613254	TSC2	Loss-of-function	Renal cell	Organoid	3	3
GSE171474	GSE171474-2	Tuberous Sclerosis 2	TSC2	OMIM:613254	TSC2	Loss-of-function	Renal cell	Organoid	3	3
GSE171848	GSE171848	Lowe Syndrome	OCRL	OMIM:309000	OCRL	Loss-of-function	Renal cell	3D chip model	6	3
GSE178205	GSE178205	Autism Spectrum Disorder	ASD				Brain	Post-mortem	13	10
GSE178687	GSE178687-1	Prader-Willi Syndrome	PWS	OMIM:176270	15q11.2-q13	Uniparental disomy	Dentel pulp stem cells		8	4
GSE178687	GSE178687-2	Prader-Willi Syndrome	PWS	OMIM:176270	15q11.2-q13	Deletion	Dentel pulp stem cells		4	4
GSE180185	GSE180185-1	Intellectual developmental disorder, autosomal dominant 29	MRD29	OMIM:616078	SETBP1	Loss-of-function	NPC	ESC	6	6
GSE180185	GSE180185-2	Intellectual developmental disorder, autosomal dominant 29	MRD29	OMIM:616078	SETBP1	Loss-of-function	NPC	ESC	6	6
GSE180185	GSE180185-3	Intellectual developmental disorder, autosomal dominant 29	MRD29	OMIM:616078	SETBP1	Loss-of-function	Neuron	ESC	6	6
GSE181376	GSE181376	Cerebral Palsy	CP				Myoblast precursor	Satelite cell	4	3	Sex
GSE183701	GSE183701	Down Syndrome	DS	OMIM:190685	Chromosome 21	Trisomy	Blood		23	26	Sex; Age
GSE184450	GSE184450	Down Syndrome	DS	OMIM:190685	Chromosome 21	Trisomy	Mesenchymal stem cell	CVS	3	3
GSE186998	GSE186998	Sturge–Weber Syndrome	SWS	OMIM:185300	GNAQ	Loss-of-function	Endothelial colony forming cell	Umbilical cord blood	3	3
GSE188238	GSE188238	Noonan Syndrome 5; Noonan Syndrome 1	NS5; NS1	OMIM:611553; OMIM:163950	RAF1; PTPN11	Loss-of-function; Loss-of-function	Left ventricular myocardium	Biopsy	5	4
GSE190053	GSE190053	Down Syndrome	DS	OMIM:190685	Chromosome 21	Trisomy	Neuroepithelial stem cell	iPSC	6	9
GSE190125	GSE190125	Down Syndrome	DS	OMIM:190685	Chromosome 21	Trisomy	Blood		304	96	Sex; Age
GSE194297	GSE194297	Duchenne Muscular Dystrophy	DMD	OMIM:310200	DMD	Loss-of-function	iPSC		3	3
GSE195505	GSE195505	Williams-Beuren Syndrome	WBS	OMIM:194050	7q11.23	Deletion	Cortical organoid	iPSC	4	4
GSE196443	GSE196443	Down Syndrome	DS	OMIM:190685	Chromosome 21	Trisomy	Embryonic heart		4	5	Sex; Developmental stage
GSE199910	GSE199910	Intellectual developmental disorder and microcephaly with pontine and cerebellar hypoplasia	MICPCH	OMIM:300749	CASK	Loss-of-function	Neuron	ESC	8	4
GSE200680	GSE200680	Klinefelter Syndrome	XXY		Chromosome X/Y	Trisomy	Testis	Biopsy	5	4		GSM6041946
GSE202177	GSE202177	Fragile X Syndrome	FXS	OMIM:300624	FMR1	Downregulated expression	Leukocyte		28	10
GSE203647	GSE203647	Neurofibromatosis type 1	NF1	OMIM:162200	NF1	Loss-of-function	Microglia-like cell	iPSC	6	4
GSE206088	GSE206088-1	Fragile X Syndrome	FXS	OMIM:300624	FMR1	Downregulated expression	ESC	ESC	3	3
GSE206088	GSE206088-2	Fragile X Syndrome	FXS	OMIM:300624	FMR1	Downregulated expression	NPC	ESC	3	3
GSE206088	GSE206088-3	Fragile X Syndrome	FXS	OMIM:300624	FMR1	Downregulated expression	Neuron	ESC	3	3
GSE207112	GSE207112	Turner Syndrome	XO	ORPHA:881	Chromosome X	Monosomy	Trophoblast-like cell	iPSC	16	12
GSE208440	GSE208440	Down Syndrome	DS	OMIM:190685	Chromosome 21	Trisomy	Brain organoid	iPSC	3	3
GSE208574	GSE208574	16p13.11 microdeletion syndrome	MDS16	ORPHA:261236	16p13.11	Deletion	Neuron	iPSC	7	5
GSE210959	GSE210959	Phelan-McDermid Syndrome	PHMDS	OMIM:606232	SHANK3	Loss-of-function	Telencephalic organoid	iPSC; ESC	3	3
GSE211063	GSE211063-1	Intellectual developmental disorder, X-linked syndromic, Claes-Jensen type	MRXSCJ	OMIM:300534	KDM5C	Loss-of-function	Neuron	iPSC	3	3
GSE211063	GSE211063-2	Intellectual developmental disorder, X-linked syndromic, Claes-Jensen type	MRXSCJ	OMIM:300534	KDM5C	Loss-of-function	Neuron	iPSC	3	3
GSE211154	GSE211154	Autism Spectrum Disorder	ASD				Neuron	Post-mortem	19	18		GSM6454301; GSM6454302
GSE212645	GSE212645	Autism Spectrum Disorder	ASD				Blood		20	20
GSE213715	GSE213715	Tuberous Sclerosis-like	TSCL		IQGAP2	Loss-of-function	Keratinocyte cell		3	3
GSE218676	GSE218676	Fragile X Syndrome	FXS	OMIM:300624	FMR1	Downregulated expression	NPC	iPSC	3	4
GSE218688	GSE218688	Intellectual developmental disorder, X-linked syndromic 37	MRXS37	OMIM:301118	ZFX	Loss-of-function	Kidney cell	HEK293T	12	3
GSE220268	GSE220268	Klinefelter Syndrome	XXY		Chromosome X/Y	Trisomy	iPSC	iPSC	34	9
GSE221178	GSE221178	Down Syndrome	DS	OMIM:190685	Chromosome 21	Trisomy	Brain	Post-mortem	3	5	Sex
GSE222259	GSE222259	Developmental and epileptic encephalopathy 11; Episodic ataxia, type 9; Seizures, benign familial infantile, 3	DEE11; EA9; BFIS3	OMIM:613721; OMIM:618924; OMIM:607745	SCN2A	Loss-of-function	Neuron	iPSC	19	10
GSE222365	GSE222365	Down Syndrome	DS	OMIM:190685	Chromosome 21	Trisomy	Cerebral organoid	iPSC	5	5
GSE226170	GSE226170	Duchenne Muscular Dystrophy	DMD	OMIM:310200	DMD	Loss-of-function	Cardiomyocyte	iPSC	4	4
GSE228378	GSE228378	Fragile X Syndrome	FXS	OMIM:300624	FMR1	Downregulated expression	Astrocyte	ESC	5	5	Time
GSE230714	GSE230714	Rett Syndrome	RTT	OMIM:312750	MECP2	Loss-of-function	Neuron	ESC	7	3
GSE230995	GSE230995	Down Syndrome	DS	OMIM:190685	Chromosome 21	Trisomy	Lymphoblastoid cell		3	9
GSE232622	GSE232622	Ichthyosis, X-linked	XLI	OMIM:308100	STS	Loss-of-function	Keratinocyte	Primary	3	3
GSE235862	GSE235862	Tuberous Sclerosis 2	TSC2	OMIM:613254	TSC2	Loss-of-function	BMEC; Astrocyte; Neuron	iPSC	3	3
GSE236761	GSE236761-1	Autism Spectrum Disorder	ASD				Brain	Post-mortem	6	4
GSE236761	GSE236761-2	Autism Spectrum Disorder	ASD				Brain	Post-mortem	5	4
GSE237014	GSE237014	Duchenne Muscular Dystrophy	DMD	OMIM:310200	DMD	Loss-of-function	Cardiac fibroblast	iPSC	4	4
GSE237022	GSE237022	Arboleda-Tham Syndrome	ARTHS	OMIM:616268	KAT6A	Loss-of-function	Fibroblast	Skin	5	7	Sex
GSE239412	GSE239412	Tuberous Sclerosis 1	TSC1	OMIM:191100	TSC1	Loss-of-function	NPC	iPSC	3	3
GSE241621	GSE241621-1	KINSSHIP Syndrome	KINS	OMIM:619297	AFF3	Loss-of-function	Kidney cell	HEK293T	14	9
GSE241621	GSE241621-2	KINSSHIP Syndrome	KINS	OMIM:619297	AFF3	Gain-of-function	Kidney cell	HEK293T	6	9
GSE244091	GSE244091	Tuberous Sclerosis 2	TSC2	OMIM:613254	TSC2	Loss-of-function	Microglia cell	iPSC	8	8
GSE245515	GSE245515	Intellectual developmental disorder, X-linked syndromic, Claes-Jensen type	MRXSCJ	OMIM:300534	KDM5C	Loss-of-function	Neuron	iPSC	4	4
GSE247990	GSE247990-1	Down Syndrome	DS	OMIM:190685	Chromosome 21	Trisomy	Embroid body	iPSC	3	3
GSE247990	GSE247990-2	Down Syndrome	DS	OMIM:190685	Chromosome 21	Trisomy	Early neuroectoderm	iPSC	3	3
GSE247990	GSE247990-3	Down Syndrome	DS	OMIM:190685	Chromosome 21	Trisomy	Late neuroectoderm	iPSC	3	3
GSE248257	GSE248257	Duchenne Muscular Dystrophy	DMD	OMIM:310200	DMD	Loss-of-function	Myotube	Myoblast	9	9
GSE254556	GSE254556	Joubert Syndrome 3; Joubert Syndrome 17; Joubert Syndrome 6; Joubert Syndrome 9	JBTS3; JBTS17; JBTS6; JBTS9	OMIM:608629; OMIM:614615; OMIM:610688; OMIM:612285	AHI1; CPLANE1; TMEM67; CC2D2A	Loss-of-function; Loss-of-function; Loss-of-function; Loss-of-function	Cerebral granule cell	iPSC	8	3
GSE259222	GSE259222	Intellectual developmental disorder, X-linked 112	XLID112	OMIM:301111	ZMYM3	Loss-of-function	HepG2 cell		5	5
GSE261691	GSE261691	Williams-Beuren Syndrome	WBS	OMIM:194050	7q11.23	Deletion	Neuron	iPSC	3	3
