# Supplementary material for: Integrative analysis of 115 transcriptomic studies decodes the molecular landscape of neurodevelopmental disorders
Source: Commun Biol. 2025 Jun 12;8:914. doi: 10.1038/s42003-025-08330-2 (PMC12159135; doi:10.1038/s42003-025-08330-2)
Supplement: Supplementary file 5 — Supplementary Data S2 [file 42003_2025_8330_MOESM5_ESM.csv]

EntrezGene	GeneSymbol	GOID	GOName	GSE101942-1	GSE101942-2	GSE102741	GSE107399-1	GSE107399-2	GSE107399-3	GSE107878-1	GSE107878-2	GSE108887	GSE113902	GSE114559	GSE114685	GSE117248-1	GSE117248-2	GSE117248-3	GSE117511	GSE121065	GSE122550	GSE123753-1	GSE123753-2	GSE124252	GSE125020	GSE126253	GSE126712-1	GSE126712-2	GSE126910	GSE128380-1	GSE128380-2	GSE128621	GSE128840	GSE129310	GSE129806-1	GSE129806-2	GSE129808	GSE131069	GSE131249	GSE135287-1	GSE135287-2	GSE135384	GSE140702-1	GSE140702-2	GSE141835	GSE142670-1	GSE142670-2	GSE142670-3	GSE143155
89	ACTN3	GO:0006119	Oxidative phosphorylation	0.363608814357878	0.00141872451277825	-0.00714906260585148	6.4699083906934e-07	0.0133549247985967	0.00417584558070693	-1.06465962073069e-06	0.0111443563789287	NA	NA	NA	NA	NA	NA	NA	0.368341284729084	NA	NA	NA	NA	0.0222656869432688	-4.79495942501315e-07	NA	NA	NA	NA	NA	NA	1.24784660697083	0.0289476012617695	-0.00121643534143048	-2.77724247806502	-0.825837664104306	2.97869327143269e-08	0.031674605813923	NA	-3.0625812763918e-07	-8.41021797452508e-08	NA	NA	NA	-0.00105730290579618	0.00171343870639105	-1.24372570690409e-07	6.43368309714983e-07	-0.162165000339982
205	AK4	GO:0006119	Oxidative phosphorylation	-0.0122747745812865	0.00299774934937512	0.0313223298145007	-1.49867726441898e-06	0.0438097049670707	-0.015302455615621	-1.04410997751324e-06	-0.0157824719384611	0.00313920131631313	8.19557476815583e-05	-0.0114849809630436	0.0691141307367161	0.164536784966548	0.357217189276474	1.95947146749083	-1.25598705108963	-0.235491488825072	0.0906698369068641	0.827222769658396	0.426856080765237	-1.0458654997006	3.10710135922383e-06	0.0186970352480026	0.0109036665239287	0.0045653112150615	3.27999956222392	0.0211919766590829	0.0948316586423071	-0.0498984087308129	0.0414635780020005	-0.00457774875801866	-2.26125980644425	-0.0603087651501774	9.4493986942093e-07	0.0244254752172034	0.285856105125495	-3.21844820568229e-06	-2.49146762814534e-06	-1.99254243661759	9.0772896503717e-07	0.00196578688112099	-0.0519550787472883	-0.0312407531733998	1.15155101236741e-06	-2.42671595314001e-07	2.73048091053909
215	ABCD1	GO:0006119	Oxidative phosphorylation	-0.135311879951467	0.00184345221580864	-0.0109487120961797	7.63089015028666e-07	-0.0188619523973003	0.0294280010543573	-6.33201552145657e-06	0.0783566898897694	-0.0262957914821885	-9.0252581490887e-07	-0.0166344242223836	0.0610318863700704	-0.0900216625926645	-1.17366778152832	-0.262934828117383	-0.148143779636079	-0.020207458443101	0.258805399326801	0.0191217797048701	-0.0953146593283118	0.314402135120074	2.09273991058513e-06	-0.00319085633831116	-0.0144538521428255	0.00439087452524219	0.331872000789089	0.00407420377217434	0.039662673871447	0.112977532148379	-0.0603120117246319	-0.00841109821503036	0.127350953511277	-0.0336304230622856	2.39365210436543e-06	0.225119123477211	-0.0619257002478698	-6.20697614482295e-06	4.86326283495958e-07	-0.127264892091221	-3.24171513857352e-06	-0.000266741450311196	-0.157206515693103	0.0123732025036443	-7.20614667736135e-07	-2.44900088312067e-06	-0.0561696364601039
387	RHOA	GO:0006119	Oxidative phosphorylation	-0.0853557860803659	0.0024105728357925	-0.0157777659205374	-2.68229788536221e-06	-0.00732021482878708	0.0581490608835383	-3.40033109945496e-06	-0.0192786984378826	-0.161518212998305	5.1259934887506e-07	0.0614208361437843	0.367709474701717	0.0402890708970774	-0.0838946390909522	0.351659661018271	-0.063806392514058	-0.0664368552779581	0.562854261115771	0.212969824675593	0.161587861071438	-0.294245498185332	-8.60377578252295e-07	0.0041557826267904	0.0690908625103162	-0.0030052995445474	0.553556658807671	0.132539043490209	0.16434776060219	0.0910893084949352	-0.220183980847096	-0.000459041302052158	-0.118408359618268	-0.0674832284588938	4.64319796390439e-06	-0.045558105817655	0.0954759266690139	1.12489816556273e-06	1.51753877067396e-06	-0.535097158830333	-1.33216317016431e-07	-0.0152075479411561	-0.129223155378807	0.0428493251776269	4.1785332158539e-06	-3.51554037128179e-06	-0.359015708759182
498	ATP5F1A	GO:0006119	Oxidative phosphorylation	-0.0995269827805384	-0.0147065272637488	-0.00539168604535634	3.07290007704139e-06	0.0464332098805395	0.0544818641554357	-1.11360255556554e-05	-0.0291534985744061	-0.0134952421765262	1.17145051844318e-06	-0.00738985492335743	-0.129461785161954	0.0893293935999802	0.190692395767442	-0.0353395744910079	0.00753803019667562	-0.148730704147456	0.371150098692971	-0.258287808222204	0.139445486360776	-0.258804366791062	-1.06982413910912e-06	0.00014885151826415	0.0712833231335482	0.00193127362194759	-0.0663990801596365	-0.0231630263746401	-0.0344482187197971	0.0534112165607757	-0.121065821725858	0.00907152179246462	-0.151199357511637	0.0170158859489672	1.09593968237449e-06	-0.0617928165514528	0.0386056474296389	1.19580497809098e-06	-3.58727185680045e-06	-0.962718978255212	1.83269009596506e-06	-0.0440935932098037	0.0854686465036962	-0.00836698277022413	-3.18266484661051e-06	-7.49304069435143e-06	-0.269163483047142
506	ATP5F1B	GO:0006119	Oxidative phosphorylation	-0.175771924718945	-0.0133033471032955	-0.020984746367463	4.51061535565054e-08	0.0146805670320247	0.0371395225553026	-1.8351722726457e-05	0.108359901098526	-0.0119102058336359	6.21898400123736e-07	0.0239176869257223	0.0138055469527226	-0.0481279706054943	0.146432141646178	0.0416391385771055	-0.227092149914357	-0.121596428624249	0.4292145274909	-0.197358052800596	-0.0160713316505928	-0.213351225401126	1.36625560961387e-06	-0.0238681720052183	0.114189163031633	-0.009871017597908	0.203142982591863	-0.0359383476540975	-0.103319511001378	0.0731984147352411	-0.0712427554074308	-0.033130080812063	-0.233055134018252	-0.0353699380860886	1.4088182193029e-06	-0.0982161800841415	0.0348012432189681	8.22321322838662e-07	-5.02422870871506e-06	-0.916639315662771	4.11181674133221e-06	0.0476965442761949	0.0377812893309298	0.0255121990286372	-2.51378590843981e-06	-5.69978291307762e-06	-0.476149208138709
509	ATP5F1C	GO:0006119	Oxidative phosphorylation	0.141164074988416	-0.00353304537767139	-0.00299079335036937	4.84084606739599e-06	0.0993497940049137	0.0709133570538362	-1.13060289647924e-05	0.101180144899054	-0.0123154493911456	6.59798551332381e-07	0.0310532703048989	-0.0509691054558267	0.113291367795579	0.35671061508465	0.00639681631209105	0.0142530412615108	-0.173389892499959	0.360967905045496	-0.282683996926568	-0.290437502162427	-0.270406318656212	-2.89210160936216e-06	-0.0078070346049906	0.0198086073214086	0.0085771411884384	-0.0503926423114425	-0.0192671863026712	-0.0736392284338343	0.0739110109058768	-0.138684304357325	-0.00274197888654541	-0.213618149556824	-0.0203950576394787	0.000102163267028114	0.156604363633252	0.0793163117141575	4.02767266142247e-06	-4.64501549400365e-06	-0.646471619315389	7.71887216031079e-06	0.00312469885684581	-0.0167390929760873	0.0323772492208043	-1.39143573639973e-06	-1.4290175174555e-05	-0.378140351837754
513	ATP5F1D	GO:0006119	Oxidative phosphorylation	-0.0439960500134058	-0.000162111975597148	-0.0450171244756124	-1.60118582033023e-06	-0.00691400286525824	0.0485847100851464	-6.7068552040956e-06	-0.00426284607139273	0.00263462791318803	1.3696170408899e-06	0.0314490028090954	0.0155558140888081	-0.0828798351891509	-0.0668842272023262	0.0359375596348436	-0.231486262283377	-0.0200821523555647	0.350969517556286	-0.165547093446911	0.104798075917837	0.150574699786419	4.18759155910251e-06	-0.00657768805306781	-0.13434626324215	-0.00195380861207442	-0.21293528020261	0.00709224461348703	0.0288770956627199	0.0897830334254003	0.111279883698836	-0.027875020878474	-0.0241376027717852	0.0512898712191146	-6.41102175498716e-06	-0.141511555358046	0.110594287594825	2.12022645233251e-06	2.14494450355741e-06	-0.297109275860016	-1.70598835574801e-07	0.000696547437892066	-0.0104992314724233	0.0169950272180331	-1.64739641869425e-06	-1.00374168589974e-05	-0.203394836892015
514	ATP5F1E	GO:0006119	Oxidative phosphorylation	-0.117956359243007	-0.0107193527277752	0.00986058358038673	-1.78509244092332e-06	-0.0283164248416444	0.0781653212252734	-3.45763841643113e-06	0.0876774817788472	0.035752621480248	4.76958369909127e-07	-0.0570807863249888	-0.337547829841005	0.926345173106833	-0.0107656513820204	0.0179054294699808	-0.0289026788666345	-0.172246292818492	0.425673741833437	0.247098928945678	0.263434782493781	-0.152899995295264	-1.11408855163903e-05	-0.0076889644426264	0.266468561318208	-0.015664263487393	0.072117768071758	0.0612745004721068	0.0827806187413905	0.119836805636504	-0.32484215382507	0.00304211487217567	-0.304775176212802	-0.186334968743841	4.04429178021988e-07	0.4075495338154	0.106412119597035	3.46234695133554e-06	-1.99735643378028e-06	-0.608738361610316	4.15237325205526e-05	-0.0100609184654542	-0.147375751200197	0.0748472574438529	1.43836206228544e-06	-1.50158840905561e-05	-0.227457298641647
515	ATP5PB	GO:0006119	Oxidative phosphorylation	-0.0949207265075358	-0.00763097610243223	-0.00604208306979985	9.48027294403131e-07	0.0693068807020512	0.0334123018352718	-6.5811468271475e-06	0.0169615968205772	-0.0413130317029025	4.41472000156298e-07	0.0773144394387745	-0.0782678869119846	0.0443573784662002	0.150487091820541	0.0701257355559969	-0.0381481763615224	-0.136194081297139	0.401899736334002	-0.0953547206287782	-0.165855729030423	-0.188869912148639	-0.000162202639675027	-0.0156861068041444	0.130192905963165	-0.0101526502078162	0.0526510772045418	0.0731756084005021	-0.0485388943649756	0.0928713651049697	-0.318211195379371	-0.00724166776515173	-0.173567225538028	-0.0902498052602806	1.35561841124993e-05	-0.118649351381368	0.168989520662157	2.47633392368784e-06	-4.34475397495964e-06	0.00659110290796067	5.57261256721177e-06	0.00409575576278275	-0.0694809168330668	0.0488045376009	-1.41350518873007e-06	-1.80226019851654e-05	-0.303953772769584
521	ATP5ME	GO:0006119	Oxidative phosphorylation	0.00878219471895685	-0.00487867369604468	-0.00697708106542268	-4.15661329340248e-06	-0.00230978396998527	0.0556715765553056	-4.89232221201855e-06	0.067178489535039	0.0113027868863236	1.27774261121825e-06	-0.0355151414852823	-0.00470801324621712	0.324317869921998	0.149099684354051	0.0292924035626885	-0.0896597916152518	-0.251699244250356	0.475692810709666	-0.250662285649273	0.0794454542694034	-0.0320712706717569	-3.39097900576658e-06	-0.00304149277934882	0.0315595869565462	0.0171905025790471	0.102896365056197	0.033278327651371	0.0525292732332894	0.0747491948611426	-0.405862112128728	-0.00473932673341652	-0.0551936307421498	-0.119532102234836	1.17634901041163e-06	-0.0184705829598191	0.247712702638759	4.53882671825941e-06	-1.4115369192908e-06	-4.24025413596892	-4.82194629692514e-06	-0.00212353682103528	0.0477055638127101	0.0647422368584403	4.39899583331062e-06	-6.65014860868668e-06	0.00424935398684115
522	ATP5PF	GO:0006119	Oxidative phosphorylation	0.225092758444632	-0.00179133741225025	0.011217376155062	5.431008206773e-07	0.0643014266509951	0.0699097380211755	-5.48007840260629e-06	0.148091296249179	0.0479632872232755	1.3028030232965e-07	-0.00481867266970816	0.0527887819613822	-0.00731762174784433	0.287271841255866	-0.0209308633920783	-0.0202070089006306	-0.134820531381783	0.389352307922711	-0.0765178891530817	-0.0646961687676154	0.298831774852761	-6.78041987982895e-06	-0.013415127152214	0.083024196847054	-0.0144870257279796	0.718756206475453	0.0312016888403962	0.0469244154299432	0.791128190991737	0.00660494783198103	0.00633086447964801	0.149721331935913	-0.110481719347872	-4.13222701703086e-06	-0.0349552274248925	0.677652385132703	5.89645196953237e-06	-2.74307742527947e-06	-0.720121853281785	2.85687082918076e-06	-0.00815887336133459	-0.0131277989689387	0.0859640576535228	6.56712757942013e-07	-2.76542860503362e-05	-0.267811470717058
538	ATP7A	GO:0006119	Oxidative phosphorylation	-0.0697028401341721	0.00324325102150847	-0.00710827166024715	6.99435290929192e-07	0.0243449890328674	0.00568320537499902	2.33672671622683e-06	-0.0269231831143418	-0.0944946512674967	7.35228244172367e-07	0.0232553908908449	0.12793266394384	-0.0309744515509874	-0.62355877044638	-0.00433982309057356	0.0454819303298177	0.0156910569144333	0.209542831549628	0.185783376503644	-0.128093117885645	-0.128901662179824	-3.25793106480458e-06	0.00195670036616179	0.105798960237931	-0.0207117668648893	0.308945699201856	-0.000305879163060342	-0.0383255714286717	0.00497199721375172	-0.341025986019275	0.00160865945888412	0.0654248787089239	0.182815903323947	1.37729853593732e-06	-0.0879097726835974	-0.215615300557565	-4.95879366081212e-06	-1.84032915570465e-06	0.408284858786594	1.16177385219246e-06	0.0264343290703547	-0.171626379943308	0.0168684445860729	1.37105947362571e-06	7.85322814013734e-07	-0.624451515975256
539	ATP5PO	GO:0006119	Oxidative phosphorylation	0.23592114358162	-0.00202164953552252	-0.00198550617423684	1.74364061121604e-06	0.00450960153573024	0.0609378344822245	2.97341507631417e-06	0.175516888963451	0.00234406926273727	8.76278323133859e-07	0.112866144468897	-0.117451288044697	0.0826733432652236	0.242538616465171	-0.133183055740955	0.0107300898377026	-0.132471345766775	0.504934570142266	-0.303535126125623	0.153108593308229	0.364204175476173	-2.85694385127495e-06	-0.00314440949513047	0.120961420138958	0.00239557823467217	0.688275432422213	0.142718992584305	0.152120607113184	0.539250079957324	-0.133759355401703	0.0123661531326924	-0.0182429211057757	-0.0991799065844273	7.18350599428164e-07	-0.145044003403471	0.82435992089866	4.84123069102167e-06	-6.16890496527016e-06	-1.28602867459494	1.83852657160771e-06	-0.0120553582235298	0.0669134498825802	0.0205649184160036	-1.15363449769842e-06	-1.31357907575018e-05	-0.225392578493834
637	BID	GO:0006119	Oxidative phosphorylation	0.0162466181982625	-0.000771811681652356	-0.0338401949274449	-2.4167138832693e-06	0.00678836140604461	0.069745948232373	2.34142492651935e-07	-0.00875102125488957	-0.174641114295668	-3.562677980054e-07	0.0221240776806908	-0.0181798289435096	0.0386127023319532	0.424908700487446	0.516507174639039	-0.112417928350815	-0.278102118620629	0.193485138097357	0.149523434799281	0.14883616216369	-0.111301576759519	5.1821897538085e-06	0.00109699491595113	0.227157691555884	0.00732656032016915	-0.730017130607293	0.0664777586928667	0.0822523881693388	0.16167052189679	-0.0205801330070664	-0.215940333300753	-0.121004597541179	0.157316124255641	-2.04204012782327e-06	-0.0451186050573356	0.0475527630837355	6.50512144370031e-06	-2.11918783967457e-06	-0.279004908862143	3.8300839718279e-06	0.0314055381434847	-0.0130468633877498	0.00697659973982943	-3.76868141430295e-06	8.3679061602762e-07	0.0441653539450816
891	CCNB1	GO:0006119	Oxidative phosphorylation	-0.02434671329867	-0.000748921912115006	-0.0128133410399753	-1.5252452338609e-07	-0.00374249357187863	-0.0449166766788344	-6.1352110921718e-06	0.0100165447025929	-0.0259378464488908	-4.05252343953453e-06	0.0861910217097674	0.808684753427504	0.137554613450622	0.226983777660486	1.66072389246677	-0.086806626228776	0.0216713510347568	1.43435049816178	-0.312254859809733	-0.104878101058739	0.0506339033488326	1.5038570257277e-06	-0.00607883607581911	-0.0450669254278812	-0.0071729983503344	0.128836943119736	-0.00783909159572914	-0.160901277132952	0.0436713629538831	0.0191018124086299	-0.0202314246059337	-0.1350094504844	-0.167223243053473	1.44558013652205e-06	-0.0223354239626711	-0.0424592739470671	3.34677881022524e-06	3.71711398575039e-06	0.0636973455142834	5.86497341212428e-07	-0.00148808496687078	0.36464294928883	0.00352183506147637	1.01043895800785e-06	-1.16845395591688e-08	-0.967980672860025
983	CDK1	GO:0006119	Oxidative phosphorylation	-0.0192214012690717	-0.00103834473054053	0.000976380700346227	1.96026353269455e-07	0.00217187964681677	-0.0360310532538667	9.99130520679978e-07	-0.0150571905131591	-0.0108371061740272	NA	0.292633889187364	0.814862181740139	0.334034789784505	0.363985951579793	1.14979409861687	-0.0768339870809567	-0.0526499315137077	0.480401907269693	-0.148356252157798	0.265408093871454	-0.00277917731576696	-2.88126980687411e-05	0.00830763782563165	-0.0886373393684164	-0.00231519036575266	0.195109836152816	-0.0901670725966671	-0.17703063966708	0.0434218500579936	-0.0750369808916136	0.0113608865787764	-0.273464225860754	-0.137397912782391	1.49596978968948e-06	-0.106601157533206	-0.049512732464717	2.32953054201387e-06	1.16508044995696e-06	-0.474888248852898	3.09039946162973e-06	0.00187974950813992	0.234967002899012	0.00615941491101997	3.70273844504888e-06	4.20388773607467e-06	-1.30879900752386
1327	COX4I1	GO:0006119	Oxidative phosphorylation	-0.102346387810426	-0.00892366315555074	-0.0239482187998102	-2.73315036162424e-06	0.000584468244360125	0.0533754742530502	-6.76171022047981e-06	0.157475369946121	0.0031774237404369	2.7748080930803e-06	-0.0123199549211789	-0.00710214006844253	0.167353228217749	0.305481858754013	-0.000364955351189112	-0.113493261540069	-0.119443272807193	0.407992697789367	-0.139099082792701	0.20430692379592	-0.0497850490515696	5.20969681116117e-06	0.000643389917201406	-0.0063769472317371	0.0136231416947037	0.047636925357556	0.0419282304252903	0.101872636179802	0.0268460286809602	-0.0747357321066749	0.00545238918411026	-0.153008464731028	-0.0022315615199498	1.16673191934122e-06	-0.138399169102244	0.0319556691793637	9.93658626857003e-07	-2.45208949617419e-06	-1.33875426665733	-9.05662113887523e-06	0.00640974765302989	-0.0141113791313674	0.000818391342002388	2.04100811574962e-06	-3.27269471308178e-06	-0.227196354329707
1329	COX5B	GO:0006119	Oxidative phosphorylation	-0.116259578424535	-0.00170114958479775	-0.00440679113349072	-2.84400351778614e-07	0.0174177051239915	0.050888282323322	-1.12859799461847e-05	0.0380534113934398	-0.00929320994883062	2.34937416621725e-06	-0.0338011452711922	-0.0371551499506616	0.115698999076189	0.180518547556071	-0.11443278269074	-0.132926385836116	-0.112683026066289	0.449456589928869	-0.290465719423968	-0.193860025294131	-0.0790014004521466	4.39457487914791e-06	-0.0122180798440067	0.0510266167850824	6.36771848136977e-07	0.205688159116298	0.0446348073073972	0.0803566888122609	0.0984263791295266	-0.0781688317988029	0.00753546579258061	-0.140814832859448	-0.120190778373774	-5.44551138812371e-06	-0.115002381940134	0.0180310657929783	8.34825412133971e-07	-3.60560541070321e-06	-1.16193459686221	-1.21403951838258e-05	-0.00440685697254064	-0.0118367083073754	0.0234256975029737	2.50969634226457e-06	-2.05397191666842e-05	-0.104414167944802
1337	COX6A1	GO:0006119	Oxidative phosphorylation	-0.486286843602875	-0.00874933014304671	-0.0201196420660917	3.50704096455216e-07	-0.0210725859440216	0.0448122500806584	-5.14781888580334e-06	0.128703815283714	0.0175361999088222	6.82966870540836e-07	-0.0416884343529868	-0.0728258041240479	-0.0545575363597003	0.185800465207112	-0.152443478581079	-0.412108738300448	-0.196712783039229	0.502383423715055	-0.231843010462096	-0.0167712045227708	-0.0722530021746697	1.93200956219456e-06	0.00569668795539915	0.0052233791595743	0.00955676540327665	0.103370206055349	0.0297799599103131	0.0713018518717332	0.138456000295397	-0.173007638081445	-0.0028803076429514	0.0022785528201713	-0.145804098579438	-6.19633720570047e-06	0.00175934261591577	0.106521601691984	5.60184806991065e-06	-2.40377765566264e-06	-1.00004017375428	-8.12356461104654e-06	-0.0050489789000272	-0.0207795024473022	0.0236022935610918	3.4406222223905e-06	-9.06622165699437e-06	-0.538360848113197
1339	COX6A2	GO:0006119	Oxidative phosphorylation	NA	NA	NA	NA	NA	NA	-6.64412977063416e-08	0.00354046141696287	NA	NA	NA	NA	NA	NA	NA	NA	NA	NA	NA	NA	NA	NA	NA	NA	NA	NA	NA	NA	NA	-0.00256103026345424	NA	NA	NA	NA	-0.00103869799963338	NA	NA	NA	NA	NA	NA	NA	NA	NA	NA	NA
1340	COX6B1	GO:0006119	Oxidative phosphorylation	-0.0412976327348314	-0.00899874413209828	-0.00291756191106193	-2.01005461273823e-06	-0.0287848967681445	0.0568837964667992	-1.00954760886548e-05	0.206809794497335	0.021285886071224	5.08256191742383e-07	-0.0142613950669904	0.0712106778713179	0.124841713252907	0.0644031741096418	0.0537738732802715	0.00697456380959499	-0.127725647834191	0.410230848940295	-0.020749310639689	-0.0507214957369332	0.0419195896003161	-1.82841874118395e-06	-0.462638923521637	0.0341502094646209	-0.00665338498782595	0.0812477738471401	0.0781036228638922	0.093493150113005	0.0740822080553485	-0.0933407681809284	-0.00792475414421361	0.0116695166820692	0.0440991407012329	2.12411649153504e-06	-0.0719478106007423	0.0979507750491466	6.41837436217157e-06	-2.90894017800512e-06	0.361126359145565	7.26419992286971e-06	0.00024875767667714	-0.0719748726284942	0.00994133706194724	-7.94664699771326e-07	-1.82482392304922e-05	-0.299979752979651
1345	COX6C	GO:0006119	Oxidative phosphorylation	-0.0564124604112963	-0.00456179178283929	0.00372253542768737	-1.66761682182564e-06	0.0133535184397802	0.0829852469177162	-4.49746117807793e-06	0.00599830604643958	0.0609837488182491	-3.4470324409842e-06	-0.0278114856801482	0.00537050614413646	0.0363900860037997	0.338365087091001	-0.0468705367502438	-0.0365443745444976	-0.13288597335946	0.331646783656502	-0.069955006041806	0.203621840266673	-0.23444072952472	-8.70499934949915e-05	-0.0077916044038928	0.0177298110715354	0.0116895572567582	0.355437148619888	0.0376615810618767	0.0500020516964365	0.0918395470556471	-0.195727917305696	0.0133184455318894	-0.265369264655179	-0.208412924975469	-6.04238020093967e-07	-0.185427722652847	0.159198499227908	3.44422311987326e-06	-4.90139508338277e-06	-0.720930720685843	1.15896485335592e-05	0.00635909863533766	-0.050282936303854	0.012956156349298	3.13005546415789e-06	-1.88021238043432e-05	-0.297397003098541
1346	COX7A1	GO:0006119	Oxidative phosphorylation	-2.03205669083811	0.00136359363614587	-0.0188608299944262	2.47326132673076e-06	-0.00229766269804839	0.00759205641658982	-5.90908295962023e-07	-0.00879511005058514	NA	4.23250253832953e-07	NA	NA	NA	NA	NA	0.0220831638587081	NA	NA	NA	NA	-0.0761801247927531	NA	NA	-0.0527138186887786	0.00230353590105337	0.565596679166871	-0.0401136452760986	0.00259469411676177	-0.0160844085888412	-0.0479810694939121	-0.00728282458344674	-0.161181089175587	0.0596198979503218	3.70207629173602e-07	NA	NA	NA	NA	NA	NA	NA	-0.0720577698315873	NA	NA	NA	NA
1347	COX7A2	GO:0006119	Oxidative phosphorylation	-0.149169982209217	-0.0102952080742056	-0.00106796493462493	-3.65415503209984e-06	0.0286076870202512	0.0530860024804499	-7.1587588249765e-06	0.0992759406196821	0.0141711575070052	-5.78374343041451e-08	-0.0400512108900607	-0.113722956090281	0.0304611478070577	0.432348568073567	-0.195406735020262	-0.018451489062235	-0.144751227357938	0.375852234399141	-0.200102646411635	-0.246950106539987	-0.167932523010745	2.51251900438698e-05	-0.0102946887318631	0.0672839233469961	0.0107921456168672	0.272821788315838	0.0464292247353505	0.0276429819827454	0.0609435620086781	-0.346838698170139	-0.00329706258341183	-0.405221835498041	-0.00645893000553709	3.73495787686116e-06	0.0134715325790527	0.0912050119582525	2.58954096685236e-06	-4.16350138605393e-06	-0.653650014478418	-1.5003914873967e-05	-0.0118427328470208	-0.0478178828097538	0.071979393001505	-2.49541479889747e-06	-6.66459532619735e-06	-0.373185899130243
1349	COX7B	GO:0006119	Oxidative phosphorylation	-0.0570207657166658	-0.0069386118317012	0.00276193557618573	-9.10732858428038e-07	0.00256138778520119	0.079671388408001	-8.12110021850732e-06	0.172609643855541	0.00906638252680024	2.26439323183651e-06	0.00278392356602913	-0.0857654399003936	0.0500601542554464	0.268172209538799	0.128895608667654	0.0510256353859874	-0.169826317849771	0.384962604385724	-0.122908879588082	-0.169196964326707	-0.344329178613958	-4.31746725373142e-06	-0.0174892706417841	0.200270894251578	0.00693808847707042	0.0562898579693858	0.0561878623181785	0.0544178627350004	0.0830882465056235	-0.119094067466308	0.00435630992064843	-0.299363566708074	-0.129646251923982	1.32846945885762e-06	-0.127302709590971	0.08394290927168	5.56848611524649e-06	-6.370831717585e-06	-0.516462208560486	-8.81189471129427e-06	-0.0346480389819084	0.0701723898608831	0.0524205437380313	5.13894636939592e-07	-1.71334188255998e-05	-0.500631787399769
1350	COX7C	GO:0006119	Oxidative phosphorylation	-0.0672009261001059	-0.00732976590444871	0.00189364258277089	3.68371616266716e-06	0.0242869601440282	0.138458805982288	-1.41404796190862e-05	-0.000443791501138336	0.00967074550492138	8.00177918399304e-07	-0.0300435687974356	0.0554703693721927	0.271536626476479	0.242960142095024	0.141084461125667	-0.0331517879862382	-0.20179481138398	0.490931827383593	-0.253005658258319	0.496240812986104	-0.377527501041941	-5.15835129001145e-06	-0.00439280699657367	0.0136986760924688	0.0239382032890959	-0.13968452039749	0.0713740649376302	0.113715246528214	0.0140486002336828	-0.161725314724124	0.0117676992219674	-0.299926290559913	0.0267535723101346	1.2751133457088e-06	-0.0605874823307149	0.082523249326602	4.31441481367934e-06	-1.67461979988288e-06	-0.105079831937748	-2.0957280939996e-06	-0.000158952709659212	0.0161186687011315	0.0246597267266168	1.04061294308797e-06	-8.15290231994199e-06	-0.347635061330874
1351	COX8A	GO:0006119	Oxidative phosphorylation	-0.0487704605209512	-0.00499273317058688	-0.0129426534736268	-1.17404507274323e-06	-0.0120437763910433	0.0258728079809689	-1.3347052661945e-05	0.0373641217245501	0.00398394252220748	1.9490017357801e-06	0.014986554840163	0.0990100859578673	-0.0617219193946755	0.135786299996189	0.0283787472503275	-0.16122644747113	-0.0458083320841112	0.690365518253331	-0.18576331860139	0.382934740061154	0.0317854222468464	-4.14851021858585e-06	-0.0119793465082877	0.0286349977677354	0.00924486776591983	0.0206074631225964	0.0464466888958097	0.0972700159357153	0.169914617368935	-0.194708378984892	0.000487233640500173	-0.213310509934133	-0.103596838804438	8.21804616776216e-07	-0.132072353505836	-0.0272190645042805	2.71087725160601e-06	1.53160873401606e-06	-0.695436491730209	-2.63585871501255e-06	-0.0184131218474636	0.0825554827782457	0.0286193720939125	4.20104401957683e-07	-3.71693494714232e-06	-0.756326805262957
1355	COX15	GO:0006119	Oxidative phosphorylation	0.109415539503874	-0.001168829108945	0.0301833011090092	-7.29414060603307e-07	0.039809502998317	-0.00482520022871873	1.31872189672821e-06	-0.0369244939455979	-0.0187726240222022	4.33822257400749e-07	0.106023511238068	0.101328590938816	0.104027595763036	-0.0223006625868528	0.175222609998578	0.0785218712370166	-0.13562011527699	0.0334640605117173	0.00558810665650315	0.115510059994071	-0.0615736037404526	1.78339834918057e-06	0.00170877488678814	0.144334399278725	-0.0328638540927934	-0.106800756239319	0.19683633417494	0.204957998255292	-0.00839574064569374	-0.0951781757865451	-0.00419222691024313	-0.116075149400313	-0.0517409276377636	1.68746556964868e-06	0.0587364618987255	-0.028493062315875	-1.31208236592041e-06	-2.95344496309793e-06	-3.86528746956136	-1.21992510970957e-05	0.00438617609635872	0.0171136055842232	-0.0384091703801771	-3.81075572205873e-06	-1.0820982693128e-05	0.0762499832685066
1537	CYC1	GO:0006119	Oxidative phosphorylation	-0.0914696516488765	-0.00376414002897522	-0.0467973790985493	6.92926869968792e-07	-0.0094247276786565	0.0179284283223594	-9.08876670826117e-06	0.313786455691936	0.00402250522588872	2.83508553947576e-06	-0.0432032473625675	-0.0697194495667198	0.0114267345378263	0.149795061198388	0.0410809711668814	-0.16979334684392	-0.0946218602875019	0.320582290020445	-0.243558354070959	0.0509511819947318	0.127367963304512	1.08332783984342e-05	-0.00111638677361231	0.0314114863342038	0.0083413856265554	-0.0491928582353558	0.0353288737724469	0.0336926464110925	0.0775412432342076	-0.172085143628071	-0.0315953609290701	0.0232115743653707	-0.103840534724998	-2.70536125647686e-07	-0.137555566932861	0.00971525054146859	7.28460240424625e-06	1.58033340617805e-06	-0.398996440025362	-1.32591751352514e-06	0.002667512790006	0.196800958384616	0.0480916967334353	6.49883081892788e-07	-4.70216441178683e-06	-0.457172778259483
1716	DGUOK	GO:0006119	Oxidative phosphorylation	-0.0545479784713169	-0.0102662186079102	-0.00226933687630189	6.40902176718683e-07	0.00382468219594151	0.0176126428466174	-5.50073601098007e-06	0.146388282925677	0.037662789363769	-2.15003554520409e-06	-0.00463858585570548	-0.0750742134101227	-0.0525212045907326	0.213478313155916	0.0500830422105229	-0.0299457983085919	-0.0309432367012706	0.255399275058582	-0.117694586607179	-0.0657339993414495	-0.0247929267504976	-4.06579106426244e-06	0.00153986615553265	-0.00411352966996164	0.0003970266898932	-0.271930780538544	0.0756202265903905	0.0403244807045717	0.104748788166566	-0.0299024243933738	-0.0139507391760759	-0.295235717795153	-0.03826749111338	-4.49579473005263e-06	0.117558855663637	0.037293424927988	7.12991894896796e-06	-1.23117945191756e-06	-0.257637372041907	-1.05567708557455e-05	-0.00845379400819515	0.0908634895654145	0.0420869382586543	-2.03045889260296e-06	-9.12047529356894e-06	-0.442988649738822
1738	DLD	GO:0006119	Oxidative phosphorylation	-0.0184356269264136	-0.00194635602351597	0.00089575705454026	1.66164039756527e-06	0.0580443418621525	0.00591996686711298	7.14558939394024e-06	-0.00130835388556236	-0.0705857124994431	-7.30733890466401e-07	0.130615032209673	0.0149959132733792	-0.0499777123687213	0.0162892653023095	0.0981822569276635	-0.000639623985359026	-0.139556384377436	0.401327463667236	-0.0697323912758166	-0.298851709940222	-0.554957758550245	-8.89880782359813e-06	0.000550127694802688	0.0906209665376266	-0.0151469819057187	0.0290050900719533	-0.0686178743233393	-0.122348454629363	0.00149266415882859	0.00318141758307917	0.000439307364661481	-0.03770814854417	-0.157184127596004	3.96096875810286e-08	0.0305774730192433	-0.0266507047441369	6.21847515342715e-08	-1.80123018820959e-06	-0.0899374751405535	2.22896763080903e-05	0.0568316067436886	0.0446929314783782	0.0091737069277325	-9.4252108151966e-07	-1.45081869839898e-05	-0.16803894436633
2395	FXN	GO:0006119	Oxidative phosphorylation	-0.0681486731654069	0.00589593097928534	0.00253012492794607	-1.80074735770638e-07	0.00957098174545139	0.00423641358372445	4.0870302239578e-06	-0.0476638289046027	-0.00518368104806774	-1.12133298872152e-08	0.0706453211426466	-0.0690320085702795	0.00713284755885822	-0.413444072036724	0.75635421729742	-0.0309988162268591	-0.0960988687152532	0.33591592885566	-0.131558748665764	0.345853603445965	0.066781217067612	3.84667872855083e-06	0.00132436790007558	-0.171895494607418	0.0254796108347795	-0.400397334964629	0.0619971929533071	0.00725648431312834	0.117247218301311	-0.0437996411302533	-0.0211771418404944	0.231458104478999	0.0641533209636802	9.23155214198016e-07	-0.0125693310506024	0.137698833752017	2.36331678836269e-06	-2.74019654034884e-06	-0.0813306505744238	-5.17391317105347e-06	0.00319945223552349	0.345197947469221	0.0508623116260047	4.12495452890179e-06	-9.58571667363385e-07	-0.293726257410241
2631	NIPSNAP2	GO:0006119	Oxidative phosphorylation	0.0665010830736048	-0.0023903070590045	0.00782883221386383	2.82241691352712e-07	0.0286786857556831	0.0300017414578101	5.13689068537078e-06	0.0425773678738237	-0.0360066645867789	1.16762218830268e-06	0.0966182659363548	0.178404721734004	-0.0379553503026491	0.317908167304704	0.140073868797887	0.0574304226516822	-0.0698981206175579	0.0390222478901149	0.0185580880739133	-0.261984246106013	-0.371324641944289	-1.40184934105155e-06	3.38793126052978e-05	0.0088126852086603	0.00969689067414029	-0.00363096951620485	-0.0186144578046948	-0.0044238236894621	-0.0126794156641389	-0.0326341113567882	0.016027358296836	-0.461113381976409	-0.212433351745713	7.5060295705197e-05	0.00792457822348336	-0.0972554610167935	1.21950459952645e-06	1.543509768439e-06	-0.0929833755810571	-2.23968423066804e-06	-0.0273282525987478	-0.0183899378901376	-0.0148617410326105	5.91558269984171e-06	-7.48303484806692e-06	-0.0888284133964921
4436	MSH2	GO:0006119	Oxidative phosphorylation	0.0649903549731796	-0.00419139030277287	-0.00304459320749859	-2.49349766316955e-07	0.0497948304689723	0.0127314059293299	1.32669702030187e-05	-0.162994679304697	-0.000817554163310314	-4.63634775879465e-07	-0.0148994828465715	-0.0819829430335993	0.0996621904052335	0.289383675402926	0.121192732890803	-0.0942628251204555	0.0158342187398914	0.507128079081017	-0.214724599846838	0.0971279655786825	-0.208598927132295	3.93156544516327e-07	0.00699222679277064	-0.0516257780505853	-0.00661882425558154	-0.336240005133233	-0.0470736228134887	-0.0490461520724541	-0.256617378473624	0.015958841016992	0.00952895048659054	0.453594404106309	-0.0567693999700958	1.27001628616711e-06	-0.139292076249213	0.00346675426135743	4.24754166368649e-06	-2.42599838682026e-06	-1.28588214315446	-2.44259159522665e-06	-0.00628103978560856	0.454058904346302	0.0322290971441015	-7.3459885768744e-06	-3.43562894466506e-06	-0.317432747081273
4508	ATP6	GO:0006119	Oxidative phosphorylation	-0.13699135450368	-0.00323423919329215	-0.00599436971829167	2.61734993185638e-07	-0.00109939916699295	0.0110609764371696	7.37191591680169e-06	0.0369180666380651	0.0315059343069878	5.73155553639446e-07	0.136599489373885	-0.198382554731155	-0.208431987610521	-0.116941050031124	0.0276473342873323	0.0146100939260022	-0.0202233867700558	-0.105707906568419	0.0588994249176088	0.573259155768438	-0.294086011430421	2.19088628477261e-06	-0.0290040325380988	-0.0210754988387948	-0.00111010184798059	0.0262599334077348	0.00641354624919554	0.0166384533305042	0.0426964288768547	0.538790056304984	-0.0115813492022893	0.592653719638054	-0.260069380189788	-9.35601690508757e-07	-0.0531782923138999	-0.0700897695366508	4.02346081683771e-06	1.0504259050989e-07	-0.622982103452036	-7.1595911547037e-06	-0.0107077212072683	-0.0159504591009117	0.0145243286434371	-1.24320881532024e-06	-6.0060782865224e-06	-0.413289667066629
4509	ATP8	GO:0006119	Oxidative phosphorylation	-0.135009983390504	-0.000970119149910018	-0.00181471370184788	4.96222090281389e-07	0.0132972078932422	0.0104272064736755	8.75046492596827e-06	0.00369436961621674	0.0159517917025099	2.83740773079353e-07	0.471326541082064	-0.191121147676628	-0.211783114815301	-0.247364798034726	0.031132267420535	0.00201295855839373	0.0197041422226148	-0.106736541639272	0.043633170527494	0.898126032848803	-0.246985955721221	-2.37439093363901e-06	-0.0155362682994014	0.0047739989129184	-0.00250641959898584	0.0393405625891997	0.00304921267216225	0.0143147619673925	-0.0238481676314552	1.05533268559501	-0.00859852085150015	0.367025359717627	-0.180972661385258	2.48013515590852e-06	NA	-0.0672961479189773	3.47355589492829e-06	-5.17216822024415e-09	-0.943726357566901	-3.80758223948787e-06	-0.0199096949968652	-0.0311723435079569	0.0175649578441014	-9.92427501645143e-07	-4.91515821533267e-06	-0.393070992139241
4512	COX1	GO:0006119	Oxidative phosphorylation	-0.0744830800978731	-0.00455603873712256	-0.0111482773436835	9.09393555938363e-07	0.0238848213497734	0.0714790426901204	1.04129804715636e-05	0.12153833698805	0.0348537909047748	3.49375198153806e-06	0.392782506612095	-0.217971675965849	-0.0383821463764174	-0.0969735862987692	0.00732061410853587	0.0413532356586619	-0.0364943507443498	0.142454032205451	0.153003393950315	-0.00582718000349038	-0.467700650695743	-6.79215336636735e-06	-0.019162464582348	0.0369851992594581	-0.0228141978063077	-0.374422221624777	-0.00142190126890171	0.00564975841216269	0.0374950388075151	0.0717644267329273	-0.00532213076998124	0.101189206756506	-0.202899082309772	-1.39073482030587e-06	-0.140953805035734	-0.00355308919744006	3.57256099851476e-06	-1.07288029227219e-06	-1.01538198314058	-9.25805227855722e-07	-0.00791741376586269	-0.0241417767068287	0.00303498034896329	-1.75034682157268e-06	-1.15895293175164e-05	-0.208199986790671
4513	COX2	GO:0006119	Oxidative phosphorylation	-0.20472278561535	-0.00416222570433698	-0.0141001983872	-9.55099606216993e-07	-0.00842609892252191	0.0363625421014868	3.86842562015723e-06	0.120856202959458	0.0551658828817022	1.17279949459874e-06	0.0909121373840412	-0.369679273665458	-0.0711864452448485	-0.115150715449411	0.160872254347845	0.0567874665672619	-0.0386144401724496	0.126025128693835	0.13105630519131	-0.168616080705909	-0.251805064264555	-6.28823536297028e-06	-0.0190570484533684	0.0442208675785285	-0.0100074794985436	-0.222825900432499	0.00205121377174888	0.00755562421006475	0.056294355690107	0.453507421275467	-0.00636284878249568	0.160511716363418	-0.16900304087406	3.64638995144664e-05	-0.0530139345545758	-0.0530095722478144	3.50964902303658e-06	-1.2234365707882e-07	-0.594241379148591	4.22144888256607e-06	0.00645393961171325	-0.0549986000085151	0.00824473406783664	1.51905521722542e-07	-7.65402786996654e-06	-0.438341468427138
4514	COX3	GO:0006119	Oxidative phosphorylation	-0.0810534777915461	-0.00720986584520941	-0.00397081456371934	6.43611029464579e-08	-0.000558812983062253	0.0407318552387667	7.37845123948943e-06	0.0874412450942103	0.0380703304273938	1.16132835862291e-06	0.162933962621684	-0.206101832420698	-0.17396987840019	-0.38184431727371	0.0770508301814792	0.00162223115610916	-0.0442107140044251	0.0585062258513498	0.0585337938105452	0.0261597483194636	-0.13401940577706	-6.26295921230438e-06	-0.43282818503353	0.243706792588729	-0.00201063598511144	0.0495623820884817	0.181685071355375	-0.00431318242814702	0.0669116286854703	0.094527428645334	-0.0159639395441297	0.46826907097011	-0.0556825620358265	1.11880301376036e-06	0.00267995257204606	-0.0598059143638597	4.58170969255366e-06	-1.14551538491377e-06	-0.779664518387507	-7.38545921133617e-07	-0.00550609524337754	0.013020606476514	0.0269993346832366	-1.64193093491851e-06	-9.61711917974233e-06	-0.337172641573797
4519	CYTB	GO:0006119	Oxidative phosphorylation	-0.084173417990026	-0.00310588204358239	-0.00919723876622176	8.83989095173025e-07	-0.00939680241408213	0.0639477302820971	5.49422403429544e-06	0.0237388977468891	0.0420004892168181	1.25785644945853e-06	0.448668848199575	-0.241836750454617	-0.443794715873981	-0.209998970092148	-0.0317268135309725	-0.00910257110339045	0.0206407728239426	-0.107399345070556	0.605270235005724	0.510917436060967	-0.358913609394368	-2.70849959549033e-05	-0.315625654942302	0.0245572692847097	-0.00436042995544204	-0.0901305768241636	0.00947716702836023	0.0118778520792111	0.0481692853718655	0.470630500234592	-0.00976651564920601	0.802481802496305	-0.244026970288209	6.2180243593e-07	-0.0303004252579915	-0.0580853206463089	1.74573671348571e-06	-6.1483931176432e-07	-0.790418294002448	4.77814021160447e-06	-0.00867937119816735	-0.0497400242486546	0.0232006216751148	-2.03827068368271e-06	-6.79777908164996e-06	-0.366396322130358
4535	ND1	GO:0006119	Oxidative phosphorylation	-0.181634798957591	-0.00285696788355851	-0.00610870405334665	-1.22406240044436e-06	0.00584756338931465	0.0254676481426464	3.62380423247149e-06	0.0332456965085657	0.0233750661194686	1.26047677762974e-06	-0.0628671891797117	-0.24331531864035	-0.118843305344047	-0.166118956628813	0.213226822767596	-0.0140205426290203	-0.0302539532945164	-0.215161346545296	0.221018924960093	0.836643719116933	-0.396727799087193	7.0670152995365e-06	-0.00646741274437576	0.0175950275656927	-0.0112173406359395	-0.410185572363394	0.0115785652537042	0.0255013448067751	0.0222025715226563	0.98488430843761	-0.00328799079145114	0.616182502341871	-0.505808646818782	-1.34034833598502e-06	NA	-0.0639178254665535	3.82136692569515e-06	-6.1698303245335e-09	-0.937472622434325	-3.2304789974632e-06	-0.0051000868396618	0.0993737041566611	0.0196332253364802	-3.2564888707717e-06	-6.02071328340639e-06	-0.653505605671511
4536	ND2	GO:0006119	Oxidative phosphorylation	-0.149249035523155	-0.00156906148423418	-0.00435111177868301	8.41235135840194e-07	0.00873573887194098	0.0823628430205592	7.52630250215999e-06	0.0475830170773323	0.0694485479795835	1.34658083474816e-06	-0.0122045239136828	-0.17621881968999	-0.70521188572665	-0.106014854880938	-0.140041876849835	0.00310372300278361	-0.0255199619070029	-0.273067007364997	0.219050071873917	1.09158938110087	-0.253674917315725	-1.8788227874572e-06	-0.0199637258786757	-0.00775147334967406	-0.0118658955244934	-0.137959662430297	0.0129541390537605	0.0204097867010078	0.0376492192646378	0.622423717911665	-0.00233800507671054	0.80910190984752	-0.0746197415540264	7.12700471873816e-06	0.00785414690330432	-0.0735171116928258	3.60888608036299e-06	1.36546066964925e-07	-1.42741485283492	2.56712487026918e-06	-0.00547377641123487	0.112890989987636	0.0200484454894042	-2.63145527973433e-06	-6.17074429952162e-06	-0.510774000096158
4537	ND3	GO:0006119	Oxidative phosphorylation	-0.248013702465961	-0.00506523337907248	0.00612032688250753	5.47652995273342e-08	0.0123292044869555	0.0221955400770382	5.14707454614388e-07	-0.00562309159384069	0.0320161714383988	8.29844706279675e-07	-0.0691304330198358	-0.210943635754347	-0.176882970774984	0.065851082627477	-0.0552700430177951	0.0109689230830863	-0.0295442268773862	-0.0313564230180449	-0.0745160977687927	0.523554663737919	-0.276671582781988	-5.05320123116934e-06	-0.0206503164326401	0.325023420348584	0.00108717722386868	-0.440839316713125	0.0140906547536467	0.0156840016553976	0.0407948498519559	0.131311020136532	-0.00662098059529291	-0.0190147086235644	-0.200626516252152	-2.86561603474824e-07	NA	0.0107998164492213	3.1695231754216e-06	-6.80024238117186e-07	-1.10788432066024	3.16911819085479e-06	-0.00158109573086864	0.00440747660121319	0.0882855710687242	-1.95651747741053e-06	-5.41890929878073e-06	-0.513972426044387
4538	ND4	GO:0006119	Oxidative phosphorylation	-0.0566469592559317	-0.00200776875933726	-0.00462547727359086	-8.92092927714667e-07	0.0164951534849829	0.107098907774654	6.88941002288908e-06	0.180437291169858	0.04637788521166	1.41529945381523e-06	0.0518577567027486	-0.1669060624214	-0.0911439498815184	0.15711072843368	0.0037630584809044	0.0271236077377139	-0.00727655215195754	-0.0415585185900406	0.348149653280727	0.275857680869134	-0.206446174535098	3.44017902602283e-07	-0.033585650913001	-0.0367948398096028	-0.00579754665003029	-0.169231194347988	0.0103209687585186	0.0183720219182123	0.020874070473082	0.641096602197052	-0.00863727536484486	0.468459885832089	-0.249009504759194	-1.70173327971291e-06	-0.0600711361557117	-0.0526201986545866	3.32943420923848e-06	-1.59028497735558e-06	-0.875476548157774	-8.72144651402423e-07	-0.0084490763395355	-0.0264055411556739	0.0154060185088906	-1.37932877231881e-06	-4.44850820480192e-06	-0.255679034061464
4539	ND4L	GO:0006119	Oxidative phosphorylation	-0.082271785660751	4.21559794337963e-05	-0.00375658212343288	-4.96054513250258e-07	0.0499266480739909	0.108221631459993	7.76648205264955e-06	0.0365839250466664	0.0299426499498134	1.28139749341347e-06	0.505361579636884	-0.131594657392632	-0.107455324886508	0.107547675191819	0.0247094098328559	0.0309839143712857	-0.00811898622797577	-0.00640152224435858	0.194550003203775	0.319139943362807	-0.250021861001699	1.96009778534484e-05	-0.000343891288249999	-0.0788262809871527	-0.00793830625987664	-0.181763086555993	0.0144354638729505	0.021217304467838	-0.0508256735273835	0.619864539981084	-0.00745623076853718	0.562901754618959	-0.211466120306721	-1.53160248112987e-06	NA	-0.0485664711461797	1.80717117562672e-06	-1.84213701788175e-06	-0.942239760193354	-1.15820639571712e-06	-0.0178971718347878	0.0303568007840508	0.0338637682349062	-1.62421810809308e-06	-3.79934851596612e-06	-0.3465064486856
4540	ND5	GO:0006119	Oxidative phosphorylation	-0.170895423889532	0.00132576806699841	-0.00750138988645938	-1.17564115469247e-06	0.0295450911403007	0.162636763430244	6.22330802583975e-06	0.0459481907100112	0.0266207123138045	1.72685435839777e-06	0.607631944021577	-0.175870738811633	-0.136131068393795	-0.161339289137997	0.0217113034013318	0.0245634151704516	-0.0691682958676148	-0.144547583849097	0.537649510439148	0.757399849463269	-0.907794063800994	-1.14603162167934e-06	-0.0132171711141862	-0.13231657600358	-0.00729140629592973	-0.14574466779079	0.00126631141728459	0.00981856840817891	0.0128191686661014	0.640568395403704	-0.00656527663827698	0.626586419582636	-0.222117573567329	-2.08369710357947e-06	-0.0915631675283846	-0.0233543914669292	3.18771566725169e-06	-4.64855036613176e-07	-1.5470086903504	1.89116176139491e-06	-0.0104292960927165	-0.0889317982849006	0.0211859208544697	-8.01882785706979e-07	-5.52101758379802e-06	-0.171135491909513
4541	ND6	GO:0006119	Oxidative phosphorylation	-0.192656363166839	-0.00091089176913984	0.00316863224546798	-8.22023968367794e-07	0.04183685541496	0.112893902526991	3.23834899639932e-06	0.0313136667309108	-0.00973304871853645	2.02047965105082e-06	0.0339739405866659	-0.20065839638054	-0.0575374310075038	-0.157131905755914	-0.00220468926879759	0.0280783024390001	-0.0517484224509765	-0.197212757483609	0.0981450134158537	2.52256650677077	-1.15414953652165	-3.09493482130499e-06	-0.00671198195181728	-0.098161209675123	-0.00670788096580927	-0.0822916451392968	-0.00134774257000754	-0.00053090466150686	0.157523547470309	0.988481326503374	-0.00426005956005237	0.395120889348196	-0.335855721150067	1.13826112402517e-07	-0.0387663990597711	-0.00851937742210326	4.13991151399615e-06	1.1783773399709e-06	-2.02089852100231	3.85564645520388e-06	-0.00443159239174888	-0.0486725373365856	0.0110399550341425	6.89929225175974e-07	-3.06517128565347e-06	-0.277061833379074
4694	NDUFA1	GO:0006119	Oxidative phosphorylation	-0.00401543464355305	-0.00553329648509326	0.00627091014802027	-5.92469448884237e-07	0.00855314902160183	0.099475662016982	-7.94815961121292e-06	0.225535032173714	-0.0127165346393664	1.16394075763708e-06	-0.0150495098241904	0.120892893212546	0.122181207173524	0.0227834239491776	-0.0830186009495189	0.0962481089632733	-0.161685156567609	0.463316217302962	-0.100000504587289	0.0301862988577729	-0.099633723315727	6.49020941974398e-06	-0.000438212375003751	0.035207836205298	0.0132868662178452	0.163124670874284	0.0492191862354117	0.0669304877221465	0.0715955670271491	-0.330576234252436	0.00881100957585105	-0.41504835412745	-0.268596053423384	-4.00837567905792e-06	0.0267089785227576	0.163571659379431	3.61695756586787e-06	-3.72815352297376e-06	-0.97641239054759	4.33161951041444e-06	0.00598677850700472	-0.112960280400089	0.0221435578065719	2.64626596484279e-06	-1.31925303081178e-05	-0.00905273454792923
4695	NDUFA2	GO:0006119	Oxidative phosphorylation	-0.0185323996205353	-0.00323954665742025	0.00329925197461559	-1.99807572130398e-06	-0.037689632963657	0.0118200853135266	-5.81326587208487e-06	0.0428828740569853	0.0353752164825051	1.39149339338405e-07	0.00408426373418374	0.100488815198222	0.0388331269676097	-0.0494646783307804	0.00339419891606439	-0.129885163139528	-0.0555663277609928	0.410022300370548	-0.110655746202705	0.436813951609327	-0.0457436499500091	5.07862631285721e-06	-0.00128665752083716	0.000794986581003149	0.0125191831230374	0.0472515438326684	0.023225919671022	0.0729929117249824	0.101452288598458	-0.141950236594966	0.000857677578564958	-0.219136773067353	-0.130136105751855	1.38073303576062e-06	-0.0591433472690408	0.000543382014064644	1.93740279742247e-06	2.14717395224379e-06	0.306890942384346	1.95110581785396e-05	0.0257956724288	0.0535073354360157	0.0527302624879224	1.16061687214911e-07	-1.85200389418328e-05	-0.323574364833974
4696	NDUFA3	GO:0006119	Oxidative phosphorylation	-0.0415497713235171	-0.00628975389749091	-0.0128714326096278	-1.3660427833696e-06	-0.0588551322571822	0.0345483742116883	-7.73433859076594e-06	0.0916756975162136	0.029106202564246	-2.57869247269265e-07	-0.0656895439020724	0.0341375528014332	0.0496911076804196	-0.00220297262189336	-0.106471092884453	-0.0660636400314559	-0.137617606157854	0.368414340659224	-0.190445623022312	-0.336532162724515	-0.0270995214492276	5.17673043959354e-06	-0.00228845956485137	0.00259283882595553	-0.0037044621796093	-0.0165037181953675	0.00787165323046695	0.0408052522588095	0.0543381823708015	-0.084013833965029	0.0211949936293438	-0.108777264299732	-0.240389649730783	-4.73899080805075e-06	-0.030801386529261	0.00243000435788556	7.43645866350798e-06	4.99191409931716e-07	-0.613693713488375	-4.21993275167686e-06	-0.00723662923347877	0.150012808075979	0.0113786377212301	1.45321085948141e-07	-1.83850501186824e-06	-0.4012566114853
4697	NDUFA4	GO:0006119	Oxidative phosphorylation	-0.112230396232162	-0.0134610396780097	0.00311881093260738	2.86960455036435e-06	0.00558287915114906	0.0355220016042882	-2.05164498605359e-06	0.110692816641125	0.030914473595186	3.44755702379905e-05	-0.00928469016173136	-0.0595066884172378	0.0198163166434311	0.105934830177082	0.119527140267716	-0.0285878197539021	-0.13084292452528	0.517051046599334	-0.208754946291976	0.0367439214537785	-0.156686633866819	-4.48555521427413e-06	-0.0107010522453532	0.106583011404081	0.0141787555581782	0.459617252455425	0.0443333919720455	0.0764358826833873	0.0458628803427106	-0.100609873404907	-0.00393146205199957	-0.235116820629305	-0.104762841993133	1.61041947118169e-06	0.012688549195296	0.169000536636155	3.82189896488286e-06	-4.08091344287997e-06	-0.992493810163882	9.2989455845399e-06	-0.0197741614263672	0.0170331414385466	0.0639449689929055	7.33138189553784e-07	-1.3069879781175e-05	-0.539079916600944
4698	NDUFA5	GO:0006119	Oxidative phosphorylation	-0.00431166952642195	-0.00232290240978475	0.0060120466280252	4.02963789137987e-07	0.0231903771147871	0.00365589609989808	9.32615364417068e-07	0.0338065995073834	-0.0069039194131173	1.13681712570707e-06	0.0720821556621182	0.432941499637601	-0.0211349096322494	0.416087686601683	-0.0812177408715636	-0.000587434977481869	-0.194237489355771	-0.0419352286258575	-0.0978095487956114	0.196187743553567	-0.829679014151096	-1.61989628542149e-06	0.00292258110904983	0.134154125244058	0.00220303808624994	0.305687024932538	0.0246087598692162	-0.0229477984059514	0.0237773074355324	-0.0652337536370067	0.010187287446753	-0.394167977901496	-0.107241347746874	-3.47999936488583e-07	-0.0802626293949218	0.0119375620975101	3.57569347951444e-06	-2.99861457327292e-06	-0.29968370921707	2.39072710014339e-05	0.024435527784589	-0.0262757017063384	0.0215975775808974	-9.45118250553925e-07	-1.94791914188113e-06	0.211122273850871
4700	NDUFA6	GO:0006119	Oxidative phosphorylation	-0.0480543159064119	-0.00537039411109339	-0.0129386944213307	-1.13134084031384e-06	-0.00659214125514041	0.0327015865511854	-1.19659462509324e-05	0.0450179512500926	0.060865986953817	1.36947384553191e-06	-0.0310052737750395	-0.0671683527735007	0.0650853087979446	0.0680650259551165	0.17538734464432	-0.0896668708454655	-0.304060883684497	0.47107356555492	-0.235897570275895	-0.120826917119807	-0.0880437751882689	-4.1994733305432e-06	-0.00120881362515278	0.0884459626174248	-0.00243424410357833	-0.0650651672881676	0.102224600821545	0.130976948643166	0.12775611219178	-0.0840885025351576	-0.0153507957881352	-0.104926580180008	-0.0536280905058802	2.69986995432981e-06	-0.206419637090284	0.058663005607151	6.40502745180579e-06	-5.56243013425138e-06	0.198194653987168	4.27063916313055e-06	0.0338964428577677	0.342203755873039	-0.0128688253448947	-4.33538287007896e-06	-1.31961854491747e-05	-0.531343455422984
4701	NDUFA7	GO:0006119	Oxidative phosphorylation	0.0560295197708109	-0.00223671107728056	-0.00177446211250114	-7.80326799268659e-07	-0.0134031451476624	0.013046685707983	-9.3161574568455e-07	0.516465102984652	0.0328897160985162	1.55025411820783e-07	0.0563137918753425	0.180201734118282	0.147628016031681	0.229248059383426	0.187190259612354	-0.115001579536634	-0.0710696293242138	0.550281190207925	-0.17704234147447	-0.472828858910574	-0.058019688342616	4.82515738139002e-06	-0.00463139797247824	0.00420392831245235	-0.00753086306395339	-0.174742583991417	0.0362189595032593	0.0310948263509244	0.0841851202735904	-0.147507732489483	-0.00116706159866387	-0.124272640157138	-0.0221550922892716	-3.46658909561641e-06	0.20166429226528	0.0239626693450789	7.18988115241978e-06	2.74112024368861e-06	0.397218455170275	6.14967257072395e-06	-0.0211329719092807	0.087970773600721	0.0238282390055817	-1.21157299439041e-06	-8.53613824209394e-06	-0.634952978482243
4702	NDUFA8	GO:0006119	Oxidative phosphorylation	-0.235105609360199	-0.0212340220648803	-0.00368684965340573	-3.2996278881788e-06	-0.00482810392650494	0.0361008210197618	-1.10852413455593e-05	0.118379247339714	0.0230848163937821	5.48388235418355e-07	0.0288359921045968	0.0662290241213459	0.030454972697885	-0.00962164950675385	-0.197366570673696	-0.0262445060376112	-0.112169509022784	0.330569129806167	-0.202751078950462	-0.0396700233081441	-0.0411064317909992	-2.67262737946292e-06	0.00154674279310069	0.0293534518511764	0.00328379005245407	0.241333009599237	0.0478383162017819	0.04576649403176	0.162541719771087	0.0285015874801248	-0.00819729018040331	-0.244389267954306	-0.189932379364379	2.50077380190453e-06	0.0365222110699078	0.102566496688063	7.01864803125344e-06	-9.81599145854178e-06	0.0578487995000999	-3.91067500233717e-06	0.0126784313245976	-0.00369521968651989	0.0336993455454588	-1.25797594794336e-06	-1.32536754260763e-05	-0.234570393803296
4704	NDUFA9	GO:0006119	Oxidative phosphorylation	-0.093099732433298	-9.9920925389883e-05	-0.00669322953319351	-1.67407311250837e-06	0.047970876419915	0.0354518736016774	-7.00716445065998e-06	0.0367725087309064	0.00936999411702922	-7.45227020258518e-07	0.113631841491336	-0.0709914100758563	-0.157076985922809	-0.0154006607514753	-0.127324535206838	-0.0187112947197684	-0.223064795976144	0.120303457701098	0.112596995731474	-0.224805136215554	-0.205283568942921	1.16808317514791e-07	-0.00290043817771328	0.0841806592116207	-0.00129523335590988	-0.0274460564584576	-0.102923218603654	-0.148499015802075	0.0746970173129115	-0.0321675198331962	-0.00685847210777291	-0.224093041123833	-0.138681524488461	-5.26480908418264e-07	0.28801486022213	0.121871964888611	2.12222943544409e-07	-2.02846255201131e-06	0.403150613236016	-4.08200942699152e-06	-0.00520967137914106	-0.146191511849188	0.0452835636185754	-5.15668441888332e-06	-2.99060618818543e-06	-0.426386134479948
4705	NDUFA10	GO:0006119	Oxidative phosphorylation	-0.00218315374479216	-0.00660559776180729	-0.00206673103450235	-3.37086379129835e-07	-0.00450129672732416	0.0185497341574652	1.13795104431927e-05	0.0964291623740849	-0.00620976974512581	-1.35672796467149e-06	-0.0415995759288214	-0.351921290846863	0.0745018823818242	0.104167701289095	-0.0194347313260332	0.0617852532116347	-0.0293400879455682	-0.150846116937049	-0.130161309560569	-0.0453446161434299	-0.167516246788381	-7.21469051932807e-06	-0.0094321001542181	0.0991467331894992	-0.00331988963081328	-0.130973815155936	-0.134215347038164	-0.231733823245858	0.0384725374609411	-0.000645110740046831	0.00290902320537318	0.0517082315869045	0.213298607130889	-8.60682798279885e-06	-0.0649281015907407	0.0895048213053311	6.01764625148681e-06	6.81484811932394e-06	-1.86004762953039	2.86028203625189e-06	-0.000640762313556632	0.0172479096185039	0.0139143876802534	2.51411657060001e-06	1.10550588491323e-05	0.176229227595404
4706	NDUFAB1	GO:0006119	Oxidative phosphorylation	-0.134568915842702	-0.00603649327801318	0.000622281862471775	-4.79277620162239e-07	0.0264287604202999	0.0186350288949796	-4.25899229085274e-06	0.0840547665110344	-0.0273127207013618	1.17197787019921e-06	-0.00532389676104084	-0.0112853592682789	0.0134394801002423	0.121890488807101	0.074110463749417	-0.0375239388071247	-0.0727549462336517	0.359197054183088	-0.045884476375003	0.289709435920083	-0.188860862530974	-4.67194691674506e-07	-0.000830463977413632	0.0599456927920833	0.0110377469839025	0.389856529507437	0.100106723148593	-0.00872010086384824	0.0983829748685968	-0.251789732220981	0.0021443027729155	-0.24901754772207	-0.150709410608167	8.08930086119923e-07	-0.160362407051529	0.121987171310661	1.50138015728398e-06	-2.60571694086351e-06	-1.39843234624768	1.32165535188959e-05	-0.011511521740418	0.098185608135298	0.0947511241920313	4.38315305535432e-07	-2.12701474790369e-05	-0.590269468769494
4707	NDUFB1	GO:0006119	Oxidative phosphorylation	0.0674146657674119	-0.00385871647682354	0.00145664131239668	-3.51290035749461e-06	0.0265921870664391	0.173491000514346	-1.20054963417506e-05	0.0288651464463204	-0.000613486804358504	-3.36498875554564e-06	-0.0251248121836617	-0.246434772330005	-0.0307882480469074	0.134987393255835	-0.366543488620401	0.0408156925176962	-0.149953965484977	0.49225945372993	-0.105147521339706	-0.0163386747114904	-0.145689176106866	-3.44899976712846e-06	0.00108151219963106	0.102121588725164	-0.00255030912941219	-0.0201289980515986	0.0270628680547313	0.0229949294138478	0.127240785799043	-0.436802401688994	0.0158139701052214	-0.0401576039699601	-0.30517752569823	1.15594745010193e-06	-0.0667750519476437	0.1409264822614	5.0789903665025e-06	5.11656491195332e-08	-0.834315025211999	-1.0345426871417e-06	0.031321851081115	0.0921157646927596	0.0210797341205598	-9.79132219573274e-08	-1.24619093339979e-05	-0.200606793248035
4708	NDUFB2	GO:0006119	Oxidative phosphorylation	-0.108679825284175	-0.00485091023569838	-0.0105056162260374	-2.01187650719544e-06	-0.0220242330788887	0.00911593419976886	-4.41209726850142e-06	0.0590281377728477	0.0104364151172427	1.85844157091684e-06	-0.0460302356812455	-0.219006638083212	0.00794138404614923	-0.162766061873916	0.18993933537165	-0.0317744271111105	-0.116417944221161	0.290661850269418	-0.0932634075005941	0.288712324658811	0.0232757607483535	2.10476734138962e-06	-0.00825000130046714	0.00408901154991445	0.00834981582848543	0.187008932563459	0.0611522584904463	0.0148898494432144	0.112211252311386	-0.387154898781224	0.00085903277417965	0.125412297032118	-0.20034413459316	1.03535092727885e-06	-0.0585405389734507	0.116156217661177	2.97744169078565e-07	-7.36307741032954e-06	0.346976600937943	5.9173020848098e-06	-0.0110858421802064	-0.0722855518487164	0.0737089767159574	2.33188690202993e-07	-2.95305767303084e-06	-0.370294954354438
4709	NDUFB3	GO:0006119	Oxidative phosphorylation	0.00454312775656829	-0.000993384078138794	0.00338913264031689	-3.68485367309959e-06	0.0385044580655219	0.0308398301190347	-8.16284204615229e-06	0.0836147606582494	0.00817291873989411	9.20590460360204e-07	-0.0132536333282225	0.0891088822272896	0.127631637063793	0.0969276461630306	0.20989525141698	-0.0112950694937202	-0.104125416351534	0.37367452573762	-0.0837711035443666	-0.018710801616765	-0.135808194027323	-5.19297559132573e-06	-0.00524449100883917	0.214662655933803	-0.0102402379308878	0.106061823186518	0.083484858183399	0.0704993367164256	0.131034470365524	-0.280250051181199	-0.0136050271225574	-0.0536583515683157	-0.0425021385060584	1.21845849465111e-06	NA	0.0988349876024456	2.64602871479038e-06	-5.5494185300378e-06	-0.370075199462729	6.20452323588092e-06	0.004091123176609	0.00337344192857596	0.0713748072414729	9.43987157145552e-06	-0.218287829056327	-0.508767426767706
4710	NDUFB4	GO:0006119	Oxidative phosphorylation	0.0789700620512127	-0.00360761869177718	0.00532761746178114	-4.44219144472626e-07	-0.0186202568813355	0.0125701348450175	-8.32538018658272e-06	-0.134126133127486	0.0135571273218982	3.14276605881336e-06	0.015178861015382	-0.173960772317006	0.067418432676182	0.322328941752088	-0.0215341808073087	-0.174387399624007	-0.141778350837433	0.378393857649794	-0.294297224609676	-0.149864255137015	-0.149570730675714	1.40879728941723e-06	0.00219040799901265	0.0450975223684911	0.0153998444344253	0.0693004470068371	0.0567011400992399	0.143152773029386	0.0816151392508872	-0.0595192950708877	0.00973788467567425	-0.463883209170921	0.0268133235893134	1.42664852931564e-06	0.0349800698896662	-0.0295959918127734	8.99337802122284e-06	7.97143210322233e-07	0.345149883153919	-4.03969714211786e-06	0.0239776527529997	0.101452554039963	0.0120478232111992	-1.29600262921006e-06	-1.24880395721026e-05	-0.3841660826866
4711	NDUFB5	GO:0006119	Oxidative phosphorylation	-0.0153193623094219	-0.00211325409024824	0.0073990873440162	1.24130302281335e-06	0.0518260003697264	0.0437287542726799	-1.40653693779471e-06	0.0479823086481563	-0.0278061967352762	2.44987473472521e-06	0.178702675428676	0.182452319879275	0.0893268947411569	0.0970439344553247	0.240919747441139	0.0117103288720035	-0.114154956262109	0.290965407465935	0.0133678154173715	-0.180925672469227	-0.437604021648706	-1.39758058537382e-05	0.00297025630831873	0.143570103195869	2.54549883190743e-05	8.85378494099977e-05	0.0580999075701035	0.0223673966920378	0.0513149255862367	-0.124332844052199	0.00423275547428595	-0.412961419966603	-0.00416126926860865	1.53459573734281e-06	0.0526428681929276	0.0151175276735145	2.84999539782328e-06	-3.25848409881077e-06	0.195275673361864	-3.72571042995834e-06	-0.0371842185812928	0.036863471658901	0.0332984191357542	2.82330092745152e-06	-1.27643159870268e-05	-0.259470734574477
4712	NDUFB6	GO:0006119	Oxidative phosphorylation	-0.00709119177151796	-0.00230166963359187	0.00271693835919514	-1.3940213393341e-06	0.0381270870392016	0.0155544297286174	-4.49052951798827e-06	-0.0218270023014491	-0.0401258821415197	5.89890673780686e-07	-0.033797717221584	0.126208494253163	0.0293578416981245	0.00842267131344271	0.122313333375973	-0.202785995900879	-0.0641601331734296	0.322916690721036	-0.033769072012062	0.610032419248315	-0.248830306782913	-5.08247877570168e-06	0.00696538741232763	0.0574865302305436	0.0205706492628322	-0.000719482770917728	0.0423259478583432	0.03770137755595	0.079023624209684	-0.17066994862922	-0.0130767123844024	-0.21268694869426	-0.025956442929855	1.027363373582e-06	-0.00326751587267977	0.0372109216720999	4.09637258508116e-06	-2.84405112043972e-06	-1.13100106384886	3.06770678649865e-06	-0.0141047189833336	0.0517513847492132	0.122378866379053	-1.37026212402876e-06	-1.11174333507712e-05	-0.766155870498201
4713	NDUFB7	GO:0006119	Oxidative phosphorylation	-0.0413015103687004	-0.00203776896595749	-0.011398557366083	-2.39306488315903e-06	-0.0221502403282565	0.0205961894388784	-4.12105652518924e-06	0.374643680169988	0.0418520645167648	1.25587652921752e-06	-0.0279038206357745	-0.115657414078514	0.00578758611675876	0.130289035615234	-0.0742350860332264	-0.576066641541919	-0.0235592479898564	0.257143550166842	-0.120960931205754	0.0755665465827341	0.151971535271672	4.40264247114633e-06	-0.00792621245704035	-0.00963330360401611	0.00595811508725168	0.157289916592182	0.0600365477550407	0.0828830162058389	0.135665880804939	-0.201998582496316	-0.00740473824621511	-0.198892544124261	-0.0577645893082759	-3.93285260076901e-06	-0.258014502135913	0.074456510521592	6.21282488869358e-06	-9.57671686876459e-07	-0.518066143976323	5.21976798793231e-06	-0.00391356840636637	0.00396511023512793	-0.0179381575976155	-2.85977978600939e-06	-1.4960695066505e-05	-0.218552049308753
4714	NDUFB8	GO:0006119	Oxidative phosphorylation	-0.13092123861303	-0.00936213797416384	-0.00860819808485144	-3.4470475815799e-06	-0.0700847284772315	0.0834995105376108	-1.25002898862578e-05	0.166737865273389	0.0267207458091808	-1.92248420338169e-07	-0.0447005731664101	-0.896738579985299	0.0646145360297817	-0.0241271595870007	0.00967738521461925	-0.0532411390867734	-0.0560979646972468	0.29988892712376	0.382780116198479	0.639137075076278	-0.0571927063891428	4.21213747261541e-06	-0.0118159176476196	0.0823968595769153	0.00812864368611757	-0.0474644335048928	0.0373553429227128	0.0556802111254836	0.0720029888955597	-0.058839305283251	0.00348420922812582	-0.156931237091965	-0.168321013386556	4.7149420863915e-07	-0.0512466078436809	0.0199700653904032	7.37958075785091e-06	-7.73772476574529e-06	0.429816644337505	-1.04679169124321e-05	0.025009380901154	0.0943077142909553	0.0217149336177904	-3.44635926451708e-06	-2.44348809250099e-06	-0.28789401928792
4715	NDUFB9	GO:0006119	Oxidative phosphorylation	-0.109631818169186	-0.00630903143163117	-0.00870971392515537	-1.89217853527211e-06	-0.000335072452486126	0.0277548485853654	-6.34306099558177e-06	0.0638377132571224	0.0494415403902408	2.08522747126799e-06	-0.0275730264526583	-0.11631807856396	-0.019556293849333	0.175671714308833	0.0070224248922267	-0.0223361182029527	-0.141615562377578	0.404312917389515	-0.324649154028725	0.230580880208141	-0.032812239248101	5.72898493787862e-07	-0.0072704269712508	-0.0135435601683391	0.0562554643929254	-0.253022736490637	0.0505890514336765	0.0949067943560615	0.0304949675544442	-0.0931878722208471	-0.0126622432936945	-0.000388043865091755	-0.120526966935051	-1.29192349422954e-06	-0.119947397529033	0.100817783035623	1.00705432864423e-05	-3.43272235152935e-06	0.0122413252714354	-1.27346818117619e-05	-0.0791779815458021	-0.0145073292876023	0.104881496041414	4.69345539217627e-08	-1.3182980922518e-05	-0.579419619427359
4716	NDUFB10	GO:0006119	Oxidative phosphorylation	-0.037224997121374	-0.00330682169551041	-0.0316152813091309	-4.01158550220265e-06	-0.0163640666946565	0.0449331241156179	-8.55542676081634e-06	0.0682418322054096	0.03733897948926	1.06316238990816e-06	-0.00723375834770488	0.0339573566649407	-0.0353216433606574	0.270134394109616	-0.00342140234754938	-0.0337075746983749	-0.226810422191512	0.388594103403057	-0.16425185537475	-0.218539480946581	0.0920784716443319	6.21407686711543e-07	-0.00324451618378001	-0.00522749796057027	-0.0042560401770055	-0.0167423564572771	0.0348100197333129	0.0740972435473883	0.104889641646305	-0.127451888148175	0.0123323869294617	-0.215351562248357	-0.166450982087167	2.79698791748037e-05	-0.135426224456215	0.0208204167129604	4.36415129420475e-06	4.19281584544811e-06	-0.582289777014418	-9.57123996338245e-07	-0.00511132444655897	0.0610246958919609	0.00112912606494527	2.40897294115111e-06	-1.03248468254157e-05	-0.17007598786156
4717	NDUFC1	GO:0006119	Oxidative phosphorylation	-0.089977920341967	-0.00233396291207338	0.0109987761632298	-7.05226913405263e-06	-0.0361482912203084	0.0425787578638599	4.11399328864716e-05	-0.0128713244245623	0.0207408701813955	8.93936576456077e-07	-0.0326332821773189	0.274411491141866	0.048994668138574	0.494152297444032	0.0445955831229299	0.0119446551127699	0.0279278296904608	0.282478903473357	-0.0555826870503156	0.273364781232967	-0.0810552194425299	-3.4601179818641e-06	0.00787519209175552	-0.00988249678933362	0.0205295863682074	-0.346055235186991	0.153087713878535	0.147676453432889	0.0636013048962266	-0.102974220038458	0.00372275116168788	-0.153315293357975	-0.236275149782857	-7.15430674871499e-07	NA	-0.0254423099064295	1.18437389867009e-05	2.31377167853694e-06	0.16214893660894	8.93133078233344e-06	0.00853336331553542	0.0184898514306975	0.0965785574071361	-1.68327627680544e-06	-8.83138364845564e-07	-0.432841388219348
4718	NDUFC2	GO:0006119	Oxidative phosphorylation	-0.0962304362378997	-0.00448947784464929	-0.000891771708851522	-1.83024939094181e-07	0.0244007062535639	0.0471986940204037	-9.39374460054689e-06	0.0956545066357061	0.042562830221641	-2.29727388676532e-08	-0.0109318834209982	0.0687068406492613	0.00466854127606468	0.164946633498285	-0.631195297860367	-0.085684778452296	0.00911496064644404	0.272079568580395	-0.0282519106013195	0.0434588604585444	-0.151535551423291	-5.90450485995195e-06	-0.0170738977509728	-0.017138703214172	-0.0103448587013288	-0.137861457835029	-0.0239084004330387	-0.109879994005387	0.0959900519444997	-0.119007349739183	0.00561411569484522	-0.16942291194959	-0.177176798693919	1.66839863036117e-05	NA	-0.00160669303758387	7.95358341736674e-06	-2.70707389044049e-06	-0.501246360032214	8.61254861535775e-06	0.0143618614377027	0.0586307522111575	0.112546380881382	-3.4454290318232e-06	-6.9337651265378e-06	-0.503241197353137
4719	NDUFS1	GO:0006119	Oxidative phosphorylation	-0.0461045225260364	-0.0013251319969607	-0.0029246004893606	1.40035137960615e-06	0.11090790863717	0.0161502703093328	-2.90064803808642e-07	-0.0694441846057947	-0.0461575047492371	3.56627710437237e-06	-0.0514504040068306	0.157284854723095	0.0548595936195691	-0.0862879652159922	0.148767924515003	0.0180037955277326	-0.14909289486892	0.191567608944505	0.1473654249615	-0.0957935723871646	-0.450155992138915	-1.78735925727337e-06	0.0117266213477635	0.0350268408185731	0.00499840330996094	0.160812245058824	-0.0580401321345813	-0.0855477643125466	-0.0322280422315097	-0.0249378932571627	0.0165230765295913	-0.187327133053388	-0.0970808171133302	1.65899304253034e-08	-0.0745157844056184	0.0148307307712857	-5.73123794561175e-06	-7.2856781021314e-06	-0.700183283541194	-4.5391200220156e-06	-0.0227598156218834	-0.0304318914787065	0.0508013279679085	-9.22417664666317e-07	1.2155986201855e-06	-0.162287207489897
4720	NDUFS2	GO:0006119	Oxidative phosphorylation	0.0468052229961968	-0.0122969215183909	-0.0166305142751042	5.07130407789948e-06	-0.0142564323992844	0.0524414019967673	-1.94544436360329e-05	0.277768211516941	0.00703125358579609	-8.41181932838474e-08	-0.0598528614108096	-0.394895573928468	0.142055717531516	0.00568441042100363	0.461590376321724	0.527233483685829	-0.0448532391701799	0.152996103271732	-0.128896239364461	-0.176566034214288	-0.22580317781716	7.38856935218949e-08	-0.00203155142451593	0.146115340851847	-0.00987170083512384	-0.178111119473635	-0.0623952462013921	-0.130385311850333	0.0249056563110213	-0.00907400540985679	0.0155897449816478	-0.213592948691492	-0.107359836677798	-1.13867642847795e-06	-0.0417011302920696	0.00190814298434182	4.56490152960024e-06	2.29043639839467e-06	0.177774321948317	8.41563717906438e-06	-0.0115054764717826	0.112565669669845	-0.0302180348982206	-2.79655916183842e-06	-5.59075912708073e-06	0.126227764411361
4722	NDUFS3	GO:0006119	Oxidative phosphorylation	-0.0549439267539518	-0.00428127709084114	-0.0294994966838509	-1.05563377030468e-06	-0.0366962993013455	-0.00905401853681752	-4.56658207876385e-06	0.132798529956577	0.0273443578963917	-1.65984271278914e-06	-0.00136786414519248	-0.142180898534569	0.0601566678034951	0.073615892831459	0.0728338594570102	-0.000315160102302914	-0.120715865343388	0.292183759571448	-0.333683879720834	0.242950385867519	-0.0744511978081911	6.87212687225957e-06	-0.00681031561871312	0.0350065025831015	0.000209146851687183	-0.0673952176475162	0.0043611516326634	-0.00844133418143725	0.0804287061618545	-0.0636641541443268	-0.00975876053847817	-0.0728461663211706	-0.192385897170197	1.1345907842705e-06	0.0192831282492083	0.00703313671262446	2.30950900312077e-06	-1.74665627268448e-06	0.0657859836082667	7.71267744359708e-06	-0.0229465832616617	0.0855339489403006	0.0316769035483677	-4.44793130353882e-06	-1.23564589835563e-05	-0.260850201775808
4723	NDUFV1	GO:0006119	Oxidative phosphorylation	-0.0561863405112909	-0.00504095849013101	-0.0314335099078591	-1.29164232326626e-06	-0.000792652319571515	0.00336936901078719	-6.35000270048019e-05	0.0889854390803705	0.0425147113192727	1.68737881556834e-06	-0.230531544179363	-0.00795355024541977	-0.027069579611544	0.0929676086771649	-0.19032313692642	-0.0568428398485951	-0.14227428146153	0.00745976706821045	-0.116338959885421	0.0515923524084918	0.123779366913186	2.87329339421508e-06	-0.0021630548442257	-0.00793878223765136	0.00272185045981194	-0.246678031899931	-0.0154706706379988	-0.0366690251961505	0.0987671425086618	-0.035481046080528	-0.00863351034973351	-0.323620184675595	-0.0397157185380843	-4.85878219547777e-06	-0.0968015704075272	0.130724036176894	1.17766131937823e-06	3.0716001608905e-06	-0.364158655954534	-1.38649548608566e-06	0.00239006412320438	0.00482029469090894	-0.0100296115446927	-2.77946856181483e-06	1.37066910632264e-05	0.210906260557923
4724	NDUFS4	GO:0006119	Oxidative phosphorylation	-0.0703222024399846	0.000839036667728928	0.00758763871136469	2.19482982398624e-06	0.0391356010461779	0.0209184807018964	-6.03144095253987e-07	0.0413385752735493	-0.0209911587892582	2.12255035773248e-06	-0.00796803987378283	-0.0676985578062556	0.198387401344349	0.326796712270543	0.142399176383756	-0.0198398124141398	-0.221019013251491	0.0273408923449852	-0.241372801397596	0.0617641179857377	-0.159623468710041	-9.04724801008123e-06	-0.00192122583328429	0.113768715248478	0.00232356854321007	0.138388298967998	0.0434532364314572	0.0480761145938458	0.088659835128982	-0.180429081291823	0.0127631413099359	-0.0986601423099879	0.0361040542156443	1.04148960134706e-06	-0.0162159905947097	0.0381577908463115	3.89410919130475e-06	-4.95370868386074e-06	-0.817779131238007	1.30410057054849e-05	-0.000529563470360321	0.0623575432615706	0.0500485716959603	-2.9646654395966e-06	-5.88945303096598e-06	-0.366809114756413
4725	NDUFS5	GO:0006119	Oxidative phosphorylation	-0.0694203524959501	-0.0111652210069241	-0.00673073705301039	-1.96786407273942e-07	0.0120177091929385	0.0343197262040213	-1.02957403960061e-05	0.210619639315748	-0.017769710901868	1.22467474408706e-06	-0.0335719861295547	0.0457792017772474	0.14719825705901	0.115849681599976	0.278865224478126	-0.0238934636083318	-0.163809455510998	0.474327963481928	-0.00110573586530155	0.0257334081066244	-0.18532612363302	7.59928404178116e-07	-0.0119579217356051	0.00725136538210724	0.00980730348026495	0.0611310761421306	0.0597868534964423	0.126953282638947	0.0630766173434752	-0.0669113933349532	-0.00606781352585357	-0.0924869641595355	-0.145064897967126	1.07004970628756e-06	0.0169926611958861	0.0420281347482405	7.51418364718111e-06	-1.0761491290855e-06	0.198338321663614	7.73739286667088e-06	0.00524204619953078	0.10993375487971	0.0711388494750692	3.05459752566327e-06	-4.91073872636106e-06	-0.469781046677755
4726	NDUFS6	GO:0006119	Oxidative phosphorylation	-0.0462593948228017	-0.00271402281063323	-0.0185761038346135	-4.14422165258779e-06	-0.00888801592257655	0.0511696439987891	-5.55448939982364e-06	0.0310923924621058	-0.000184004268840215	1.90843462053899e-06	-0.0427368445639878	-0.070572860942445	0.0571152219120197	0.128338564554924	0.474003564949167	-0.275599952986699	-0.116980393585538	0.378615480700234	-0.224656983911336	-0.122349370074275	-0.00738041828279701	4.76581783493418e-06	-0.00633448206614933	0.154830067597872	0.00948583899976567	-0.0258052293037893	0.0604525825682333	0.0807488797105861	0.134346193807034	-0.0610755586126732	-0.00679205825536777	-0.218938014893223	-0.168415392639416	-1.3243905952117e-06	-0.140675325187887	0.161936298284347	7.73872460609302e-06	-2.46513736112332e-06	-0.79835073781963	-7.86513324343687e-06	-0.000433539668762569	0.0606976317569569	0.0861914354315937	9.77318842108258e-07	-3.60777065441128e-06	-0.643155853897792
4728	NDUFS8	GO:0006119	Oxidative phosphorylation	-0.030080366485765	-0.00145362872254935	-0.00448625953338252	-1.74745779637679e-06	-0.0264849765973439	0.0302005053544455	-6.76998437279116e-06	0.0712525884885714	0.00305448855128306	1.25686955303338e-06	0.0394751226299961	-0.0166541560851572	-0.0479133893294544	0.201433758926898	0.0680111051879738	-0.308723732625664	-0.0786916436954375	0.387139840941935	-0.319469183597261	-0.185998219183133	0.00325743658103322	5.70166773076356e-06	-0.00615507072839593	-0.0597111066571874	-0.000877446721226182	-0.121991318926882	0.0619181442414548	0.157684037128449	0.120731620815282	-0.0569947860792998	0.0127542581167338	-0.144383323293791	0.0581775121591942	-1.57422711894468e-06	-0.223242262408158	0.0337400216537212	3.59916210120442e-06	5.73525549400463e-06	0.320291209462251	3.3051533739617e-06	0.0135128927687976	0.0331456255657863	0.000234011616054321	-1.01043419831016e-06	-7.36594610165129e-06	-0.0444841201511729
4729	NDUFV2	GO:0006119	Oxidative phosphorylation	-0.0601004211051109	-0.00347844622923255	-0.00435015422009037	-1.13344322729277e-06	0.0434800852295555	0.0358210474891519	-6.53521158053341e-06	0.0177566294920587	-0.00458872350702024	2.840942554329e-06	0.0341641610279483	-0.0134837351694535	-0.0237963413405171	0.257484765375263	0.161389500586554	-0.00496036533683946	-0.16008695831789	0.28906159162863	-0.168491780681005	-0.0498725886190512	-0.42726974126579	-5.10845517034696e-06	-0.011999835924027	0.040954293420472	0.0467638034278834	-0.175470338732182	0.0323024069645151	-0.0418801592455967	0.138045410689899	-0.115606214819758	-0.00848588752019858	-0.179585186073157	-0.0534711626291343	4.53424804571949e-07	0.0802158067928183	0.0309714547739228	1.17822839092164e-05	1.54597479130606e-06	0.382754454960379	-4.60420726279702e-06	0.0320298178627794	0.0444815038092826	0.0769737655499692	7.792046502614e-08	-1.76319642009357e-05	-0.270188877771242
4731	NDUFV3	GO:0006119	Oxidative phosphorylation	0.523429375714194	0.0042899205324567	-9.06559217300761e-05	2.67758645460438e-06	0.00151240899948006	0.0217459911926284	-1.33062980141026e-05	0.0109638263368524	0.0341245339185571	-1.04350816780215e-06	0.119919082106342	-0.0615431832213262	0.0184399370577901	-0.267258680157763	-0.0152984963903085	0.050677985039869	0.0107569943270586	0.247078877747319	-0.0667539161329752	-0.366343123701458	0.350902390675083	-8.82957828194863e-06	0.00337296740232426	0.138739741884817	-0.0238200379505078	0.61637427484694	-0.0410362508417604	-0.0514654033250517	0.64068968765233	-0.109574016276321	0.000786505629611838	-0.276023057926347	-0.103138905077869	-9.06971274358622e-07	0.0830727033001306	0.652547871018785	1.21205868964621e-05	4.97072567357019e-07	-0.352157922866954	-6.05636181412704e-06	0.00333989975196456	-0.0782410342012752	0.0150585207276865	2.67193744526833e-05	-2.46111110216952e-05	-0.213557692411237
6389	SDHA	GO:0006119	Oxidative phosphorylation	-0.117983338266293	-0.00284201313147738	-0.0279748276620449	1.99469259110823e-06	0.0128066523642832	0.0373733479943365	-2.03764501673322e-05	0.136565878629072	0.103742707384809	2.47433335594642e-06	-0.899668677208272	0.254670778803165	0.0305960996034872	0.0308015305283676	0.27130819447002	-0.0286384071242226	-0.149412844911807	0.282133190806097	-0.128933384390667	-0.133191484393185	0.0210059643054814	2.87429844968654e-06	-0.00683164707037909	0.010425233890838	-0.01862967381303	-0.103740731898864	-0.0308425897751196	0.0287288083719063	0.0698413528887843	-0.0168952633292977	-0.0520379821721721	-0.241600280892746	-0.209131199775441	9.37233906780797e-07	-0.0942921637799915	-0.0645689224613669	2.63660082891257e-06	1.48577459904083e-06	-0.959633927471045	-3.585002441757e-06	-0.0106636494302291	0.181677611366732	0.00460151722587155	-9.3224261258258e-06	2.74859989284851e-06	-0.202571486828188
6390	SDHB	GO:0006119	Oxidative phosphorylation	-0.149397040513698	-0.00488404855454545	-0.00956125739885936	-8.57015897456923e-07	0.0208238549081651	0.0759949891510673	-8.68445276995465e-06	0.263616139436243	-0.0506387125867148	-8.29408398693397e-08	0.01610853543816	0.095775366884884	0.0344877171241925	0.345209749473191	0.196410970762302	0.0038245821269379	-0.218569267061436	0.219754361570788	-0.0420850333878968	-0.51702280445174	-0.163340186935753	3.53270786551535e-06	-0.0133423173469686	0.168358440559065	0.00910412966551382	-0.00514462639458375	0.0582924178243251	0.0649490531189679	0.0847882174593202	-0.0805400519635288	-0.0128575107088226	-0.207005802897606	-0.045321162146607	-1.2076436600824e-06	0.126037497537725	0.106094857418029	3.80212235544165e-06	-1.69585591350784e-06	-0.573702871736703	1.89300143485865e-05	0.0166723879761605	-0.0353474173048834	0.0538004023094051	-9.84027788010009e-07	-9.38887828065096e-06	-0.294161987816018
6391	SDHC	GO:0006119	Oxidative phosphorylation	0.166808499146816	-0.00255590575162817	0.00461685774369292	1.79318863632148e-06	0.0254540426801326	0.0130216307634117	1.66738390103395e-06	-0.0552385678029676	0.0317160393072696	-1.73661505013543e-06	0.166493761200779	0.170679675125893	0.0946445613903912	0.0542433135473494	0.22068449565594	0.263243556789055	0.313024281512726	0.285928521707642	0.0530921158453645	0.0346108755745389	-0.317215647262391	-2.03018919432463e-06	-0.000737978812063992	-0.0636026990517601	-0.0055766526095105	0.298693472950164	0.0716000414540386	0.136178134785532	0.0200308570355418	0.0596172402421091	0.01814535514531	-0.0488286031329307	-0.0066608931035111	1.99962878970295e-06	-0.0335243110670026	0.0165610191167791	1.60593589030701e-07	-1.8690786172539e-06	0.0347007157759943	2.07066154391675e-05	0.0168489966840952	-0.0109249926283255	0.0413983308867817	6.70365876784117e-06	-8.09713086651692e-06	-0.158828274317347
6392	SDHD	GO:0006119	Oxidative phosphorylation	-0.0419020672949908	-0.00106989664740617	0.0107276009438075	-1.76238033478799e-07	0.0292836979081428	0.0239390264539568	1.35340230175841e-05	0.056818482251526	-0.0695032914084373	2.64183203026943e-06	0.0658978019489493	0.137642491217211	0.32258715452485	0.141247043382356	0.397688669132279	-0.0946218289754308	-0.165583475314147	0.447374678980328	-0.0982218180533645	0.149485333950573	-0.145846497033089	-1.52477549831096e-05	-0.00309105522681774	0.177565063448612	0.00112691317440946	-0.037087792899822	0.247363173123258	0.269773605889745	0.0377747003974211	-0.103632463892532	-0.0153995568620838	-0.183392070699369	-0.125834644087575	1.5319156385736e-06	-0.130101452133911	0.0531263485729794	3.51333648373461e-07	4.31579318735102e-07	0.128884632045288	3.48602227396459e-05	-0.0216284576994894	0.0411248276275509	0.0417018739269654	8.3104261950157e-06	-3.70216673951614e-06	-0.264963457955404
6472	SHMT2	GO:0006119	Oxidative phosphorylation	-0.0123850105006261	-0.000218599030798089	-0.0177168190022088	1.26787723273761e-06	0.00494141785411588	-0.00462943728718223	3.12199451717849e-06	0.0113203004454691	0.000714264347485676	-2.49052802218172e-07	-0.0678891484553371	-0.156872690811643	0.230109302713222	0.329664216560711	0.42000611978448	-0.919876954365392	-0.0752770762471725	0.63092331893675	-0.397248322073568	-0.518923997024524	0.0441313445617809	4.78231531700374e-06	0.00439324395901854	0.000187823159891717	-0.00360550383862496	-0.594073821775986	0.0237782563257794	0.0722107728949663	0.0503766552722876	0.0506323124963775	-0.145450117675198	-0.227439133566478	0.053148267964745	8.94055644942971e-06	0.0197324842447815	0.164020879971045	3.33520391647239e-06	-1.33680131037156e-07	-2.19770980672246	-1.15533550645217e-06	0.0022069849791202	0.119156357903053	0.00836354794368855	6.60799882312053e-07	-3.56663944227577e-07	0.300662158297963
6622	SNCA	GO:0006119	Oxidative phosphorylation	0.0644483000285988	-0.00290903757868853	0.00431445263601368	-1.40764540314649e-07	-0.00603318801538313	0.0373233063635047	-9.49880344119539e-06	0.0264181226348037	-0.00385404036104996	-2.25363071477325e-06	NA	0.125987726806847	-0.818319743325978	0.327784426210825	-1.19738044377344	0.0275425994310363	NA	-0.536833227759425	-0.0550310777852516	-0.351291825082274	-0.0071805294538645	8.36894404869265e-07	NA	0.686243776834705	-0.0150821964184098	-2.15234016105556	-0.0393375598701497	-0.063350283466789	0.103583959612721	-0.164659449748454	-0.00424032120971825	-1.2147810196582	-0.120506787605752	8.59601634269078e-06	0.245967573960445	-0.00357875261654307	-5.35029563681557e-07	-3.0885204632462e-06	0.252521403649353	9.58262171918959e-06	0.0305415500503776	0.00408630638498649	0.00451131622096821	4.13303445629294e-06	1.11150292440861e-06	1.22331883297476
6901	TAFAZZIN	GO:0006119	Oxidative phosphorylation	0.0659477235111212	-0.000572717760520061	-0.00595766421912743	4.60253793196445e-07	-0.0550537022843848	-0.00982263680421991	2.23997533584746e-06	0.0474157645860028	0.0349633352147854	8.60047075913391e-07	-0.0105085292024246	-0.836097674715279	0.139581546785121	-0.103890317995635	0.272446423948727	0.0500755008410608	0.0647946192236612	-0.468958472637815	-0.321347965472298	-0.00562385131256885	0.0367630804162961	1.58110326877442e-06	-0.00243220342053384	0.0227388983801483	-0.0043900086468059	-0.0885101815297358	-0.0512846459746093	-0.0363143527782365	-0.0104455523791341	-0.0325961425570781	-0.00073375334929507	-0.284991496609207	0.00762878680137036	-4.42389523034805e-06	0.00138867416454242	-0.0525799454333481	1.46618659902028e-06	3.73735219287742e-06	-0.239795349117877	3.44303306896944e-07	-0.0045351671798983	0.28040837178778	-0.0164880369709041	1.85668362838375e-06	3.24307829525888e-06	0.638811396687329
7124	TNF	GO:0006119	Oxidative phosphorylation	-0.0299014690665349	0.000691984059370362	-0.00539321784266277	NA	NA	NA	NA	NA	0.0199011273611703	NA	-0.016951996640823	NA	NA	NA	NA	NA	-0.010646959068615	NA	NA	NA	NA	NA	NA	-0.00129439730805015	0.0101205136480325	NA	NA	NA	0.233124493602685	NA	NA	NA	NA	NA	NA	NA	NA	NA	NA	3.80268246852575e-06	0.00977973818417049	-0.0820561754961796	NA	NA	NA	NA
7381	UQCRB	GO:0006119	Oxidative phosphorylation	-0.0520242726217665	-0.00468958164962382	0.00538858340225159	4.21483202232711e-07	0.0486841700859443	0.410853998631021	-1.56021898085112e-05	0.110315485801819	0.0111112771551446	5.87132921961614e-07	-0.036806090953084	-0.0141591479516703	0.381180149145492	0.0863787969463854	0.154137760678769	0.0689229449462636	-0.151571579637499	0.195316698071903	-0.148277531812102	-0.235781423366354	-0.35137188118678	-6.28131713062523e-06	0.00811173558114554	0.0578378508093816	0.000452607647352441	0.0600510938718654	0.0666354559954548	0.110048768706939	0.0298257063401987	-0.137501852329979	0.00941140859853579	-0.323658416297154	-0.0360024827834237	-3.66874593495428e-06	-0.0826935595276943	0.0654724017212247	4.74417478749467e-06	-2.21963933277677e-06	-0.6879692500468	2.57264893602512e-06	-0.084352882641821	0.00642783125684008	0.0447711187057465	-4.87368564838649e-07	-9.58621648897576e-06	0.0418267305986917
7384	UQCRC1	GO:0006119	Oxidative phosphorylation	-0.145951873146697	-0.00645754317956988	-0.0555112051412329	-9.69967190422635e-07	-0.0322140373313508	0.0035043959092899	-1.67784290833395e-05	0.0927940570596639	-0.00335103402491288	9.54478025923824e-07	-0.0251918500726946	0.0221565682294732	0.115866178752682	0.18123214894168	0.257626947985423	-0.0594784093680002	-0.1362434127324	0.404485641570766	-0.297263596887789	0.0940816982733979	0.000286204732069635	7.0954779042681e-06	-0.00119086522240837	0.0806282240758877	-0.000185686337048014	-0.247636889970174	-0.0162473370984224	-0.0569229808033453	0.136740331861925	-0.133412967333926	-0.00961253600846389	-0.108601048812352	-0.133518183550126	2.43038839946594e-07	-0.197883439545368	0.0237029722555539	4.27360546390903e-06	6.65567518386592e-07	-1.69984778073379	6.0067117627769e-06	-0.0124270621900795	-0.00852841512408703	0.00632621261146017	-2.78041533726198e-06	-4.6030431646757e-06	-0.420974358154411
7385	UQCRC2	GO:0006119	Oxidative phosphorylation	0.00765784406027654	-0.0112162073472494	0.00511588816840269	1.46090229256146e-06	0.0408465320961575	0.055546065421543	-1.46191222187384e-05	-0.0443318463399617	-0.0318204111802163	5.36893912746216e-05	0.070616839446648	0.0507126810625923	0.0603391874403256	0.502918891583394	-0.0483789583895428	0.0377637404533937	-0.158244075999256	0.230609850368905	-0.237549886065641	-0.0838833572276756	-0.353758504491906	-9.11992152032623e-06	0.00347154211417447	0.109496506546025	-0.000504984946900491	0.118836202733695	-0.0467239525193112	-0.0835154937263415	0.0397254060250742	-0.0691682247016243	-0.0297097535096602	-0.226652526464307	0.0686640187241476	4.16278126501324e-07	-0.0706326766813967	0.115910300944098	2.85616504568932e-07	-2.74037883596556e-06	-1.07134022663731	-1.66344809524632e-05	-0.0186220028858718	0.0250125183074836	0.0258282887984268	-7.51073242337415e-07	-3.22779833893629e-06	-0.0855407898136957
7386	UQCRFS1	GO:0006119	Oxidative phosphorylation	-0.148451140339809	-0.00621670927700519	-0.00125008965716194	6.18525387219329e-07	0.00813353317126281	0.13810454242664	-1.10448052986094e-05	-0.0100948830240612	-0.0791814402198706	2.8279330113128e-07	0.122213055916813	0.060338780607287	0.0876067908556433	0.0520327933979865	0.219989518083519	0.0395634723524448	-0.181046820555293	0.354094273579523	-0.10670742335404	0.0511349180811644	-0.165697548288818	-1.51551251136568e-06	0.00255252523554896	0.0227329760714296	0.0160310520487241	-0.0684643776300062	-0.036759081643856	-0.155563938009503	0.0434452454539262	-0.0664166816105138	-0.0390417741890777	-1.15689355705398	-1.07162056226275	-8.0892347889235e-06	-0.077535305686655	0.0447557384016857	4.55038609203241e-06	1.05159867560116e-06	0.298081579011454	-8.86884420189831e-07	-0.00913023167260892	0.0400020917029669	0.0943226704835284	3.46672165495942e-06	-1.06226243512769e-05	-0.29348249325324
7388	UQCRH	GO:0006119	Oxidative phosphorylation	-0.0938010180964779	-0.00652160464927509	-0.000544286030722788	6.21100690283156e-08	0.0503489817523171	0.0996750747383119	-1.06868220190315e-05	0.13459981159635	0.0272449960010322	8.2523987997649e-08	0.00668961727548487	0.0582632656031323	0.129664744920682	0.0812598429594226	0.0750861755923877	0.0120260835803862	-0.0460819487328498	0.439799451619772	-0.0775095794613677	0.34001378817377	-0.310332433209525	6.47431809993529e-06	0.000530754487598821	0.0881563030287353	0.00190769925804359	-0.0806531129537561	0.0366968632890331	0.107290391802836	0.0224756593487608	-0.15859688165619	-0.00682136529361178	-0.130653878927362	-0.140458887291296	-1.84193208460297e-06	-0.299193794798241	0.0405270101967887	1.08530338830257e-05	-8.61931331082494e-06	-0.728950662342882	-2.35487073640571e-07	-0.0360482179297769	0.0533600128255571	0.0429849314601567	5.16647087710413e-06	-3.30371627361779e-06	-0.236645272342518
7415	VCP	GO:0006119	Oxidative phosphorylation	-0.149223323586085	0.00270266599980404	-0.0557757172244345	-3.9126902419756e-06	-0.00247021264386464	0.0987684381590451	-5.49158351814782e-06	0.0134283186629839	-0.0131013090225009	-9.94226888754969e-07	-0.487621537815053	0.115075422576881	0.00243347835922517	-0.446881869548273	0.302135397253924	-0.0745764787213722	-0.107501709650458	0.568872824516878	-0.0502432410868619	-0.134575031150192	-0.00675379047311198	6.61187192354683e-06	-0.00598172578176309	-0.00586588738991262	0.00161395162559739	0.314719702802027	0.0163691139841031	-0.00465585665921987	0.133260213462008	-0.086686277932742	-0.00650861958537348	-0.191145351091585	-0.0919608774465377	2.10207812178697e-06	0.105568228820901	-0.0309906400309093	-2.36543746178755e-06	-1.82373378981431e-06	-0.339133969008799	9.06734215124293e-06	0.0139423865480223	-0.160120160330193	0.0469293705549883	4.8121301477078e-07	-8.97095571958486e-06	-0.236889714193232
9167	COX7A2L	GO:0006119	Oxidative phosphorylation	-0.0817783904608229	-0.00911474168196439	0.00380508926335312	2.64537513721298e-07	0.0330167231880699	0.101553671451601	-5.71724831602263e-06	0.181053172879072	-0.00288586965295704	-1.04149768488507e-06	-0.0266387728177486	0.115324836392191	0.172117352946203	0.248783897054294	-0.186282849300693	-0.0419857082282044	-0.102003658827369	0.535876371489694	-0.215991652344477	0.0808139458726983	-0.361709474528425	6.89537569038202e-07	0.00432750971591562	0.126365158336017	-0.00976119768117052	-0.252079889655232	0.139027233405509	0.139347087822843	0.0163727151156308	-0.140102196324662	0.00133373085789258	-0.422790916886325	0.159837655181026	3.48280734890726e-06	0.0761324938574624	0.0854437125462937	4.1718895728268e-06	-1.0926745114806e-06	-0.439564992876261	-5.87327806653544e-06	0.0207403908771718	-0.150873515582138	0.00952507183931835	2.7897597222147e-06	-5.85066656178809e-06	0.0531457138636826
9377	COX5A	GO:0006119	Oxidative phosphorylation	-0.0949798828159463	-0.0071445274616012	-0.00655783472002091	-1.96704720817802e-06	0.0164023067172456	0.036864154570617	-7.69770761554347e-06	-0.00817260975349712	-0.0241781559280802	2.02170498413597e-06	-0.0156367743714007	-0.0160953805303302	0.0671524201352307	0.319373527292913	0.0940397516957741	-0.0326206101378761	-0.0564456307456111	0.460251220779507	-0.272817809121841	0.176410435056937	-0.294373143264553	-5.25567108879931e-07	-0.00274823445673725	0.010980854178396	0.00105606877875839	0.0114956447177698	0.0572075260995566	0.0124949750611541	0.143873205291566	-0.00511353830515305	0.0153344634302753	-0.0480874001081235	-0.124806061508454	1.07364747208998e-06	-0.107572689153624	0.169790684066703	4.27152891351304e-06	-3.37479071851226e-06	0.495869585546025	9.05647609981075e-06	0.0202741878580639	0.179837701109776	0.0388175957271176	8.32185046970081e-07	-1.31400959166371e-05	-0.361163984781348
9551	ATP5MF	GO:0006119	Oxidative phosphorylation	-0.0183734455857693	-0.00635266407864553	-0.00560373039845798	-1.82622690395842e-06	-0.0123326952535547	0.0312170426735709	-5.44253424132116e-06	0.116711094553122	0.0258110399663435	-4.65187331608925e-08	-0.00612540678191101	-0.0126811287692526	0.0700098491306763	0.191179178998195	0.226730450037204	-0.024420266406883	-0.212054316245789	0.422585846378842	-0.313534040188529	-0.471778986583439	0.0492463837309261	4.58662818639875e-06	-0.010968607933768	0.147828101372394	-0.00469155674242122	0.0699301977851324	0.00864951952101911	0.0258761800424709	0.149712410611267	-0.0611039677046467	-0.0360852535983048	0.000776772849875968	-0.084745154727275	-2.50224813156924e-06	0.096069461110702	0.162096617746776	8.31643396813796e-06	1.12257446784858e-06	-0.20701563084998	-1.64126331678051e-05	0.00779059787153574	0.042256635587838	0.0641559196428986	-8.80521099926996e-08	-1.04201286941136e-05	-0.192482014959082
9555	MACROH2A1	GO:0006119	Oxidative phosphorylation	-0.0448015107053974	-0.00195724602997066	-0.0159051371171051	-4.54796276412249e-06	-0.024306004030644	-0.0695321964338373	5.26683172436341e-06	-0.0508465508983063	-0.124076075748843	-4.71926802332328e-06	-0.128958048552712	-0.131329186982696	0.0900212141983267	0.136319796254491	0.127198847123001	-0.027518702629202	-0.0214315259102865	0.129126638977196	0.0019313924417197	-0.0688268357636876	0.017588647855622	2.60584040941665e-07	0.00130707632836854	0.111254830283809	-0.000392633307455797	-0.256113207776972	0.145768515268971	0.185714964127295	0.10796689672501	0.00505754149910252	0.0108853862984168	0.11448673838353	-0.190970334574825	-1.56642811903311e-06	0.0220740927123798	0.0740630656773697	4.02329403209943e-06	6.22711791921481e-06	-0.380334847695444	1.78575287597372e-06	-0.0154417647782177	0.0423851424212374	0.00292125967292772	-3.57321648412007e-06	-1.49318206743926e-05	-0.25657416203476
10105	PPIF	GO:0006119	Oxidative phosphorylation	-0.299336868859302	0.000194249902437943	-0.0204512948755472	-2.55402083546782e-06	-0.00103944797851072	0.0656354853623442	5.54530746659133e-06	0.053528418251024	-0.0157539533278406	2.29950288392607e-06	-0.195929241137888	0.205317268789089	0.446921059240911	-0.171176106010168	0.873115389091993	-0.095229331040225	-0.226589944956882	0.624899160004869	-0.178778898253055	-0.000856415901583179	0.0333283149018404	1.26226339011639e-06	-0.00114800015387056	-0.0414877177968939	0.00758080122529266	-0.603959493034522	0.121850886104424	0.108508399116577	0.114955496627494	-0.199418068580399	-0.10114059678291	0.304843147419783	-0.175968612220619	1.44755975464007e-06	-0.282041778523523	0.141511053207886	6.97457956134548e-06	6.90635067910553e-07	-0.519206285261306	-2.65649765985032e-06	0.0417741637449489	0.331072194539287	0.047973442370758	2.48526152303323e-06	-1.28647624005438e-06	-0.458113492443125
10476	ATP5PD	GO:0006119	Oxidative phosphorylation	-0.189139232648057	-0.00637578781129931	-0.00411667684481389	6.98525248661454e-06	-0.00350589945576168	0.27599269634634	-9.80129121820659e-06	0.0751382636382089	0.00767203600524069	6.18060690960565e-07	-0.0156080407969558	0.0473957975619141	0.155983445294782	0.128292359902421	-0.136167119065707	0.0217822528512563	-0.0955933968424309	0.468968073250773	-0.146945086777367	0.117606711341871	-0.108357703490759	-5.89760031083199e-06	-0.00773103183016564	0.172941746345663	0.00980245340630336	0.140460516512982	0.0389102203280068	0.0736534279036687	0.0972079725376938	-0.159190426729757	0.00236195368869021	-0.113641669474772	-0.0393221108806674	1.69477885767402e-06	-0.0746764492468445	0.228438772199682	8.09429620307472e-06	-6.6363197906516e-06	-2.64434571445147	-2.22631423560744e-07	0.0195678017589524	-0.0011797064548244	0.015413156353623	3.96981806794161e-06	-2.4792448007978e-05	-0.378402053462216
10632	ATP5MG	GO:0006119	Oxidative phosphorylation	-0.029844229732089	-0.00582478193882519	0.00298631039346693	3.07656686260651e-07	-0.0200725571479167	0.101716132622785	-5.18053218499613e-06	0.194558201347561	0.00856004314149005	1.31726391936233e-06	-0.0386067103095228	-0.0647865166018336	0.126664517446707	0.222038900700549	0.00888553241234417	-0.022429306531816	-0.128414040203592	0.46587538255056	0.000917084674630274	-0.0428323787207925	-0.1283448824111	3.86004124330964e-06	-0.0147916819780378	0.122586866006651	0.00721927537633137	-0.156731547326118	0.13057767451607	0.0899540693415986	0.0563639056588286	-0.239717948389502	-0.00910310560729708	-0.324966426021528	-0.0810544533765131	-1.43055374817707e-06	0.0207214994586899	0.069875167237436	6.47938515951449e-06	-2.02493503139261e-06	-1.42029480002715	1.5331956587923e-05	-0.00348553427668858	-0.0350752897532232	0.0169005025933856	2.66833417635514e-06	-7.84340085524077e-06	-0.443593898219359
10975	UQCR11	GO:0006119	Oxidative phosphorylation	-0.0421155870533168	-0.00352937299942595	-0.00410856762380171	-5.91376181297109e-07	-0.0126008726528066	0.0402976005798058	-5.44979955538575e-06	0.0618766970592836	-0.00738745504229485	2.13055361047914e-06	-0.0399123009470049	-0.01436777182435	-0.017084572505153	0.0117445132884096	-0.0424404195072716	-0.167857390150251	-0.147821899319983	0.509725903228401	0.000399779602042539	0.101681025818219	-0.0586978992970269	3.78823399211447e-06	-0.0221849355255093	0.0605590721959483	0.00403400577297114	0.111937306736992	0.0279231575725398	0.0286227034056667	0.1086701516674	-0.310322050491069	0.00823083634277461	0.0230117113375257	-0.157021027760796	3.87242889769177e-08	-0.150570469347932	0.124046509544033	2.67845888194843e-06	-2.27667072194804e-06	-1.82168257422144	-4.87310143410772e-07	-0.0306525674635136	-0.027536641071668	0.0412095407753329	2.26907682892088e-06	-2.19057584438597e-05	-0.100560036998011
11315	PARK7	GO:0006119	Oxidative phosphorylation	-0.0731303479785608	-0.0053327737604751	0.00128419741653483	-4.4952160793883e-06	0.00331499740350308	0.0274631464058428	-1.87956741947012e-05	0.0353375521171876	0.0118054490824418	1.03762694627323e-06	-0.078537380230904	0.0394082240971408	-0.0770288353173899	0.0955238802667725	0.0264418894821609	-0.0458125668867694	-0.101695905169636	0.355064351624944	0.0546195931921496	0.514410939730759	-0.0583028689699804	1.86250438455631e-06	-0.0092968596053189	0.154924205613819	0.00107311067706492	0.0264267016435029	0.140375248632924	0.175333221421199	0.124646693070609	-0.109150365538666	-0.018922304121108	-0.0761731429681222	-0.159712132602386	1.33699000506838e-06	0.000460945401335328	0.118626733923834	3.63875873291658e-06	-8.55465328385286e-06	-0.863493509538609	-1.00580274550855e-05	0.0151226447830104	0.0445785645365628	0.0746032379359158	1.06640781666357e-06	-8.66628535367378e-06	-0.298124782822574
23479	ISCU	GO:0006119	Oxidative phosphorylation	-0.0739180825357509	-0.0023240854916313	0.0065914271986109	3.13849111663105e-07	0.00368671785990803	0.0425003515454777	-4.91241388015316e-07	0.104037092163231	-0.0101457804089037	1.53509759722477e-07	0.00452272487724709	-0.30736494444077	0.0888699079062937	-0.243278384467631	0.10752814085882	-0.132137529962094	-0.107905090944204	0.179106838912249	-0.0285316957032219	-0.432095088754818	-0.192975024080256	-8.75203180515102e-06	-0.00343744609926051	0.0795281745289972	0.00447804394021242	0.0384960648928619	0.0909696238133072	0.206526645012026	-0.0775883805353297	0.0252544712558445	0.00195769060794196	-0.0995035787279765	-0.0207796216736204	-4.81160979692167e-06	-0.245738994199069	0.0749623422287329	-3.06876763402521e-06	-1.53158218816635e-07	0.165765591619335	6.22953364847453e-06	-0.0207464786242914	-0.129519339494625	0.0120153158319202	2.72324066604582e-06	-3.50536304685878e-06	0.224850112637023
26471	NUPR1	GO:0006119	Oxidative phosphorylation	0.0537901468572833	0.00117755617431	0.00528978627808911	5.32931876653836e-07	-0.0173731308476024	0.0308577672800827	9.79827830301354e-07	0.00129915912987424	NA	NA	0.0526908210951334	0.505044107027559	-0.0249323701569204	-0.548561600349687	-0.880505948132372	-0.0247180849972625	NA	0.0588864824711455	NA	NA	NA	-8.61711954052502e-07	-0.00639997813236392	NA	NA	-0.33912691701308	1.73794594722769	0.0644490915447465	NA	0.142362434425045	NA	0.101344168029463	-0.0947606575446614	1.21127391521356	-0.00671523521764083	0.0192258001433611	-1.54043859834017e-06	-1.13286929797952e-06	-2.25092242839339	-2.34532536595472e-06	-0.00509879879543227	NA	0.0102354993025074	3.62750756125983e-07	7.35140550401696e-07	3.62233498414638
27069	GHITM	GO:0006119	Oxidative phosphorylation	-0.118408783565286	-0.00224861182211661	-0.00650611827047796	2.21474701517365e-07	0.0231978592240688	0.0216745927244937	-3.85974420179502e-06	-0.0013828099472476	-0.0579965701444023	-1.55624016570981e-06	0.0249782077388449	0.0439964876275106	0.0500129897577424	0.167408308146594	0.188076179087277	-0.03553092995227	-0.06980678239433	0.256812309525887	-0.173730503477847	-0.223054071500721	-0.420339276146951	-4.84158703913356e-06	0.0017676759962745	0.129630217350399	0.00282839168940139	0.00875502183544305	-0.039737346209396	-0.0501059801775556	0.0552042738398949	-0.0678963890416363	-0.0168294246078599	-0.297601428695953	-0.0782585852230851	1.03627599842306e-06	-0.0550581156333811	0.127789534331324	-1.41523332298832e-07	-3.04437054345924e-06	-0.771650399024353	4.03799685420041e-07	0.00684140214863612	-0.0465627589809315	0.0705618495219716	-1.02280819615341e-06	2.68278108417828e-06	-0.0110251047408423
27089	UQCRQ	GO:0006119	Oxidative phosphorylation	-0.114542735332378	-0.00377499011945755	-0.00587395837308404	-2.8091973669247e-07	0.00522347901888943	0.0312630585823839	-3.05807315307513e-06	0.0729408262907209	-0.0297005830764178	9.55554310467192e-07	-0.0429795143921765	-0.0545881422110332	0.00584665488445364	0.0083877865632874	0.187556623438605	-0.0477705689955438	-0.190276297913056	0.514110917352703	0.122574443145151	0.386236141704189	-0.0454247969469058	1.92615819725896e-06	-0.00840536724229504	0.0247838574409539	0.0130600165635757	-0.00432566702819698	0.0342828958146595	0.0465812480553871	0.10435633573187	-0.213755357226302	0.00120187002093496	-0.338175052964828	-0.195323307730321	1.0643222162142e-06	0.172859397239291	0.0642784935882934	4.07692502414817e-06	-1.77715187908274e-06	-2.3843242913076	1.18982849254359e-05	-0.00948415882319723	-0.0349574948153705	0.034595708778976	1.13249660976584e-06	-1.18259004046753e-05	-0.150305855364667
29103	DNAJC15	GO:0006119	Oxidative phosphorylation	-0.767280850760057	-0.00325149691295276	-0.0025447610444004	-1.69433973058899e-07	0.0172234986269881	0.00629099866881046	-4.27755262842478e-06	-0.0199459657572044	-0.0190690201020692	2.67296480503452e-06	-0.0264225694090549	1.43203285074271	-0.00866535981322879	-3.1961800745017	-0.0208475468595289	0.900318638219776	NA	0.0679765699308269	0.68995178879964	-0.885722925572041	-0.245005692093366	-9.04596014200767e-07	NA	-0.0214238338727109	-0.00568592645876768	-0.59515033278599	0.0717382634866512	0.0826387105052051	-0.000800546776515468	-0.338522540411509	-0.147487155858261	-0.514284525872377	-0.0990703342405001	-1.44647807403553e-06	-0.042535859962183	-0.0794611632003048	-7.64556610914068e-07	7.8740180060566e-07	0.114733163408142	-9.53946305980067e-06	0.00406402162513586	-0.172168177884674	0.0170216373971357	-8.4820198344743e-07	2.52553485633376e-07	-0.460702816912923
29796	UQCR10	GO:0006119	Oxidative phosphorylation	-0.0717088353426425	-0.0083740731387119	0.000902078199317352	-1.14822399061763e-06	-0.0354266145815539	0.0637141148719606	-8.52040231791248e-06	0.137949681083183	-0.011041654772491	-6.82497440285619e-08	-0.0157390678301241	-0.0401186933714181	-0.0445912863488248	-0.131525979967331	0.000269184605744421	-0.0443593857359083	-0.130704646669904	0.583643016160683	-0.0735449686416077	-0.124040094964272	-0.0793816971345499	9.65424086023262e-06	-0.0272745077656932	0.10346517566585	0.00622388773993904	-0.115921805743227	0.0798504365719073	0.103434104526097	0.097870738902738	-0.0664139400311365	0.00341885506828309	-0.0166094999488803	-0.120679558566225	-1.24789554959487e-06	-0.0697912437726905	0.0533285041165665	1.03054935911599e-05	1.06073346604039e-06	-0.965014878451333	3.52876281614598e-06	0.0136776002929043	0.017098184554247	0.0344783206197641	-3.5731057166161e-06	-1.09857000451729e-05	-0.639080935165235
30968	STOML2	GO:0006119	Oxidative phosphorylation	-0.0224628641564883	0.000102815607484896	-0.114790824054434	-2.79249612438522e-06	-0.0135740050880224	-0.0267754759515422	-2.56531359689172e-06	0.117153173749219	0.0313546289487637	7.55058270122203e-07	-0.00927128694793583	0.00528287097513324	0.113448568717871	0.198542818255994	0.0690852323483684	-0.153214176872376	-0.120590344665066	0.418123082848813	-0.388977295793328	0.0594051602224058	0.0961763713526982	8.99614461390965e-06	-0.00472846373711586	-0.0220976540348915	-0.00423633266043759	-0.387758316998729	0.105984022162743	0.0786285365448766	0.0383541256031058	-0.06833511018228	-0.0378471854541141	-0.00864229889427475	0.00672943705514824	2.42114427168718e-06	-0.0286326501208968	0.0720016714700265	2.38179852183092e-06	2.19094602356148e-06	-1.30515118398588	7.30688813913033e-07	-0.00161152317231411	0.10486309494256	0.0106613276536715	1.71605596675745e-06	-2.21018923006503e-06	-0.353501351512381
51079	NDUFA13	GO:0006119	Oxidative phosphorylation	-0.110955005072955	-0.00963086587562938	-0.0109626719975934	-1.99688441328909e-06	-0.0422039527231034	0.0384432032136365	-9.93933436480086e-06	0.208427097401414	0.011389140989288	7.94075850506241e-07	-0.0503259634303342	0.10735340496149	0.132486238176325	-0.135835774005799	0.146601187110197	-0.157383392320626	-0.180937658243142	0.428536961796184	-0.209882876618036	-0.0700430554526897	0.0650241785788065	3.28451955136738e-06	-0.00270630389909288	0.0456608235414389	0.0100739265973146	0.145014310040464	0.0595059245867084	0.0894860285159416	0.0818627347417558	-0.159487601062548	0.0393465897373793	-0.133157385613421	-0.108465260213449	-3.12163493988653e-06	0.0230690034352627	0.0154415708612548	2.91188662697452e-06	-2.44732549496475e-06	-1.40475267615926	-7.86691967505831e-06	-0.0215640958125536	0.0869667737246044	0.0152715923236206	-6.94697943710575e-07	-1.61956155287302e-05	-0.147052310410652
51085	MLXIPL	GO:0006119	Oxidative phosphorylation	0.0912218575810348	-0.000748838007981511	0.000632236207954574	9.46380782257023e-08	-0.0122902703758489	0.0026800003109779	-7.07002508133396e-06	0.00352924625415202	NA	-1.03831804640947e-06	NA	0.0187917058804909	-0.00253845571018292	-0.638689172398847	-1.65154054082245	0.0383306411581798	NA	-0.256942695180053	NA	NA	0.115476007536039	5.59615903642694e-07	NA	NA	NA	NA	0.00410548101282618	0.102998171458052	NA	-0.0437242054620043	0.00223161904351202	-0.0743323980207336	0.00303014425623445	1.48870644926183	NA	-0.0959854903539988	-7.96636679935408e-07	6.88000262030354e-07	NA	NA	NA	0.129608859261613	-0.00697366473110014	7.52536357367722e-07	1.04944094742103e-06	2.94609555599435
51103	NDUFAF1	GO:0006119	Oxidative phosphorylation	0.0384757931181226	-0.00167295463779356	0.00338919358220069	1.04653461960161e-07	0.0448865750428713	-0.00362193003209842	-3.93289278599917e-06	0.0239518708693252	-0.00934450855329456	3.55383577310798e-07	0.170724986021429	0.141050613647883	-0.0375444432757901	0.329043919878555	-0.017238056179534	0.0111942221294576	0.0956186775996626	0.187429792101335	-0.995196752610944	-1.14424498462631	-0.0579584976345417	-4.44093941039351e-06	0.00239248887192579	0.116940827264643	-0.00726693334967448	-0.0379296871016761	0.149942068618162	0.0744233123628609	0.082489676879704	-0.103241603923656	0.0046406478241584	0.0441077958209087	-0.391943130853115	-1.60830116163555e-06	0.0112870937871227	0.163082497758555	-1.67990004702623e-07	-3.24264760705047e-06	-0.287265453629601	1.18055996009638e-06	0.00537634548258847	0.00958235632642607	0.0849789558121574	5.90641119490831e-07	-3.20215021594272e-06	-0.0483134744786415
51142	CHCHD2	GO:0006119	Oxidative phosphorylation	-0.24111364582475	-0.00512759229839243	-0.00345191820070269	-8.63304051145268e-07	-0.0182252998741652	-0.022927233535756	6.55883396559762e-07	0.00177197079024917	-0.0205427589031006	1.64357713556504e-06	-0.0115986725707534	0.0192979210373411	0.0023992307303148	-0.92644670914563	0.0589953397221469	-7.00123624620285	-0.161340488975629	5.23624595792165	-0.427462547457366	-0.170857273665474	-0.0106415662035203	1.16286721526958e-06	-0.00445453091745669	-0.0651271819642459	0.00688092298714353	0.0435903653402267	0.0895160509997073	0.172886336687843	0.11032944318843	-0.275259588203863	0.00733904253696523	-0.229088782104301	-0.173191882264547	-1.74210819309588e-07	-0.0999956568529026	0.0632861131335422	1.06546096308236e-06	1.02166558358261e-06	-0.504798288635697	6.80468089536635e-06	-0.00941196095632339	0.0315764733099395	-0.00108328413546248	-4.24822552683149e-07	-1.06093086917304e-09	-1.1357800869598
54205	CYCS	GO:0006119	Oxidative phosphorylation	-0.0229785939301467	-0.00101244000297441	0.00179331867767738	-1.8508379184016e-07	0.0378617887836408	0.0157613807539872	-4.20568935933416e-06	0.0125105917186956	-0.0531043596795951	-1.74913996747965e-07	0.125849880326165	0.241123016924957	-0.00210216299844511	0.132202228820899	0.151320673182505	-0.0391772254606661	-0.126901950243695	0.121906140739846	0.102487944974852	0.310177291379514	-0.655049136648075	-6.36738296762628e-06	-0.00113709300850201	0.0845965094695486	-0.00758612304827169	0.246364878701777	-0.0786398631485598	-0.0192742137255558	0.108265129945929	-0.0408551492438657	-0.0177058306996824	0.0591415621222925	-0.140903360729472	7.55634273680742e-07	-0.0166606490311218	0.109939394858814	1.76560581975218e-06	-3.86394173895877e-06	-0.353158811749127	5.63362241634815e-06	-0.0251353569842326	0.0823086530827165	0.081476271712635	5.66556912894141e-07	-1.35074428387734e-06	-0.314887410218635
54539	NDUFB11	GO:0006119	Oxidative phosphorylation	-0.082450322973511	-0.00399163462695914	-0.00833182021382041	-1.6589606470565e-06	-0.139019488300874	0.0195356150475534	-1.03967223753235e-05	0.0800657828581686	0.00324528267431848	1.11565212549351e-06	0.0484422860617732	-0.112052362593137	-0.0470063164369619	0.236320208627927	0.0928919897548934	-0.269707495670311	-0.135569691068178	0.334988003471128	-0.189252851384522	0.468677575348873	-0.0308991506634446	7.74493002137572e-07	-0.00793409119184844	-0.047831166448623	0.0116512498446137	-0.14274871765019	0.137027982100473	0.177251368457342	0.0577041440884006	-0.121234649913402	0.00310526997033769	0.136124591959147	-0.0605027346903127	3.75901809531668e-07	0.469303837276676	0.0608739643956187	8.14456193504332e-06	-6.52746114062313e-07	-0.175253824819836	-1.51601075901729e-06	0.00612698050896054	0.0818713969861188	0.0168758509369255	-3.28045731388422e-07	-3.5740318099122e-06	-0.588321949636609
54949	SDHAF2	GO:0006119	Oxidative phosphorylation	-0.121747183810689	-0.00463375526780746	0.0105971649136176	-2.9923777378171e-07	-0.00890919681110059	0.017506389593378	3.04071253525036e-07	0.218622200213817	0.0300727832694762	1.73872368240444e-06	0.148235086954569	-0.149027043807297	0.0174864375663526	-0.00988616614229164	0.226967619473668	-0.0174112530952055	-0.0852390229332251	0.27912608036041	-0.181036795616001	0.0429025173912342	-0.0483019349103362	-4.27301143149171e-06	0.00306585117206167	0.0458376130527301	0.00534888588035924	0.124092228940449	0.508098020893542	0.214083232322616	0.10421245038234	-0.0304726764698444	-0.024168185771991	0.129234881170069	-0.0447932381616674	-5.55200086613837e-07	-0.0443318880239608	-0.0414971981192686	5.98887312765824e-06	-2.8577682543774e-06	-0.138079523390503	-9.1503816771384e-06	-0.00639629299633012	-0.000203159605257544	0.0643193535730729	-4.55684695930502e-06	-1.03496306436763e-05	-0.219895489878357
55967	NDUFA12	GO:0006119	Oxidative phosphorylation	-0.0300291822888899	-0.00597923249954204	-0.00309632080898494	-2.81396839921712e-07	0.0170186595824292	0.0290246081834203	-1.24001537938477e-05	0.0959226375749682	0.022939497644723	2.13888318809625e-06	-0.0108715416711933	-0.0381105564950377	0.0355593206790111	0.390847255544653	0.0184056125902662	-0.299691461421279	-0.14755588746741	0.340067549349147	-0.21519084901579	-0.311096119595189	-0.0249873868803888	-5.00406838246943e-06	-0.00503214298620744	0.0572626636271053	0.00593511062872141	0.441166679694129	0.05272173590353	0.106173075328015	0.0716538328299795	-0.0710058622682824	-0.00992371687403426	-0.071404024298003	-0.257110886657487	1.88467032888381e-06	-0.217275100299132	0.0488572343625011	8.73297789149692e-06	-2.90802752404335e-06	-0.751294761919274	-3.14244240123484e-06	-0.0102192636126872	0.0183000212085402	0.220068817046071	-1.28369098312017e-06	-1.4212938133872e-05	-0.604828463917139
57017	COQ9	GO:0006119	Oxidative phosphorylation	-0.030834911853737	-0.00588124990366288	0.00382083557263538	2.01048813745975e-06	-0.0217516154911839	0.0344235292650074	-7.50092479204132e-07	0.0967631997174194	0.0138692813796118	-1.29274525632583e-06	0.0351845956240104	0.0630216834293816	-0.0101671960910892	0.142247343859875	0.0313596455238371	0.173219616660978	-0.086632583838852	0.0516701921502955	-0.111196762710622	-0.315451927363807	0.0462229626180605	9.03117682046342e-05	-0.00715904566966053	0.178514009152919	-0.00564626779171677	-0.17530632129755	0.0304768919817023	0.0384043476586098	0.0269099622461653	0.00359316232811261	0.00649275178055818	-0.14451489386454	-0.0252386911320432	-3.20632417276678e-06	-0.0185352042250371	0.0513600260801368	1.19338647879599e-05	3.64458223072984e-06	-0.599373919117217	3.68603378056483e-06	-0.0120744617885771	-0.0210354429032814	-0.0562291554374593	5.056478787995e-07	-1.65883728931135e-06	0.175783217411643
65018	PINK1	GO:0006119	Oxidative phosphorylation	-1.33558735369085	-0.0119198696044701	-0.05012192680697	4.70828102139677e-07	-0.0390385300028015	0.0593825079363863	-6.90438350204563e-06	0.0904613815345621	-0.0111213217991775	3.45321743264934e-07	-0.168891087849692	0.125961264382397	-0.203292136045608	-0.0432920344724262	-0.60056426094112	-0.0688763928227697	0.0562178717639769	-0.0438000203896126	0.0005856126014945	0.0150708902849913	-0.0518125615216614	8.49157920209826e-07	-0.00765973934585874	0.0375675576179099	-0.00109204399078058	-0.231699282763903	0.00904923895249237	-0.0439753395368413	0.0873917852882204	-0.0351833491334435	0.0410095979938829	-0.547349770741753	-0.177036977971491	4.70290876529009e-07	-0.10080005708645	0.0847479436465395	-9.45640343407e-06	-6.4725293270323e-06	-0.465086729941234	-5.50703974544307e-06	-0.022192945966121	-0.486793899843029	-0.0460860327334874	2.40993541179136e-06	-1.22396704925985e-07	0.328956392353297
65084	TMEM135	GO:0006119	Oxidative phosphorylation	-0.0404387648904683	0.000329965684726334	0.000643736244344885	1.50686348999462e-06	0.0599359061209839	0.0164048792561518	7.60602288417688e-07	-0.0993847616268046	-0.0611781538938568	1.09961610990696e-06	0.142282974258925	-0.231520039852557	0.0432091382985654	-0.470583380770934	0.10289540253266	-0.0413457784276761	0.0236379722268231	0.068647241902885	-0.183585873194458	0.255692661772111	-0.524901028168694	-1.89497202600334e-07	-0.00278894827611905	-0.0224832357448883	-0.00165911730692025	0.115546156484561	-0.0619471639517823	-0.122049800010397	-0.113182897338635	-0.212477440843362	0.00667147920971238	0.0104828530365738	0.0841708689688681	1.67328382358496e-06	-0.0168615236581802	0.0738590859818542	-2.32254228377685e-06	1.59841305165253e-06	1.98478684028178	1.83115227175927e-07	0.00197206832024472	0.107606862836229	-0.0255982092767792	4.35606188857661e-06	8.0617862583468e-06	0.174259289323099
65990	ANTKMT	GO:0006119	Oxidative phosphorylation	-0.0316987673411139	0.000770810591825124	-0.0472904225387067	-1.2672880465228e-06	-0.0544462523954281	0.0055991478189041	-1.55467595061977e-06	-0.0552079722433469	-0.0032351057559358	2.14775696609998e-06	-0.0319384971802829	-0.336919750869332	0.0373029110455921	-0.154244105714259	-0.339467561974278	-0.147215668190435	-0.357463453181419	-0.145280457971507	0.101180140815611	0.517042972049347	0.108475815096236	5.03245475985809e-06	-0.00170592969440533	-0.121999772868852	0.00435081028682066	-0.0410757433723478	-0.0758641936427	-0.0719444649015178	0.245019999903817	-0.215375711366825	0.00724376816157916	-0.24334235277106	0.0430175425428505	-1.69803896539564e-07	0.0356357840695481	-0.0110599234158953	-9.09265824900796e-07	2.17378933262951e-06	0.282722690377278	-2.07596534866688e-05	-0.00170151854456563	0.117724155423842	-0.000694479143665491	-3.04691636895325e-07	5.11386965467864e-06	-0.360890504368794
79085	SLC25A23	GO:0006119	Oxidative phosphorylation	-0.0116138876645197	-0.00336740990971026	-0.013310763632143	-2.39032511688633e-07	-0.0920978719839806	0.239568004016953	-1.17657315159294e-05	0.101895934204334	0.00531886419786796	-3.76638845562349e-06	-0.116014845667318	0.682826261143798	-0.0849898873441489	0.254526872154942	0.0366277076254771	-0.00788543218572011	0.00770074990621122	0.158107318146775	0.131425063432502	0.488252904491286	-0.00414563891820681	2.32713266243381e-07	0.00136413939047406	-0.0181444757860877	-0.00602285776282171	-0.28880958045545	-0.0292566126963221	-0.0374448652578807	-0.185341123483983	0.0586508514131924	0.00532015910737376	0.188832178481961	0.293029052083135	-3.41982424549366e-06	0.132439069806822	0.00781821862898134	2.10371059289475e-06	-2.05783206358192e-06	-4.06672119699197	NA	NA	-0.183365698839031	0.00368957583522022	5.52236489008128e-06	6.52159658746446e-06	0.604497337356794
79736	TEFM	GO:0006119	Oxidative phosphorylation	-0.0424220605352493	-0.0051771501542365	0.0117814999957881	9.4581966854511e-07	0.0572423797191368	-0.0358373315381281	1.3219388604694e-05	0.0216172198173558	-0.00679888381648944	-1.2822494564005e-06	0.177678707626104	-0.0829392385820128	0.0210550607594482	0.0138071949037853	-0.0295984290167815	0.0110568909806111	-0.060217315091326	-0.0975567240310224	-0.0334264536275589	-0.0263019591239774	0.118588314097577	-1.1680415290503e-06	-0.00275626926963848	0.0266456732684288	-0.00573281353513481	-0.0231337387199985	0.0579776493449215	0.0103267172363659	0.0309460542862858	-0.05031246416946	-0.0161407092412537	0.136931123629713	-0.109604869878656	-1.1811047711791e-06	0.10423858030113	0.00642915101711105	4.7441160229669e-07	2.06788857558397e-05	-0.0308487812067842	-3.36926189011347e-06	-0.00346236051184885	0.0157208999098968	0.0236740788548181	-6.33572927782509e-06	-2.18918798015735e-06	-0.205434699776054
84275	SLC25A33	GO:0006119	Oxidative phosphorylation	-0.063490942643993	-0.00820004472155424	-0.00568302647776758	1.78696100329796e-06	0.00817315608987212	0.0344660579203665	-2.16107581205846e-06	-0.0219140621776493	-0.00333491972606202	2.99443678538601e-06	0.0590715386845346	-0.11235968133219	-0.0242863953097965	0.00517129075870681	0.191980907257336	-0.0348126845932987	-0.0453742037250693	0.124575060918329	-0.364883447639005	0.177144264633198	-0.358083266582622	-8.90876307279268e-07	0.00490323206543392	-0.0763707236928224	0.0179706322717069	-0.26344785776348	-0.00577273632826798	0.0392781534070165	-0.0466720838481679	-0.0749761791620454	-0.0217259167530331	-0.077123296953763	0.0989575207757229	1.33183729133725e-06	0.0915458877668621	0.0778108567534296	4.92885521859374e-08	-1.0287642558271e-07	0.453266817971547	-2.53403684402572e-06	0.00814465092936549	0.242494242510802	0.108000031760037	1.41256841190224e-06	4.66212789382428e-06	-0.121694725116035
84277	DNAJC30	GO:0006119	Oxidative phosphorylation	0.0131214644463945	0.00137319451875016	-0.124403048033051	1.52581715341387e-06	-0.036928237700578	-0.0209178695505693	-3.92346606184518e-06	0.0361031599433581	-0.00693225974733634	-1.95978678551922e-06	0.0577371610539931	-0.255987627771731	-0.100194885380574	-0.422019816984467	0.00389926896244146	-0.00157849803582875	-0.0434416066914855	0.184720586185376	0.161418607314153	-0.194962054151228	0.22540046422074	-2.16198076814748e-07	-0.00306133546022311	-0.158335914115209	0.00117065219380118	-0.050105673741388	-0.0223156952785729	-0.0870892207674172	0.112909542557212	-0.914113969353514	-0.0069585955453307	0.246001027841937	-0.081327901004367	4.53091603682735e-07	-0.12183011853185	-0.0207106494142808	-1.37671383959384e-05	-8.75594365515669e-07	-0.476038151781386	5.9551149148418e-06	0.000361270663730984	-0.17097827663601	0.00312333010718214	-2.59246628454221e-06	-8.08889091078089e-06	0.143653797036013
84300	UQCC2	GO:0006119	Oxidative phosphorylation	0.000843847505705518	-0.0112669863115273	-0.0160308661485892	3.36965575249504e-07	-0.0402850152741958	-0.00449161730039953	-4.12529379545546e-06	0.321636229371762	0.00635555354130807	-3.81480889505541e-07	-0.039306410854294	-0.403213359776491	0.261286293735713	0.161423334083235	0.801058935117498	-0.0903407074035864	-0.0610930475436025	0.322883753604296	-0.233486951105888	0.100477116153722	-0.0650803546644653	4.32583360764203e-06	-0.00030689066964642	0.0401373241838686	0.000372834422024135	-0.160551037226577	0.0444894133951254	0.0768796429505428	0.130283381525821	-0.0680730660345299	-0.0174688271589558	0.118877866319752	-0.0307641527848057	1.28058802565567e-06	0.0687995151548138	-0.0626873563812944	6.33591623698348e-06	-6.42302421272783e-06	-0.0337745691907506	-1.34175027236944e-06	-0.00674925155746142	0.516567609826612	0.0488433620837415	3.6431207533983e-06	-1.36427614274612e-06	-0.400302764678461
84701	COX4I2	GO:0006119	Oxidative phosphorylation	NA	NA	-0.00860603973697147	5.4462795596005e-07	-0.00254343840277654	0.023348190924043	1.18491777027083e-06	0.00889533370405116	NA	NA	0.00423134315898839	NA	NA	NA	NA	NA	NA	NA	NA	NA	-0.107719416086072	NA	NA	NA	NA	NA	NA	NA	NA	-0.0162516564794601	NA	NA	NA	NA	NA	NA	NA	NA	NA	NA	NA	NA	NA	NA	NA	NA
92014	SLC25A51	GO:0006119	Oxidative phosphorylation	-0.0908922635570948	0.00141384736234357	-0.0285536442683621	-8.15581548150206e-06	0.0584486227473208	-0.00734935791521841	-5.55278853206701e-06	-0.179762547360981	0.0239407128463193	-4.35131488374106e-06	0.105153082703603	0.0540228928015046	-0.00902007457838118	0.136083481256831	-0.103022108901331	0.0800294050139697	0.0425733872604635	0.187302140769496	-0.0445230207594973	-0.190560261187056	-0.0347403592326075	2.36592349890706e-06	0.00201904493388144	0.00616175243556929	0.00133963886481246	0.400284834252123	0.0268892501581344	0.0406027970682505	-0.200680499704207	-0.0486063723166415	0.0133820819291847	0.0947863191226741	-0.107244941924196	1.87460426433895e-06	-0.0407933223651745	-0.001215769075691	-9.10924746285732e-08	-1.5776491108613e-06	0.341189081579964	4.31462596637364e-06	-0.00361396542899385	-0.137389772351708	0.102894642822597	1.96787300205002e-07	-3.7909544592632e-06	0.0567253780245746
125965	COX6B2	GO:0006119	Oxidative phosphorylation	0.119091562364864	-0.00162326262833175	-0.00336250118604427	2.83112447298045e-06	-0.00718226613950706	0.0325861316339942	-2.44795222739713e-06	0.0288904861292315	NA	NA	-0.0251845563789769	0.0505378268899125	0.0715394179774601	0.0765345032097314	-0.0303493444093091	0.01408297120209	NA	-0.0244420580508546	0.0884602118890076	0.0169860877726021	-0.0324024568801164	1.27908340630212e-06	NA	NA	NA	-1.13154397245949	NA	NA	0.00606565253868733	0.00370517966430113	-0.00417783844306492	-0.4840989619877	0.0929388003770962	2.1088353888897e-06	NA	-0.874799108464557	2.87169391233174e-07	-4.92209775260432e-07	0.101148891996152	NA	NA	0.044890941690646	-0.00125096101164183	1.24187134184906e-07	-1.09391435792677e-06	0.513054160255487
126328	NDUFA11	GO:0006119	Oxidative phosphorylation	-0.0882926892713897	-0.00538095424211535	-0.015575938053504	-1.04426739636884e-06	-0.0364491205575409	0.0174984858443191	-4.57443483683956e-06	0.271911001835835	0.00513127006827854	6.53755534098935e-07	0.00268126476231527	-0.230700720886422	-0.0641373777713235	0.143765748365648	-0.17015276347458	-0.647635197968225	-0.143895885808366	0.296183440934921	-0.152441374873671	0.137995879408556	0.0618118974119901	4.34962964353497e-06	-0.00201893506764971	0.00894516358048605	0.0107452757148085	0.0347060164415897	0.102064935061633	0.0786662652554914	0.0872511321564531	-0.307439836777096	0.00415984035069824	0.143332158028554	-0.113710334961417	-2.66659750146185e-06	-0.130065759495839	0.0622275486828078	1.00574160199752e-05	-4.68669076596265e-06	-0.593248255666407	-5.67558611130147e-06	0.00286771250239371	-0.0209358711099998	0.0101036799655907	7.96237343675459e-07	-8.11629442676845e-06	-0.29723396893544
134145	ATPSCKMT	GO:0006119	Oxidative phosphorylation	-0.0184900388392001	-0.00284970872045985	0.0113137700766049	-1.41409532143877e-06	-0.00841766560615877	-0.0672146408310127	7.3707060914051e-06	0.039473300708895	-0.0765218698583186	3.07961196139933e-07	0.155469016679649	-0.173378315303566	-0.10983167034846	-0.281414251587629	0.065905110363213	-0.00144747079526912	-0.0857975955135074	-0.22859261492644	-0.0141020127719553	0.221468523972501	0.00482768965895495	-1.3398654660267e-06	-0.00100321182763453	0.210867003509217	-0.00994503440634835	-0.112936107978037	0.0138812813519829	0.0478538318354284	0.0623619102803356	0.0613299755827604	0.0176965130151988	0.123049624708644	-0.214315987673883	-3.06630242829033e-06	-0.190784357999243	0.0120049959659536	2.88733767779928e-06	-1.33144085783275e-06	0.303007674054502	-1.61124589266058e-06	-0.00080505631918286	0.0341498014554435	0.000768145700847296	5.90844582845495e-08	2.42938213053428e-07	-0.121004292366142
170712	COX7B2	GO:0006119	Oxidative phosphorylation	NA	NA	NA	NA	NA	NA	NA	NA	NA	NA	-0.0096001191797716	NA	NA	NA	NA	NA	NA	NA	NA	NA	NA	NA	NA	NA	NA	NA	NA	NA	NA	NA	NA	NA	NA	NA	NA	NA	NA	NA	NA	NA	NA	NA	NA	NA	NA	NA
205327	C2orf69	GO:0006119	Oxidative phosphorylation	-0.0295484160544808	-0.00139044688783668	0.00731102467250232	5.0404117034023e-08	0.0461331690943808	0.0153314186474078	-2.21984498285527e-06	-0.00877620360268289	-0.0150137809236507	2.91060952954137e-07	-0.0143261608498866	0.398136945137643	0.0432906310500301	0.597383873301705	-0.182248897994679	0.0275353332153373	0.0539571141142531	0.156969429179568	-0.126000071123259	0.525894484077496	-0.720540533140865	-4.06934794016345e-06	0.0101264265014468	0.045820176831824	-0.00529086907633612	0.292151034636727	-0.0242500193931454	-0.0814337521866357	0.0154206304636087	-0.010163109864953	-0.0116956433126716	-0.42696314730466	-0.122441265621738	2.29518593885929e-07	-0.0729675203812717	-0.0784776060874504	2.7280397469474e-06	-5.08343636497288e-06	-1.29521891419529	-2.56644078537318e-06	-0.00511237294926551	0.104715787994383	0.0314026027603381	4.17765623624255e-06	9.69194687924803e-06	0.324407793253462
246269	AFG1L	GO:0006119	Oxidative phosphorylation	0.0550604127917071	-0.00179705987084587	0.0579074375759194	1.08442094603102e-06	0.0229191705607064	-0.00653848833959055	-5.55260260975376e-06	-0.000419098492276659	-0.0251729582741863	2.25951210716063e-06	0.0814255079317586	-0.0774277380093075	0.0262144767758831	-0.169004111393352	-0.0672225072462949	0.0328165043895905	-0.129920557322843	0.126849331303114	-0.0156136135217729	-0.16500839082249	-0.0962308923904298	-8.40413058346161e-07	1.6346259012683	0.00715707203142109	-0.00597414720414315	0.113403410254605	0.0247391885672751	0.045167898347917	-0.0227455942399945	-0.0115542696659302	0.0454457157328814	-0.137983265418388	0.237022858760985	-2.09861717390852e-06	-0.0106387888611407	0.306048057593045	-2.48648738213845e-06	-6.13753670992764e-06	-5.30794508357545	-7.52618637540588e-07	-0.00278150989182139	-0.0209003685936516	0.0185958586105972	-8.28626363441506e-07	-4.1474544990719e-06	0.0335220031925035
341947	COX8C	GO:0006119	Oxidative phosphorylation	NA	NA	NA	NA	NA	NA	-1.9129422518469e-06	0.00729885926832891	NA	NA	0.00599952921895683	NA	NA	NA	NA	NA	NA	NA	NA	NA	NA	NA	NA	NA	NA	NA	NA	NA	NA	NA	NA	NA	NA	NA	NA	NA	NA	NA	NA	NA	NA	NA	NA	NA	NA	NA
374291	NDUFS7	GO:0006119	Oxidative phosphorylation	-0.0201973061845342	-0.00253266706385532	-0.00841949308066933	-1.5735536108222e-06	-0.0194839747241426	0.0523668709356927	-1.02751656077263e-05	0.187233623776468	0.00436480783455876	2.70083919461958e-06	0.0820580400551746	-0.0601806964443989	-0.0549105617914509	0.229604949140225	-0.132849531605331	-0.106740638446378	-0.148823497973228	0.0416005241078369	-0.235172368392949	0.216533035275889	0.0300785837159465	3.01610917700093e-06	-0.00146146798413266	-0.0567359670304217	0.000913788701474434	-0.189665876934625	-0.00387147217406936	0.0153107709718853	0.100278536835488	-0.420558936363295	-0.00515846854352135	-0.303672352104399	-0.10903204042056	3.31423936539021e-08	-0.254412540766882	0.169225889388349	2.69575972722507e-06	4.83544252796849e-06	-0.51668471415323	-7.87320271298308e-06	-0.00564309236915352	0.140248012917285	-0.00349007262013257	-2.32464620771808e-06	3.40300014528266e-06	-0.179541837965432
388753	COA6	GO:0006119	Oxidative phosphorylation	-0.0121245347200078	-0.00351330944573338	0.00158336255002439	-1.31575843356487e-06	0.020545647959934	-0.00850514249210809	-1.20476161817795e-05	0.133129280756871	-0.0190312754369035	-1.36661245989761e-06	-0.0420380259049345	0.0239003001516613	0.368738947199839	0.222300424793075	0.548767108331069	0.0641803810843309	-0.00945124525497236	0.314415566601306	0.0174757164130947	-0.00972120379460259	-0.0695606238641576	7.52159302909279e-06	-0.000152715018766109	0.175110852526997	-9.76769195548834e-06	-0.0280636533159697	0.0262320561199237	0.0332642777687882	0.0784265904609922	0.00263645927754141	-0.0173702343904121	-0.392262456079066	-0.0231724848386791	1.37261224830124e-06	0.191761360297294	0.0433587214102021	4.96909985315798e-06	-4.42832397825619e-06	0.123888482177953	1.952122528892e-05	0.00863772902739948	0.0999443084927573	0.123167176177295	-3.71589503076791e-07	-8.21028441622039e-06	-0.106493179412672
400916	CHCHD10	GO:0006119	Oxidative phosphorylation	-0.0371160948599501	-0.00168618385044531	-0.0141584395919047	-5.56633020531382e-07	0.0130386473838668	0.0379417607705195	-2.99924400247428e-06	0.0411365734760455	-0.00744789305703607	1.11506003784588e-06	-0.0449292367609649	0.176419869649853	0.1069434893691	-0.454987503138552	1.36943038198752	-0.162375115904485	-0.0437052580635434	1.29279715638452	-0.00838051723356878	0.214970194426716	-0.0604948089432314	2.95251454932075e-06	NA	0.196511578538265	-0.0221228878927615	0.438398869891139	0.0136365428510574	0.0869842343001564	0.0315350685468611	0.346389209110225	-0.00333325153644539	0.125148735516303	0.123653753194617	-5.62037644040581e-07	-0.0715713527427211	0.285686762150201	5.04006765800444e-07	4.3796501277733e-08	-1.23847627917681	-6.11337271793472e-07	0.000404917208558247	0.0909972638481306	0.0357589073409085	1.19753400484626e-06	2.03954345440711e-06	-0.381836848094989
406992	MIR210	GO:0006119	Oxidative phosphorylation	NA	NA	NA	1.41967109708501e-06	0.0103501094442985	-0.00793172529651424	4.61188441210155e-07	0.00604403773568922	NA	NA	NA	NA	NA	NA	NA	NA	NA	NA	NA	NA	-0.0754027421910478	NA	0.000751542987500574	NA	NA	1.12596186147598	NA	NA	NA	NA	NA	NA	NA	NA	NA	NA	NA	NA	NA	NA	NA	NA	-0.00711039157333678	-8.59973927718237e-07	7.93645239162683e-08	NA
440567	UQCRHL	GO:0006119	Oxidative phosphorylation	-0.111053170843926	-0.0077034319035836	-0.0103924847403451	-2.67557278306322e-07	0.029069821334733	0.0453769860499118	-2.34650426665051e-06	-0.0522009480765429	0.00882980552903192	-2.30455058380977e-09	0.0157263516541336	-0.0553235840299023	0.0907105363366573	0.111669939317639	0.31512054461115	0.0409559464751602	-0.0482732333905713	0.384583826027629	0.0176319482459677	-0.186706025855587	-0.200364038894412	2.36090370975758e-06	-0.00287247485963883	0.0572099313665796	0.0116096009148076	-0.104171635033902	0.0225789705626664	0.0737577728670674	0.0358767695351924	-0.00327625597664205	0.00766900807801485	-0.0276567981253453	-0.0882733634595102	-5.57522952750258e-06	-0.0964379160698421	0.0813589261048658	-1.55247028383322e-06	-1.13171328140694e-05	0.249014783959136	NA	NA	0.0640701110726768	0.0331797030977644	5.97081741166181e-06	-5.28600510789389e-06	-0.035508175518344
790955	UQCC3	GO:0006119	Oxidative phosphorylation	-0.0374067912532292	0.000897627803500983	-0.0247669113439011	-2.52310296021883e-06	-0.00223126121381254	0.0349971530781217	-8.27814308867834e-06	0.221624530575613	0.00525513419580215	6.76868800176295e-07	-0.0223615818843714	0.0885965233089592	0.310722092371542	-0.0685582996354865	0.599637139292503	-0.400795806976476	-0.0152397679443419	0.457672214970509	0.0599682595785237	0.502473592586193	0.0208550239232868	5.25705340400702e-06	0.00349404710667671	-0.153300215200897	0.0155533251091379	-0.232592057761574	0.134025663279711	0.185536996707255	0.0754298145886392	-0.0470747054450716	-0.0202943030389127	-0.0291916595734576	-0.186361688297374	1.34000558869792e-06	-0.0445147078431061	0.013626812695174	3.93181732905563e-06	4.57022390574458e-06	0.0760882698735417	1.0462362967241e-06	0.00229479350699995	0.126925420286439	0.038750318497002	2.24146957095954e-06	-8.13084683213121e-06	-0.220892877915952
100532726	NDUFC2-KCTD14	GO:0006119	Oxidative phosphorylation	-0.0645462029619022	-0.00648228689269956	-0.00365867419564093	-1.84543473947568e-06	0.0180123140007002	0.0457094249937112	-1.05411879961303e-05	0.136332273153331	0.0273609738190735	-9.89989107365729e-08	0.000364493241781917	0.127565609032979	0.0378193273539629	0.114538514393398	-0.652172114376081	-0.172026908673835	0.0309346726962628	0.308520538550816	-0.00788004072531415	-0.00554525815097893	-0.0630875501838594	2.15081184906516e-06	-0.00368154204079681	-0.0176647187213378	-0.00632966731495339	-0.186313137497422	0.0131031279020272	-0.0390437695279001	0.109403609584752	-0.0818244611005593	0.00371642344435971	-0.245608341366936	-0.194775523986863	6.52603169995986e-07	NA	-0.018117679418671	7.23561683314763e-06	-2.11473757073877e-06	-0.299129978161048	4.90386484191813e-06	-0.00497478814758145	0.0128069923462122	0.0527107552592098	-6.16029785236728e-06	-6.63329307027766e-06	-0.503334669901183
498	ATP5F1A	GO:0015986	Proton motive force-driven ATP synthesis	-0.0995269827805384	-0.0147065272637488	-0.00539168604535634	3.07290007704139e-06	0.0464332098805395	0.0544818641554357	-1.11360255556554e-05	-0.0291534985744061	-0.0134952421765262	1.17145051844318e-06	-0.00738985492335743	-0.129461785161954	0.0893293935999802	0.190692395767442	-0.0353395744910079	0.00753803019667562	-0.148730704147456	0.371150098692971	-0.258287808222204	0.139445486360776	-0.258804366791062	-1.06982413910912e-06	0.00014885151826415	0.0712833231335482	0.00193127362194759	-0.0663990801596365	-0.0231630263746401	-0.0344482187197971	0.0534112165607757	-0.121065821725858	0.00907152179246462	-0.151199357511637	0.0170158859489672	1.09593968237449e-06	-0.0617928165514528	0.0386056474296389	1.19580497809098e-06	-3.58727185680045e-06	-0.962718978255212	1.83269009596506e-06	-0.0440935932098037	0.0854686465036962	-0.00836698277022413	-3.18266484661051e-06	-7.49304069435143e-06	-0.269163483047142
506	ATP5F1B	GO:0015986	Proton motive force-driven ATP synthesis	-0.175771924718945	-0.0133033471032955	-0.020984746367463	4.51061535565054e-08	0.0146805670320247	0.0371395225553026	-1.8351722726457e-05	0.108359901098526	-0.0119102058336359	6.21898400123736e-07	0.0239176869257223	0.0138055469527226	-0.0481279706054943	0.146432141646178	0.0416391385771055	-0.227092149914357	-0.121596428624249	0.4292145274909	-0.197358052800596	-0.0160713316505928	-0.213351225401126	1.36625560961387e-06	-0.0238681720052183	0.114189163031633	-0.009871017597908	0.203142982591863	-0.0359383476540975	-0.103319511001378	0.0731984147352411	-0.0712427554074308	-0.033130080812063	-0.233055134018252	-0.0353699380860886	1.4088182193029e-06	-0.0982161800841415	0.0348012432189681	8.22321322838662e-07	-5.02422870871506e-06	-0.916639315662771	4.11181674133221e-06	0.0476965442761949	0.0377812893309298	0.0255121990286372	-2.51378590843981e-06	-5.69978291307762e-06	-0.476149208138709
509	ATP5F1C	GO:0015986	Proton motive force-driven ATP synthesis	0.141164074988416	-0.00353304537767139	-0.00299079335036937	4.84084606739599e-06	0.0993497940049137	0.0709133570538362	-1.13060289647924e-05	0.101180144899054	-0.0123154493911456	6.59798551332381e-07	0.0310532703048989	-0.0509691054558267	0.113291367795579	0.35671061508465	0.00639681631209105	0.0142530412615108	-0.173389892499959	0.360967905045496	-0.282683996926568	-0.290437502162427	-0.270406318656212	-2.89210160936216e-06	-0.0078070346049906	0.0198086073214086	0.0085771411884384	-0.0503926423114425	-0.0192671863026712	-0.0736392284338343	0.0739110109058768	-0.138684304357325	-0.00274197888654541	-0.213618149556824	-0.0203950576394787	0.000102163267028114	0.156604363633252	0.0793163117141575	4.02767266142247e-06	-4.64501549400365e-06	-0.646471619315389	7.71887216031079e-06	0.00312469885684581	-0.0167390929760873	0.0323772492208043	-1.39143573639973e-06	-1.4290175174555e-05	-0.378140351837754
513	ATP5F1D	GO:0015986	Proton motive force-driven ATP synthesis	-0.0439960500134058	-0.000162111975597148	-0.0450171244756124	-1.60118582033023e-06	-0.00691400286525824	0.0485847100851464	-6.7068552040956e-06	-0.00426284607139273	0.00263462791318803	1.3696170408899e-06	0.0314490028090954	0.0155558140888081	-0.0828798351891509	-0.0668842272023262	0.0359375596348436	-0.231486262283377	-0.0200821523555647	0.350969517556286	-0.165547093446911	0.104798075917837	0.150574699786419	4.18759155910251e-06	-0.00657768805306781	-0.13434626324215	-0.00195380861207442	-0.21293528020261	0.00709224461348703	0.0288770956627199	0.0897830334254003	0.111279883698836	-0.027875020878474	-0.0241376027717852	0.0512898712191146	-6.41102175498716e-06	-0.141511555358046	0.110594287594825	2.12022645233251e-06	2.14494450355741e-06	-0.297109275860016	-1.70598835574801e-07	0.000696547437892066	-0.0104992314724233	0.0169950272180331	-1.64739641869425e-06	-1.00374168589974e-05	-0.203394836892015
514	ATP5F1E	GO:0015986	Proton motive force-driven ATP synthesis	-0.117956359243007	-0.0107193527277752	0.00986058358038673	-1.78509244092332e-06	-0.0283164248416444	0.0781653212252734	-3.45763841643113e-06	0.0876774817788472	0.035752621480248	4.76958369909127e-07	-0.0570807863249888	-0.337547829841005	0.926345173106833	-0.0107656513820204	0.0179054294699808	-0.0289026788666345	-0.172246292818492	0.425673741833437	0.247098928945678	0.263434782493781	-0.152899995295264	-1.11408855163903e-05	-0.0076889644426264	0.266468561318208	-0.015664263487393	0.072117768071758	0.0612745004721068	0.0827806187413905	0.119836805636504	-0.32484215382507	0.00304211487217567	-0.304775176212802	-0.186334968743841	4.04429178021988e-07	0.4075495338154	0.106412119597035	3.46234695133554e-06	-1.99735643378028e-06	-0.608738361610316	4.15237325205526e-05	-0.0100609184654542	-0.147375751200197	0.0748472574438529	1.43836206228544e-06	-1.50158840905561e-05	-0.227457298641647
515	ATP5PB	GO:0015986	Proton motive force-driven ATP synthesis	-0.0949207265075358	-0.00763097610243223	-0.00604208306979985	9.48027294403131e-07	0.0693068807020512	0.0334123018352718	-6.5811468271475e-06	0.0169615968205772	-0.0413130317029025	4.41472000156298e-07	0.0773144394387745	-0.0782678869119846	0.0443573784662002	0.150487091820541	0.0701257355559969	-0.0381481763615224	-0.136194081297139	0.401899736334002	-0.0953547206287782	-0.165855729030423	-0.188869912148639	-0.000162202639675027	-0.0156861068041444	0.130192905963165	-0.0101526502078162	0.0526510772045418	0.0731756084005021	-0.0485388943649756	0.0928713651049697	-0.318211195379371	-0.00724166776515173	-0.173567225538028	-0.0902498052602806	1.35561841124993e-05	-0.118649351381368	0.168989520662157	2.47633392368784e-06	-4.34475397495964e-06	0.00659110290796067	5.57261256721177e-06	0.00409575576278275	-0.0694809168330668	0.0488045376009	-1.41350518873007e-06	-1.80226019851654e-05	-0.303953772769584
516	ATP5MC1	GO:0015986	Proton motive force-driven ATP synthesis	0.0179465696148308	-0.00731934431465021	-0.00771203222247676	-1.05917734137295e-06	0.00767987347632189	0.0119284378599914	-4.10864255701736e-06	0.252796465275835	-0.0114611322678374	1.35261186193288e-06	-0.0493855835316105	0.183390139449283	-0.198139363259282	0.0369390647865564	0.141682552208452	-0.0511149464156138	-0.115795277685774	0.252489522064402	-0.23828955641301	0.158968150784944	0.049731542296342	3.3624869972705e-06	-0.00117243088632352	-0.0403149991962213	0.0218801133531491	-0.209435709590611	0.0194064324278652	0.0249502708104237	0.0837638661711943	-0.286443987284989	-0.0309613456723404	-0.161753197113505	-0.203871716975638	7.52586743411026e-07	-0.133587819188276	0.167702821586638	7.12319133400691e-06	-5.2630085398331e-06	-0.238980274882732	-1.72269332761262e-06	0.00568558008083004	0.0856402865950453	0.0503653115602173	-6.37050024473663e-07	-7.09802803626697e-06	-0.757411588864177
517	ATP5MC2	GO:0015986	Proton motive force-driven ATP synthesis	0.0420614645168611	-0.00933688161649075	0.0212364918534584	-2.89140193609774e-06	-0.0294504078111179	0.0153516454477103	-3.55723131594343e-06	0.113112158812741	0.0377876024438745	2.77540701421493e-06	-0.0135704434247767	0.0922924451306088	0.21274680255071	0.218922433724548	0.657220207645874	-0.229625390989313	-0.0991633669156961	0.544856422671902	-0.414031690762496	-0.0780154745064	0.068651137030278	7.13469840728399e-06	-0.00227338170518129	0.104508530806296	0.0119900298548547	-0.253900705477061	0.0940268843295175	0.163171450986275	0.0923675697229382	-0.135071847316019	0.00211263978957922	-0.0664948279483107	0.0331461262391893	-1.49654171617313e-06	0.0325819603818222	-0.0824839536764275	5.24942252485899e-06	5.33637157559616e-07	-1.63068825890418	-3.40262341703654e-06	0.00751796642418975	0.38905468184588	0.00507515899868109	2.15098091331739e-07	-3.55403790303012e-06	-0.567865084389847
518	ATP5MC3	GO:0015986	Proton motive force-driven ATP synthesis	-0.127967200313248	-0.00913448139005258	-0.000280868791982769	-2.36542740959084e-06	0.0050317918815114	0.0497390563357425	-6.68883347595215e-06	0.0445333793620995	-0.00669929587154478	4.1451695348696e-07	0.0610198495275419	0.0662894834279058	0.152661534768592	-0.111064307946111	0.0920579633920353	-0.122101815778398	-0.215363043550516	0.50345451459279	-0.224300510591913	0.179362015029568	-0.259487530975602	6.42936905359254e-06	0.00282130857287544	0.0838033671108177	0.00262833889569309	0.074245743620412	-0.0184744343283198	-0.0609806166715157	0.111071297472316	-0.155917867403078	-0.0136184617035696	-0.211103221232307	-0.129035440661764	1.2465608351274e-06	-0.120083424746147	0.0987944703631332	4.52557434009849e-06	-7.01696767065705e-06	-0.536750941239152	7.24488620694472e-06	-0.0113888023382989	0.0315112256199804	0.0541677841605207	3.71294491066313e-06	-6.24885827674954e-06	-0.668326582303982
521	ATP5ME	GO:0015986	Proton motive force-driven ATP synthesis	0.00878219471895685	-0.00487867369604468	-0.00697708106542268	-4.15661329340248e-06	-0.00230978396998527	0.0556715765553056	-4.89232221201855e-06	0.067178489535039	0.0113027868863236	1.27774261121825e-06	-0.0355151414852823	-0.00470801324621712	0.324317869921998	0.149099684354051	0.0292924035626885	-0.0896597916152518	-0.251699244250356	0.475692810709666	-0.250662285649273	0.0794454542694034	-0.0320712706717569	-3.39097900576658e-06	-0.00304149277934882	0.0315595869565462	0.0171905025790471	0.102896365056197	0.033278327651371	0.0525292732332894	0.0747491948611426	-0.405862112128728	-0.00473932673341652	-0.0551936307421498	-0.119532102234836	1.17634901041163e-06	-0.0184705829598191	0.247712702638759	4.53882671825941e-06	-1.4115369192908e-06	-4.24025413596892	-4.82194629692514e-06	-0.00212353682103528	0.0477055638127101	0.0647422368584403	4.39899583331062e-06	-6.65014860868668e-06	0.00424935398684115
522	ATP5PF	GO:0015986	Proton motive force-driven ATP synthesis	0.225092758444632	-0.00179133741225025	0.011217376155062	5.431008206773e-07	0.0643014266509951	0.0699097380211755	-5.48007840260629e-06	0.148091296249179	0.0479632872232755	1.3028030232965e-07	-0.00481867266970816	0.0527887819613822	-0.00731762174784433	0.287271841255866	-0.0209308633920783	-0.0202070089006306	-0.134820531381783	0.389352307922711	-0.0765178891530817	-0.0646961687676154	0.298831774852761	-6.78041987982895e-06	-0.013415127152214	0.083024196847054	-0.0144870257279796	0.718756206475453	0.0312016888403962	0.0469244154299432	0.791128190991737	0.00660494783198103	0.00633086447964801	0.149721331935913	-0.110481719347872	-4.13222701703086e-06	-0.0349552274248925	0.677652385132703	5.89645196953237e-06	-2.74307742527947e-06	-0.720121853281785	2.85687082918076e-06	-0.00815887336133459	-0.0131277989689387	0.0859640576535228	6.56712757942013e-07	-2.76542860503362e-05	-0.267811470717058
523	ATP6V1A	GO:0015986	Proton motive force-driven ATP synthesis	-0.0613398556325666	-0.00420260503296293	0.000124983483097549	1.61885812450619e-06	0.0306606470677326	0.0187768374607345	-1.58986357941524e-06	-0.0692805950094528	-0.308948376610293	-3.42071504133203e-07	0.00157690380749502	0.291271912518444	-0.151672744594171	0.122196053012409	-0.283402017141722	0.0591368488552768	-0.0769659314462402	-0.101647042668345	-0.0743054762906462	-0.09870351684921	-0.422855274720861	-4.53442566636525e-06	0.00758202855977374	0.262848386886608	-0.00634582150887908	0.249362663660993	-0.0293772582704178	-0.0467465218816388	0.115225184430764	-0.0246067847340431	0.00281210781108938	-0.369236200999278	0.00511256878027869	1.09647260753381e-06	0.095972737516613	0.0271600808694097	-2.55815818590233e-06	-7.2288867017216e-06	0.604573343921973	-3.12485540899133e-06	0.0228621215641901	-0.259485290673872	-0.0147920707696035	2.30529956952059e-06	1.38196457391851e-06	0.137621617490078
527	ATP6V0C	GO:0015986	Proton motive force-driven ATP synthesis	-0.114221585599111	-0.000594324896960743	-0.0241678801870811	-4.52076923103539e-06	-0.0273907939486795	0.0290355180248812	-5.89377866789064e-06	-0.00179342107637586	-0.00153128624780768	-4.66248428060867e-08	-0.10241079900748	-0.0881281769940634	-0.278965078878064	-0.0310445057234149	-0.226639968834089	-0.340635413954878	-0.039463506772368	0.0297639459705174	0.127462527300966	0.139713120905097	0.0496412611384537	1.93719303150635e-07	-0.00795404562859229	0.0197330736503641	-0.00204583607395202	0.0305322908802135	-0.0439408872973297	-0.0273092104044954	0.129858691784909	0.350182367397901	-0.00459572328483926	0.26974672583711	0.0768816349348384	-4.27964205069791e-06	0.130594315716484	0.0748371815015426	4.29533197116547e-06	2.11386778707739e-06	-0.541332263489477	-8.89159970834994e-06	0.00675272581058476	-0.201110245766018	0.030099714070404	-1.55539469894182e-07	3.64167477632717e-06	-0.224757922626494
539	ATP5PO	GO:0015986	Proton motive force-driven ATP synthesis	0.23592114358162	-0.00202164953552252	-0.00198550617423684	1.74364061121604e-06	0.00450960153573024	0.0609378344822245	2.97341507631417e-06	0.175516888963451	0.00234406926273727	8.76278323133859e-07	0.112866144468897	-0.117451288044697	0.0826733432652236	0.242538616465171	-0.133183055740955	0.0107300898377026	-0.132471345766775	0.504934570142266	-0.303535126125623	0.153108593308229	0.364204175476173	-2.85694385127495e-06	-0.00314440949513047	0.120961420138958	0.00239557823467217	0.688275432422213	0.142718992584305	0.152120607113184	0.539250079957324	-0.133759355401703	0.0123661531326924	-0.0182429211057757	-0.0991799065844273	7.18350599428164e-07	-0.145044003403471	0.82435992089866	4.84123069102167e-06	-6.16890496527016e-06	-1.28602867459494	1.83852657160771e-06	-0.0120553582235298	0.0669134498825802	0.0205649184160036	-1.15363449769842e-06	-1.31357907575018e-05	-0.225392578493834
4508	ATP6	GO:0015986	Proton motive force-driven ATP synthesis	-0.13699135450368	-0.00323423919329215	-0.00599436971829167	2.61734993185638e-07	-0.00109939916699295	0.0110609764371696	7.37191591680169e-06	0.0369180666380651	0.0315059343069878	5.73155553639446e-07	0.136599489373885	-0.198382554731155	-0.208431987610521	-0.116941050031124	0.0276473342873323	0.0146100939260022	-0.0202233867700558	-0.105707906568419	0.0588994249176088	0.573259155768438	-0.294086011430421	2.19088628477261e-06	-0.0290040325380988	-0.0210754988387948	-0.00111010184798059	0.0262599334077348	0.00641354624919554	0.0166384533305042	0.0426964288768547	0.538790056304984	-0.0115813492022893	0.592653719638054	-0.260069380189788	-9.35601690508757e-07	-0.0531782923138999	-0.0700897695366508	4.02346081683771e-06	1.0504259050989e-07	-0.622982103452036	-7.1595911547037e-06	-0.0107077212072683	-0.0159504591009117	0.0145243286434371	-1.24320881532024e-06	-6.0060782865224e-06	-0.413289667066629
4509	ATP8	GO:0015986	Proton motive force-driven ATP synthesis	-0.135009983390504	-0.000970119149910018	-0.00181471370184788	4.96222090281389e-07	0.0132972078932422	0.0104272064736755	8.75046492596827e-06	0.00369436961621674	0.0159517917025099	2.83740773079353e-07	0.471326541082064	-0.191121147676628	-0.211783114815301	-0.247364798034726	0.031132267420535	0.00201295855839373	0.0197041422226148	-0.106736541639272	0.043633170527494	0.898126032848803	-0.246985955721221	-2.37439093363901e-06	-0.0155362682994014	0.0047739989129184	-0.00250641959898584	0.0393405625891997	0.00304921267216225	0.0143147619673925	-0.0238481676314552	1.05533268559501	-0.00859852085150015	0.367025359717627	-0.180972661385258	2.48013515590852e-06	NA	-0.0672961479189773	3.47355589492829e-06	-5.17216822024415e-09	-0.943726357566901	-3.80758223948787e-06	-0.0199096949968652	-0.0311723435079569	0.0175649578441014	-9.92427501645143e-07	-4.91515821533267e-06	-0.393070992139241
4535	ND1	GO:0015986	Proton motive force-driven ATP synthesis	-0.181634798957591	-0.00285696788355851	-0.00610870405334665	-1.22406240044436e-06	0.00584756338931465	0.0254676481426464	3.62380423247149e-06	0.0332456965085657	0.0233750661194686	1.26047677762974e-06	-0.0628671891797117	-0.24331531864035	-0.118843305344047	-0.166118956628813	0.213226822767596	-0.0140205426290203	-0.0302539532945164	-0.215161346545296	0.221018924960093	0.836643719116933	-0.396727799087193	7.0670152995365e-06	-0.00646741274437576	0.0175950275656927	-0.0112173406359395	-0.410185572363394	0.0115785652537042	0.0255013448067751	0.0222025715226563	0.98488430843761	-0.00328799079145114	0.616182502341871	-0.505808646818782	-1.34034833598502e-06	NA	-0.0639178254665535	3.82136692569515e-06	-6.1698303245335e-09	-0.937472622434325	-3.2304789974632e-06	-0.0051000868396618	0.0993737041566611	0.0196332253364802	-3.2564888707717e-06	-6.02071328340639e-06	-0.653505605671511
4536	ND2	GO:0015986	Proton motive force-driven ATP synthesis	-0.149249035523155	-0.00156906148423418	-0.00435111177868301	8.41235135840194e-07	0.00873573887194098	0.0823628430205592	7.52630250215999e-06	0.0475830170773323	0.0694485479795835	1.34658083474816e-06	-0.0122045239136828	-0.17621881968999	-0.70521188572665	-0.106014854880938	-0.140041876849835	0.00310372300278361	-0.0255199619070029	-0.273067007364997	0.219050071873917	1.09158938110087	-0.253674917315725	-1.8788227874572e-06	-0.0199637258786757	-0.00775147334967406	-0.0118658955244934	-0.137959662430297	0.0129541390537605	0.0204097867010078	0.0376492192646378	0.622423717911665	-0.00233800507671054	0.80910190984752	-0.0746197415540264	7.12700471873816e-06	0.00785414690330432	-0.0735171116928258	3.60888608036299e-06	1.36546066964925e-07	-1.42741485283492	2.56712487026918e-06	-0.00547377641123487	0.112890989987636	0.0200484454894042	-2.63145527973433e-06	-6.17074429952162e-06	-0.510774000096158
4537	ND3	GO:0015986	Proton motive force-driven ATP synthesis	-0.248013702465961	-0.00506523337907248	0.00612032688250753	5.47652995273342e-08	0.0123292044869555	0.0221955400770382	5.14707454614388e-07	-0.00562309159384069	0.0320161714383988	8.29844706279675e-07	-0.0691304330198358	-0.210943635754347	-0.176882970774984	0.065851082627477	-0.0552700430177951	0.0109689230830863	-0.0295442268773862	-0.0313564230180449	-0.0745160977687927	0.523554663737919	-0.276671582781988	-5.05320123116934e-06	-0.0206503164326401	0.325023420348584	0.00108717722386868	-0.440839316713125	0.0140906547536467	0.0156840016553976	0.0407948498519559	0.131311020136532	-0.00662098059529291	-0.0190147086235644	-0.200626516252152	-2.86561603474824e-07	NA	0.0107998164492213	3.1695231754216e-06	-6.80024238117186e-07	-1.10788432066024	3.16911819085479e-06	-0.00158109573086864	0.00440747660121319	0.0882855710687242	-1.95651747741053e-06	-5.41890929878073e-06	-0.513972426044387
4538	ND4	GO:0015986	Proton motive force-driven ATP synthesis	-0.0566469592559317	-0.00200776875933726	-0.00462547727359086	-8.92092927714667e-07	0.0164951534849829	0.107098907774654	6.88941002288908e-06	0.180437291169858	0.04637788521166	1.41529945381523e-06	0.0518577567027486	-0.1669060624214	-0.0911439498815184	0.15711072843368	0.0037630584809044	0.0271236077377139	-0.00727655215195754	-0.0415585185900406	0.348149653280727	0.275857680869134	-0.206446174535098	3.44017902602283e-07	-0.033585650913001	-0.0367948398096028	-0.00579754665003029	-0.169231194347988	0.0103209687585186	0.0183720219182123	0.020874070473082	0.641096602197052	-0.00863727536484486	0.468459885832089	-0.249009504759194	-1.70173327971291e-06	-0.0600711361557117	-0.0526201986545866	3.32943420923848e-06	-1.59028497735558e-06	-0.875476548157774	-8.72144651402423e-07	-0.0084490763395355	-0.0264055411556739	0.0154060185088906	-1.37932877231881e-06	-4.44850820480192e-06	-0.255679034061464
4539	ND4L	GO:0015986	Proton motive force-driven ATP synthesis	-0.082271785660751	4.21559794337963e-05	-0.00375658212343288	-4.96054513250258e-07	0.0499266480739909	0.108221631459993	7.76648205264955e-06	0.0365839250466664	0.0299426499498134	1.28139749341347e-06	0.505361579636884	-0.131594657392632	-0.107455324886508	0.107547675191819	0.0247094098328559	0.0309839143712857	-0.00811898622797577	-0.00640152224435858	0.194550003203775	0.319139943362807	-0.250021861001699	1.96009778534484e-05	-0.000343891288249999	-0.0788262809871527	-0.00793830625987664	-0.181763086555993	0.0144354638729505	0.021217304467838	-0.0508256735273835	0.619864539981084	-0.00745623076853718	0.562901754618959	-0.211466120306721	-1.53160248112987e-06	NA	-0.0485664711461797	1.80717117562672e-06	-1.84213701788175e-06	-0.942239760193354	-1.15820639571712e-06	-0.0178971718347878	0.0303568007840508	0.0338637682349062	-1.62421810809308e-06	-3.79934851596612e-06	-0.3465064486856
4540	ND5	GO:0015986	Proton motive force-driven ATP synthesis	-0.170895423889532	0.00132576806699841	-0.00750138988645938	-1.17564115469247e-06	0.0295450911403007	0.162636763430244	6.22330802583975e-06	0.0459481907100112	0.0266207123138045	1.72685435839777e-06	0.607631944021577	-0.175870738811633	-0.136131068393795	-0.161339289137997	0.0217113034013318	0.0245634151704516	-0.0691682958676148	-0.144547583849097	0.537649510439148	0.757399849463269	-0.907794063800994	-1.14603162167934e-06	-0.0132171711141862	-0.13231657600358	-0.00729140629592973	-0.14574466779079	0.00126631141728459	0.00981856840817891	0.0128191686661014	0.640568395403704	-0.00656527663827698	0.626586419582636	-0.222117573567329	-2.08369710357947e-06	-0.0915631675283846	-0.0233543914669292	3.18771566725169e-06	-4.64855036613176e-07	-1.5470086903504	1.89116176139491e-06	-0.0104292960927165	-0.0889317982849006	0.0211859208544697	-8.01882785706979e-07	-5.52101758379802e-06	-0.171135491909513
4541	ND6	GO:0015986	Proton motive force-driven ATP synthesis	-0.192656363166839	-0.00091089176913984	0.00316863224546798	-8.22023968367794e-07	0.04183685541496	0.112893902526991	3.23834899639932e-06	0.0313136667309108	-0.00973304871853645	2.02047965105082e-06	0.0339739405866659	-0.20065839638054	-0.0575374310075038	-0.157131905755914	-0.00220468926879759	0.0280783024390001	-0.0517484224509765	-0.197212757483609	0.0981450134158537	2.52256650677077	-1.15414953652165	-3.09493482130499e-06	-0.00671198195181728	-0.098161209675123	-0.00670788096580927	-0.0822916451392968	-0.00134774257000754	-0.00053090466150686	0.157523547470309	0.988481326503374	-0.00426005956005237	0.395120889348196	-0.335855721150067	1.13826112402517e-07	-0.0387663990597711	-0.00851937742210326	4.13991151399615e-06	1.1783773399709e-06	-2.02089852100231	3.85564645520388e-06	-0.00443159239174888	-0.0486725373365856	0.0110399550341425	6.89929225175974e-07	-3.06517128565347e-06	-0.277061833379074
4694	NDUFA1	GO:0015986	Proton motive force-driven ATP synthesis	-0.00401543464355305	-0.00553329648509326	0.00627091014802027	-5.92469448884237e-07	0.00855314902160183	0.099475662016982	-7.94815961121292e-06	0.225535032173714	-0.0127165346393664	1.16394075763708e-06	-0.0150495098241904	0.120892893212546	0.122181207173524	0.0227834239491776	-0.0830186009495189	0.0962481089632733	-0.161685156567609	0.463316217302962	-0.100000504587289	0.0301862988577729	-0.099633723315727	6.49020941974398e-06	-0.000438212375003751	0.035207836205298	0.0132868662178452	0.163124670874284	0.0492191862354117	0.0669304877221465	0.0715955670271491	-0.330576234252436	0.00881100957585105	-0.41504835412745	-0.268596053423384	-4.00837567905792e-06	0.0267089785227576	0.163571659379431	3.61695756586787e-06	-3.72815352297376e-06	-0.97641239054759	4.33161951041444e-06	0.00598677850700472	-0.112960280400089	0.0221435578065719	2.64626596484279e-06	-1.31925303081178e-05	-0.00905273454792923
4695	NDUFA2	GO:0015986	Proton motive force-driven ATP synthesis	-0.0185323996205353	-0.00323954665742025	0.00329925197461559	-1.99807572130398e-06	-0.037689632963657	0.0118200853135266	-5.81326587208487e-06	0.0428828740569853	0.0353752164825051	1.39149339338405e-07	0.00408426373418374	0.100488815198222	0.0388331269676097	-0.0494646783307804	0.00339419891606439	-0.129885163139528	-0.0555663277609928	0.410022300370548	-0.110655746202705	0.436813951609327	-0.0457436499500091	5.07862631285721e-06	-0.00128665752083716	0.000794986581003149	0.0125191831230374	0.0472515438326684	0.023225919671022	0.0729929117249824	0.101452288598458	-0.141950236594966	0.000857677578564958	-0.219136773067353	-0.130136105751855	1.38073303576062e-06	-0.0591433472690408	0.000543382014064644	1.93740279742247e-06	2.14717395224379e-06	0.306890942384346	1.95110581785396e-05	0.0257956724288	0.0535073354360157	0.0527302624879224	1.16061687214911e-07	-1.85200389418328e-05	-0.323574364833974
4696	NDUFA3	GO:0015986	Proton motive force-driven ATP synthesis	-0.0415497713235171	-0.00628975389749091	-0.0128714326096278	-1.3660427833696e-06	-0.0588551322571822	0.0345483742116883	-7.73433859076594e-06	0.0916756975162136	0.029106202564246	-2.57869247269265e-07	-0.0656895439020724	0.0341375528014332	0.0496911076804196	-0.00220297262189336	-0.106471092884453	-0.0660636400314559	-0.137617606157854	0.368414340659224	-0.190445623022312	-0.336532162724515	-0.0270995214492276	5.17673043959354e-06	-0.00228845956485137	0.00259283882595553	-0.0037044621796093	-0.0165037181953675	0.00787165323046695	0.0408052522588095	0.0543381823708015	-0.084013833965029	0.0211949936293438	-0.108777264299732	-0.240389649730783	-4.73899080805075e-06	-0.030801386529261	0.00243000435788556	7.43645866350798e-06	4.99191409931716e-07	-0.613693713488375	-4.21993275167686e-06	-0.00723662923347877	0.150012808075979	0.0113786377212301	1.45321085948141e-07	-1.83850501186824e-06	-0.4012566114853
4698	NDUFA5	GO:0015986	Proton motive force-driven ATP synthesis	-0.00431166952642195	-0.00232290240978475	0.0060120466280252	4.02963789137987e-07	0.0231903771147871	0.00365589609989808	9.32615364417068e-07	0.0338065995073834	-0.0069039194131173	1.13681712570707e-06	0.0720821556621182	0.432941499637601	-0.0211349096322494	0.416087686601683	-0.0812177408715636	-0.000587434977481869	-0.194237489355771	-0.0419352286258575	-0.0978095487956114	0.196187743553567	-0.829679014151096	-1.61989628542149e-06	0.00292258110904983	0.134154125244058	0.00220303808624994	0.305687024932538	0.0246087598692162	-0.0229477984059514	0.0237773074355324	-0.0652337536370067	0.010187287446753	-0.394167977901496	-0.107241347746874	-3.47999936488583e-07	-0.0802626293949218	0.0119375620975101	3.57569347951444e-06	-2.99861457327292e-06	-0.29968370921707	2.39072710014339e-05	0.024435527784589	-0.0262757017063384	0.0215975775808974	-9.45118250553925e-07	-1.94791914188113e-06	0.211122273850871
4700	NDUFA6	GO:0015986	Proton motive force-driven ATP synthesis	-0.0480543159064119	-0.00537039411109339	-0.0129386944213307	-1.13134084031384e-06	-0.00659214125514041	0.0327015865511854	-1.19659462509324e-05	0.0450179512500926	0.060865986953817	1.36947384553191e-06	-0.0310052737750395	-0.0671683527735007	0.0650853087979446	0.0680650259551165	0.17538734464432	-0.0896668708454655	-0.304060883684497	0.47107356555492	-0.235897570275895	-0.120826917119807	-0.0880437751882689	-4.1994733305432e-06	-0.00120881362515278	0.0884459626174248	-0.00243424410357833	-0.0650651672881676	0.102224600821545	0.130976948643166	0.12775611219178	-0.0840885025351576	-0.0153507957881352	-0.104926580180008	-0.0536280905058802	2.69986995432981e-06	-0.206419637090284	0.058663005607151	6.40502745180579e-06	-5.56243013425138e-06	0.198194653987168	4.27063916313055e-06	0.0338964428577677	0.342203755873039	-0.0128688253448947	-4.33538287007896e-06	-1.31961854491747e-05	-0.531343455422984
4701	NDUFA7	GO:0015986	Proton motive force-driven ATP synthesis	0.0560295197708109	-0.00223671107728056	-0.00177446211250114	-7.80326799268659e-07	-0.0134031451476624	0.013046685707983	-9.3161574568455e-07	0.516465102984652	0.0328897160985162	1.55025411820783e-07	0.0563137918753425	0.180201734118282	0.147628016031681	0.229248059383426	0.187190259612354	-0.115001579536634	-0.0710696293242138	0.550281190207925	-0.17704234147447	-0.472828858910574	-0.058019688342616	4.82515738139002e-06	-0.00463139797247824	0.00420392831245235	-0.00753086306395339	-0.174742583991417	0.0362189595032593	0.0310948263509244	0.0841851202735904	-0.147507732489483	-0.00116706159866387	-0.124272640157138	-0.0221550922892716	-3.46658909561641e-06	0.20166429226528	0.0239626693450789	7.18988115241978e-06	2.74112024368861e-06	0.397218455170275	6.14967257072395e-06	-0.0211329719092807	0.087970773600721	0.0238282390055817	-1.21157299439041e-06	-8.53613824209394e-06	-0.634952978482243
4702	NDUFA8	GO:0015986	Proton motive force-driven ATP synthesis	-0.235105609360199	-0.0212340220648803	-0.00368684965340573	-3.2996278881788e-06	-0.00482810392650494	0.0361008210197618	-1.10852413455593e-05	0.118379247339714	0.0230848163937821	5.48388235418355e-07	0.0288359921045968	0.0662290241213459	0.030454972697885	-0.00962164950675385	-0.197366570673696	-0.0262445060376112	-0.112169509022784	0.330569129806167	-0.202751078950462	-0.0396700233081441	-0.0411064317909992	-2.67262737946292e-06	0.00154674279310069	0.0293534518511764	0.00328379005245407	0.241333009599237	0.0478383162017819	0.04576649403176	0.162541719771087	0.0285015874801248	-0.00819729018040331	-0.244389267954306	-0.189932379364379	2.50077380190453e-06	0.0365222110699078	0.102566496688063	7.01864803125344e-06	-9.81599145854178e-06	0.0578487995000999	-3.91067500233717e-06	0.0126784313245976	-0.00369521968651989	0.0336993455454588	-1.25797594794336e-06	-1.32536754260763e-05	-0.234570393803296
4704	NDUFA9	GO:0015986	Proton motive force-driven ATP synthesis	-0.093099732433298	-9.9920925389883e-05	-0.00669322953319351	-1.67407311250837e-06	0.047970876419915	0.0354518736016774	-7.00716445065998e-06	0.0367725087309064	0.00936999411702922	-7.45227020258518e-07	0.113631841491336	-0.0709914100758563	-0.157076985922809	-0.0154006607514753	-0.127324535206838	-0.0187112947197684	-0.223064795976144	0.120303457701098	0.112596995731474	-0.224805136215554	-0.205283568942921	1.16808317514791e-07	-0.00290043817771328	0.0841806592116207	-0.00129523335590988	-0.0274460564584576	-0.102923218603654	-0.148499015802075	0.0746970173129115	-0.0321675198331962	-0.00685847210777291	-0.224093041123833	-0.138681524488461	-5.26480908418264e-07	0.28801486022213	0.121871964888611	2.12222943544409e-07	-2.02846255201131e-06	0.403150613236016	-4.08200942699152e-06	-0.00520967137914106	-0.146191511849188	0.0452835636185754	-5.15668441888332e-06	-2.99060618818543e-06	-0.426386134479948
4705	NDUFA10	GO:0015986	Proton motive force-driven ATP synthesis	-0.00218315374479216	-0.00660559776180729	-0.00206673103450235	-3.37086379129835e-07	-0.00450129672732416	0.0185497341574652	1.13795104431927e-05	0.0964291623740849	-0.00620976974512581	-1.35672796467149e-06	-0.0415995759288214	-0.351921290846863	0.0745018823818242	0.104167701289095	-0.0194347313260332	0.0617852532116347	-0.0293400879455682	-0.150846116937049	-0.130161309560569	-0.0453446161434299	-0.167516246788381	-7.21469051932807e-06	-0.0094321001542181	0.0991467331894992	-0.00331988963081328	-0.130973815155936	-0.134215347038164	-0.231733823245858	0.0384725374609411	-0.000645110740046831	0.00290902320537318	0.0517082315869045	0.213298607130889	-8.60682798279885e-06	-0.0649281015907407	0.0895048213053311	6.01764625148681e-06	6.81484811932394e-06	-1.86004762953039	2.86028203625189e-06	-0.000640762313556632	0.0172479096185039	0.0139143876802534	2.51411657060001e-06	1.10550588491323e-05	0.176229227595404
4706	NDUFAB1	GO:0015986	Proton motive force-driven ATP synthesis	-0.134568915842702	-0.00603649327801318	0.000622281862471775	-4.79277620162239e-07	0.0264287604202999	0.0186350288949796	-4.25899229085274e-06	0.0840547665110344	-0.0273127207013618	1.17197787019921e-06	-0.00532389676104084	-0.0112853592682789	0.0134394801002423	0.121890488807101	0.074110463749417	-0.0375239388071247	-0.0727549462336517	0.359197054183088	-0.045884476375003	0.289709435920083	-0.188860862530974	-4.67194691674506e-07	-0.000830463977413632	0.0599456927920833	0.0110377469839025	0.389856529507437	0.100106723148593	-0.00872010086384824	0.0983829748685968	-0.251789732220981	0.0021443027729155	-0.24901754772207	-0.150709410608167	8.08930086119923e-07	-0.160362407051529	0.121987171310661	1.50138015728398e-06	-2.60571694086351e-06	-1.39843234624768	1.32165535188959e-05	-0.011511521740418	0.098185608135298	0.0947511241920313	4.38315305535432e-07	-2.12701474790369e-05	-0.590269468769494
4707	NDUFB1	GO:0015986	Proton motive force-driven ATP synthesis	0.0674146657674119	-0.00385871647682354	0.00145664131239668	-3.51290035749461e-06	0.0265921870664391	0.173491000514346	-1.20054963417506e-05	0.0288651464463204	-0.000613486804358504	-3.36498875554564e-06	-0.0251248121836617	-0.246434772330005	-0.0307882480469074	0.134987393255835	-0.366543488620401	0.0408156925176962	-0.149953965484977	0.49225945372993	-0.105147521339706	-0.0163386747114904	-0.145689176106866	-3.44899976712846e-06	0.00108151219963106	0.102121588725164	-0.00255030912941219	-0.0201289980515986	0.0270628680547313	0.0229949294138478	0.127240785799043	-0.436802401688994	0.0158139701052214	-0.0401576039699601	-0.30517752569823	1.15594745010193e-06	-0.0667750519476437	0.1409264822614	5.0789903665025e-06	5.11656491195332e-08	-0.834315025211999	-1.0345426871417e-06	0.031321851081115	0.0921157646927596	0.0210797341205598	-9.79132219573274e-08	-1.24619093339979e-05	-0.200606793248035
4708	NDUFB2	GO:0015986	Proton motive force-driven ATP synthesis	-0.108679825284175	-0.00485091023569838	-0.0105056162260374	-2.01187650719544e-06	-0.0220242330788887	0.00911593419976886	-4.41209726850142e-06	0.0590281377728477	0.0104364151172427	1.85844157091684e-06	-0.0460302356812455	-0.219006638083212	0.00794138404614923	-0.162766061873916	0.18993933537165	-0.0317744271111105	-0.116417944221161	0.290661850269418	-0.0932634075005941	0.288712324658811	0.0232757607483535	2.10476734138962e-06	-0.00825000130046714	0.00408901154991445	0.00834981582848543	0.187008932563459	0.0611522584904463	0.0148898494432144	0.112211252311386	-0.387154898781224	0.00085903277417965	0.125412297032118	-0.20034413459316	1.03535092727885e-06	-0.0585405389734507	0.116156217661177	2.97744169078565e-07	-7.36307741032954e-06	0.346976600937943	5.9173020848098e-06	-0.0110858421802064	-0.0722855518487164	0.0737089767159574	2.33188690202993e-07	-2.95305767303084e-06	-0.370294954354438
4709	NDUFB3	GO:0015986	Proton motive force-driven ATP synthesis	0.00454312775656829	-0.000993384078138794	0.00338913264031689	-3.68485367309959e-06	0.0385044580655219	0.0308398301190347	-8.16284204615229e-06	0.0836147606582494	0.00817291873989411	9.20590460360204e-07	-0.0132536333282225	0.0891088822272896	0.127631637063793	0.0969276461630306	0.20989525141698	-0.0112950694937202	-0.104125416351534	0.37367452573762	-0.0837711035443666	-0.018710801616765	-0.135808194027323	-5.19297559132573e-06	-0.00524449100883917	0.214662655933803	-0.0102402379308878	0.106061823186518	0.083484858183399	0.0704993367164256	0.131034470365524	-0.280250051181199	-0.0136050271225574	-0.0536583515683157	-0.0425021385060584	1.21845849465111e-06	NA	0.0988349876024456	2.64602871479038e-06	-5.5494185300378e-06	-0.370075199462729	6.20452323588092e-06	0.004091123176609	0.00337344192857596	0.0713748072414729	9.43987157145552e-06	-0.218287829056327	-0.508767426767706
4710	NDUFB4	GO:0015986	Proton motive force-driven ATP synthesis	0.0789700620512127	-0.00360761869177718	0.00532761746178114	-4.44219144472626e-07	-0.0186202568813355	0.0125701348450175	-8.32538018658272e-06	-0.134126133127486	0.0135571273218982	3.14276605881336e-06	0.015178861015382	-0.173960772317006	0.067418432676182	0.322328941752088	-0.0215341808073087	-0.174387399624007	-0.141778350837433	0.378393857649794	-0.294297224609676	-0.149864255137015	-0.149570730675714	1.40879728941723e-06	0.00219040799901265	0.0450975223684911	0.0153998444344253	0.0693004470068371	0.0567011400992399	0.143152773029386	0.0816151392508872	-0.0595192950708877	0.00973788467567425	-0.463883209170921	0.0268133235893134	1.42664852931564e-06	0.0349800698896662	-0.0295959918127734	8.99337802122284e-06	7.97143210322233e-07	0.345149883153919	-4.03969714211786e-06	0.0239776527529997	0.101452554039963	0.0120478232111992	-1.29600262921006e-06	-1.24880395721026e-05	-0.3841660826866
4711	NDUFB5	GO:0015986	Proton motive force-driven ATP synthesis	-0.0153193623094219	-0.00211325409024824	0.0073990873440162	1.24130302281335e-06	0.0518260003697264	0.0437287542726799	-1.40653693779471e-06	0.0479823086481563	-0.0278061967352762	2.44987473472521e-06	0.178702675428676	0.182452319879275	0.0893268947411569	0.0970439344553247	0.240919747441139	0.0117103288720035	-0.114154956262109	0.290965407465935	0.0133678154173715	-0.180925672469227	-0.437604021648706	-1.39758058537382e-05	0.00297025630831873	0.143570103195869	2.54549883190743e-05	8.85378494099977e-05	0.0580999075701035	0.0223673966920378	0.0513149255862367	-0.124332844052199	0.00423275547428595	-0.412961419966603	-0.00416126926860865	1.53459573734281e-06	0.0526428681929276	0.0151175276735145	2.84999539782328e-06	-3.25848409881077e-06	0.195275673361864	-3.72571042995834e-06	-0.0371842185812928	0.036863471658901	0.0332984191357542	2.82330092745152e-06	-1.27643159870268e-05	-0.259470734574477
4712	NDUFB6	GO:0015986	Proton motive force-driven ATP synthesis	-0.00709119177151796	-0.00230166963359187	0.00271693835919514	-1.3940213393341e-06	0.0381270870392016	0.0155544297286174	-4.49052951798827e-06	-0.0218270023014491	-0.0401258821415197	5.89890673780686e-07	-0.033797717221584	0.126208494253163	0.0293578416981245	0.00842267131344271	0.122313333375973	-0.202785995900879	-0.0641601331734296	0.322916690721036	-0.033769072012062	0.610032419248315	-0.248830306782913	-5.08247877570168e-06	0.00696538741232763	0.0574865302305436	0.0205706492628322	-0.000719482770917728	0.0423259478583432	0.03770137755595	0.079023624209684	-0.17066994862922	-0.0130767123844024	-0.21268694869426	-0.025956442929855	1.027363373582e-06	-0.00326751587267977	0.0372109216720999	4.09637258508116e-06	-2.84405112043972e-06	-1.13100106384886	3.06770678649865e-06	-0.0141047189833336	0.0517513847492132	0.122378866379053	-1.37026212402876e-06	-1.11174333507712e-05	-0.766155870498201
4713	NDUFB7	GO:0015986	Proton motive force-driven ATP synthesis	-0.0413015103687004	-0.00203776896595749	-0.011398557366083	-2.39306488315903e-06	-0.0221502403282565	0.0205961894388784	-4.12105652518924e-06	0.374643680169988	0.0418520645167648	1.25587652921752e-06	-0.0279038206357745	-0.115657414078514	0.00578758611675876	0.130289035615234	-0.0742350860332264	-0.576066641541919	-0.0235592479898564	0.257143550166842	-0.120960931205754	0.0755665465827341	0.151971535271672	4.40264247114633e-06	-0.00792621245704035	-0.00963330360401611	0.00595811508725168	0.157289916592182	0.0600365477550407	0.0828830162058389	0.135665880804939	-0.201998582496316	-0.00740473824621511	-0.198892544124261	-0.0577645893082759	-3.93285260076901e-06	-0.258014502135913	0.074456510521592	6.21282488869358e-06	-9.57671686876459e-07	-0.518066143976323	5.21976798793231e-06	-0.00391356840636637	0.00396511023512793	-0.0179381575976155	-2.85977978600939e-06	-1.4960695066505e-05	-0.218552049308753
4714	NDUFB8	GO:0015986	Proton motive force-driven ATP synthesis	-0.13092123861303	-0.00936213797416384	-0.00860819808485144	-3.4470475815799e-06	-0.0700847284772315	0.0834995105376108	-1.25002898862578e-05	0.166737865273389	0.0267207458091808	-1.92248420338169e-07	-0.0447005731664101	-0.896738579985299	0.0646145360297817	-0.0241271595870007	0.00967738521461925	-0.0532411390867734	-0.0560979646972468	0.29988892712376	0.382780116198479	0.639137075076278	-0.0571927063891428	4.21213747261541e-06	-0.0118159176476196	0.0823968595769153	0.00812864368611757	-0.0474644335048928	0.0373553429227128	0.0556802111254836	0.0720029888955597	-0.058839305283251	0.00348420922812582	-0.156931237091965	-0.168321013386556	4.7149420863915e-07	-0.0512466078436809	0.0199700653904032	7.37958075785091e-06	-7.73772476574529e-06	0.429816644337505	-1.04679169124321e-05	0.025009380901154	0.0943077142909553	0.0217149336177904	-3.44635926451708e-06	-2.44348809250099e-06	-0.28789401928792
4715	NDUFB9	GO:0015986	Proton motive force-driven ATP synthesis	-0.109631818169186	-0.00630903143163117	-0.00870971392515537	-1.89217853527211e-06	-0.000335072452486126	0.0277548485853654	-6.34306099558177e-06	0.0638377132571224	0.0494415403902408	2.08522747126799e-06	-0.0275730264526583	-0.11631807856396	-0.019556293849333	0.175671714308833	0.0070224248922267	-0.0223361182029527	-0.141615562377578	0.404312917389515	-0.324649154028725	0.230580880208141	-0.032812239248101	5.72898493787862e-07	-0.0072704269712508	-0.0135435601683391	0.0562554643929254	-0.253022736490637	0.0505890514336765	0.0949067943560615	0.0304949675544442	-0.0931878722208471	-0.0126622432936945	-0.000388043865091755	-0.120526966935051	-1.29192349422954e-06	-0.119947397529033	0.100817783035623	1.00705432864423e-05	-3.43272235152935e-06	0.0122413252714354	-1.27346818117619e-05	-0.0791779815458021	-0.0145073292876023	0.104881496041414	4.69345539217627e-08	-1.3182980922518e-05	-0.579419619427359
4716	NDUFB10	GO:0015986	Proton motive force-driven ATP synthesis	-0.037224997121374	-0.00330682169551041	-0.0316152813091309	-4.01158550220265e-06	-0.0163640666946565	0.0449331241156179	-8.55542676081634e-06	0.0682418322054096	0.03733897948926	1.06316238990816e-06	-0.00723375834770488	0.0339573566649407	-0.0353216433606574	0.270134394109616	-0.00342140234754938	-0.0337075746983749	-0.226810422191512	0.388594103403057	-0.16425185537475	-0.218539480946581	0.0920784716443319	6.21407686711543e-07	-0.00324451618378001	-0.00522749796057027	-0.0042560401770055	-0.0167423564572771	0.0348100197333129	0.0740972435473883	0.104889641646305	-0.127451888148175	0.0123323869294617	-0.215351562248357	-0.166450982087167	2.79698791748037e-05	-0.135426224456215	0.0208204167129604	4.36415129420475e-06	4.19281584544811e-06	-0.582289777014418	-9.57123996338245e-07	-0.00511132444655897	0.0610246958919609	0.00112912606494527	2.40897294115111e-06	-1.03248468254157e-05	-0.17007598786156
4717	NDUFC1	GO:0015986	Proton motive force-driven ATP synthesis	-0.089977920341967	-0.00233396291207338	0.0109987761632298	-7.05226913405263e-06	-0.0361482912203084	0.0425787578638599	4.11399328864716e-05	-0.0128713244245623	0.0207408701813955	8.93936576456077e-07	-0.0326332821773189	0.274411491141866	0.048994668138574	0.494152297444032	0.0445955831229299	0.0119446551127699	0.0279278296904608	0.282478903473357	-0.0555826870503156	0.273364781232967	-0.0810552194425299	-3.4601179818641e-06	0.00787519209175552	-0.00988249678933362	0.0205295863682074	-0.346055235186991	0.153087713878535	0.147676453432889	0.0636013048962266	-0.102974220038458	0.00372275116168788	-0.153315293357975	-0.236275149782857	-7.15430674871499e-07	NA	-0.0254423099064295	1.18437389867009e-05	2.31377167853694e-06	0.16214893660894	8.93133078233344e-06	0.00853336331553542	0.0184898514306975	0.0965785574071361	-1.68327627680544e-06	-8.83138364845564e-07	-0.432841388219348
4718	NDUFC2	GO:0015986	Proton motive force-driven ATP synthesis	-0.0962304362378997	-0.00448947784464929	-0.000891771708851522	-1.83024939094181e-07	0.0244007062535639	0.0471986940204037	-9.39374460054689e-06	0.0956545066357061	0.042562830221641	-2.29727388676532e-08	-0.0109318834209982	0.0687068406492613	0.00466854127606468	0.164946633498285	-0.631195297860367	-0.085684778452296	0.00911496064644404	0.272079568580395	-0.0282519106013195	0.0434588604585444	-0.151535551423291	-5.90450485995195e-06	-0.0170738977509728	-0.017138703214172	-0.0103448587013288	-0.137861457835029	-0.0239084004330387	-0.109879994005387	0.0959900519444997	-0.119007349739183	0.00561411569484522	-0.16942291194959	-0.177176798693919	1.66839863036117e-05	NA	-0.00160669303758387	7.95358341736674e-06	-2.70707389044049e-06	-0.501246360032214	8.61254861535775e-06	0.0143618614377027	0.0586307522111575	0.112546380881382	-3.4454290318232e-06	-6.9337651265378e-06	-0.503241197353137
4719	NDUFS1	GO:0015986	Proton motive force-driven ATP synthesis	-0.0461045225260364	-0.0013251319969607	-0.0029246004893606	1.40035137960615e-06	0.11090790863717	0.0161502703093328	-2.90064803808642e-07	-0.0694441846057947	-0.0461575047492371	3.56627710437237e-06	-0.0514504040068306	0.157284854723095	0.0548595936195691	-0.0862879652159922	0.148767924515003	0.0180037955277326	-0.14909289486892	0.191567608944505	0.1473654249615	-0.0957935723871646	-0.450155992138915	-1.78735925727337e-06	0.0117266213477635	0.0350268408185731	0.00499840330996094	0.160812245058824	-0.0580401321345813	-0.0855477643125466	-0.0322280422315097	-0.0249378932571627	0.0165230765295913	-0.187327133053388	-0.0970808171133302	1.65899304253034e-08	-0.0745157844056184	0.0148307307712857	-5.73123794561175e-06	-7.2856781021314e-06	-0.700183283541194	-4.5391200220156e-06	-0.0227598156218834	-0.0304318914787065	0.0508013279679085	-9.22417664666317e-07	1.2155986201855e-06	-0.162287207489897
4720	NDUFS2	GO:0015986	Proton motive force-driven ATP synthesis	0.0468052229961968	-0.0122969215183909	-0.0166305142751042	5.07130407789948e-06	-0.0142564323992844	0.0524414019967673	-1.94544436360329e-05	0.277768211516941	0.00703125358579609	-8.41181932838474e-08	-0.0598528614108096	-0.394895573928468	0.142055717531516	0.00568441042100363	0.461590376321724	0.527233483685829	-0.0448532391701799	0.152996103271732	-0.128896239364461	-0.176566034214288	-0.22580317781716	7.38856935218949e-08	-0.00203155142451593	0.146115340851847	-0.00987170083512384	-0.178111119473635	-0.0623952462013921	-0.130385311850333	0.0249056563110213	-0.00907400540985679	0.0155897449816478	-0.213592948691492	-0.107359836677798	-1.13867642847795e-06	-0.0417011302920696	0.00190814298434182	4.56490152960024e-06	2.29043639839467e-06	0.177774321948317	8.41563717906438e-06	-0.0115054764717826	0.112565669669845	-0.0302180348982206	-2.79655916183842e-06	-5.59075912708073e-06	0.126227764411361
4722	NDUFS3	GO:0015986	Proton motive force-driven ATP synthesis	-0.0549439267539518	-0.00428127709084114	-0.0294994966838509	-1.05563377030468e-06	-0.0366962993013455	-0.00905401853681752	-4.56658207876385e-06	0.132798529956577	0.0273443578963917	-1.65984271278914e-06	-0.00136786414519248	-0.142180898534569	0.0601566678034951	0.073615892831459	0.0728338594570102	-0.000315160102302914	-0.120715865343388	0.292183759571448	-0.333683879720834	0.242950385867519	-0.0744511978081911	6.87212687225957e-06	-0.00681031561871312	0.0350065025831015	0.000209146851687183	-0.0673952176475162	0.0043611516326634	-0.00844133418143725	0.0804287061618545	-0.0636641541443268	-0.00975876053847817	-0.0728461663211706	-0.192385897170197	1.1345907842705e-06	0.0192831282492083	0.00703313671262446	2.30950900312077e-06	-1.74665627268448e-06	0.0657859836082667	7.71267744359708e-06	-0.0229465832616617	0.0855339489403006	0.0316769035483677	-4.44793130353882e-06	-1.23564589835563e-05	-0.260850201775808
4723	NDUFV1	GO:0015986	Proton motive force-driven ATP synthesis	-0.0561863405112909	-0.00504095849013101	-0.0314335099078591	-1.29164232326626e-06	-0.000792652319571515	0.00336936901078719	-6.35000270048019e-05	0.0889854390803705	0.0425147113192727	1.68737881556834e-06	-0.230531544179363	-0.00795355024541977	-0.027069579611544	0.0929676086771649	-0.19032313692642	-0.0568428398485951	-0.14227428146153	0.00745976706821045	-0.116338959885421	0.0515923524084918	0.123779366913186	2.87329339421508e-06	-0.0021630548442257	-0.00793878223765136	0.00272185045981194	-0.246678031899931	-0.0154706706379988	-0.0366690251961505	0.0987671425086618	-0.035481046080528	-0.00863351034973351	-0.323620184675595	-0.0397157185380843	-4.85878219547777e-06	-0.0968015704075272	0.130724036176894	1.17766131937823e-06	3.0716001608905e-06	-0.364158655954534	-1.38649548608566e-06	0.00239006412320438	0.00482029469090894	-0.0100296115446927	-2.77946856181483e-06	1.37066910632264e-05	0.210906260557923
4724	NDUFS4	GO:0015986	Proton motive force-driven ATP synthesis	-0.0703222024399846	0.000839036667728928	0.00758763871136469	2.19482982398624e-06	0.0391356010461779	0.0209184807018964	-6.03144095253987e-07	0.0413385752735493	-0.0209911587892582	2.12255035773248e-06	-0.00796803987378283	-0.0676985578062556	0.198387401344349	0.326796712270543	0.142399176383756	-0.0198398124141398	-0.221019013251491	0.0273408923449852	-0.241372801397596	0.0617641179857377	-0.159623468710041	-9.04724801008123e-06	-0.00192122583328429	0.113768715248478	0.00232356854321007	0.138388298967998	0.0434532364314572	0.0480761145938458	0.088659835128982	-0.180429081291823	0.0127631413099359	-0.0986601423099879	0.0361040542156443	1.04148960134706e-06	-0.0162159905947097	0.0381577908463115	3.89410919130475e-06	-4.95370868386074e-06	-0.817779131238007	1.30410057054849e-05	-0.000529563470360321	0.0623575432615706	0.0500485716959603	-2.9646654395966e-06	-5.88945303096598e-06	-0.366809114756413
4725	NDUFS5	GO:0015986	Proton motive force-driven ATP synthesis	-0.0694203524959501	-0.0111652210069241	-0.00673073705301039	-1.96786407273942e-07	0.0120177091929385	0.0343197262040213	-1.02957403960061e-05	0.210619639315748	-0.017769710901868	1.22467474408706e-06	-0.0335719861295547	0.0457792017772474	0.14719825705901	0.115849681599976	0.278865224478126	-0.0238934636083318	-0.163809455510998	0.474327963481928	-0.00110573586530155	0.0257334081066244	-0.18532612363302	7.59928404178116e-07	-0.0119579217356051	0.00725136538210724	0.00980730348026495	0.0611310761421306	0.0597868534964423	0.126953282638947	0.0630766173434752	-0.0669113933349532	-0.00606781352585357	-0.0924869641595355	-0.145064897967126	1.07004970628756e-06	0.0169926611958861	0.0420281347482405	7.51418364718111e-06	-1.0761491290855e-06	0.198338321663614	7.73739286667088e-06	0.00524204619953078	0.10993375487971	0.0711388494750692	3.05459752566327e-06	-4.91073872636106e-06	-0.469781046677755
4726	NDUFS6	GO:0015986	Proton motive force-driven ATP synthesis	-0.0462593948228017	-0.00271402281063323	-0.0185761038346135	-4.14422165258779e-06	-0.00888801592257655	0.0511696439987891	-5.55448939982364e-06	0.0310923924621058	-0.000184004268840215	1.90843462053899e-06	-0.0427368445639878	-0.070572860942445	0.0571152219120197	0.128338564554924	0.474003564949167	-0.275599952986699	-0.116980393585538	0.378615480700234	-0.224656983911336	-0.122349370074275	-0.00738041828279701	4.76581783493418e-06	-0.00633448206614933	0.154830067597872	0.00948583899976567	-0.0258052293037893	0.0604525825682333	0.0807488797105861	0.134346193807034	-0.0610755586126732	-0.00679205825536777	-0.218938014893223	-0.168415392639416	-1.3243905952117e-06	-0.140675325187887	0.161936298284347	7.73872460609302e-06	-2.46513736112332e-06	-0.79835073781963	-7.86513324343687e-06	-0.000433539668762569	0.0606976317569569	0.0861914354315937	9.77318842108258e-07	-3.60777065441128e-06	-0.643155853897792
4728	NDUFS8	GO:0015986	Proton motive force-driven ATP synthesis	-0.030080366485765	-0.00145362872254935	-0.00448625953338252	-1.74745779637679e-06	-0.0264849765973439	0.0302005053544455	-6.76998437279116e-06	0.0712525884885714	0.00305448855128306	1.25686955303338e-06	0.0394751226299961	-0.0166541560851572	-0.0479133893294544	0.201433758926898	0.0680111051879738	-0.308723732625664	-0.0786916436954375	0.387139840941935	-0.319469183597261	-0.185998219183133	0.00325743658103322	5.70166773076356e-06	-0.00615507072839593	-0.0597111066571874	-0.000877446721226182	-0.121991318926882	0.0619181442414548	0.157684037128449	0.120731620815282	-0.0569947860792998	0.0127542581167338	-0.144383323293791	0.0581775121591942	-1.57422711894468e-06	-0.223242262408158	0.0337400216537212	3.59916210120442e-06	5.73525549400463e-06	0.320291209462251	3.3051533739617e-06	0.0135128927687976	0.0331456255657863	0.000234011616054321	-1.01043419831016e-06	-7.36594610165129e-06	-0.0444841201511729
4729	NDUFV2	GO:0015986	Proton motive force-driven ATP synthesis	-0.0601004211051109	-0.00347844622923255	-0.00435015422009037	-1.13344322729277e-06	0.0434800852295555	0.0358210474891519	-6.53521158053341e-06	0.0177566294920587	-0.00458872350702024	2.840942554329e-06	0.0341641610279483	-0.0134837351694535	-0.0237963413405171	0.257484765375263	0.161389500586554	-0.00496036533683946	-0.16008695831789	0.28906159162863	-0.168491780681005	-0.0498725886190512	-0.42726974126579	-5.10845517034696e-06	-0.011999835924027	0.040954293420472	0.0467638034278834	-0.175470338732182	0.0323024069645151	-0.0418801592455967	0.138045410689899	-0.115606214819758	-0.00848588752019858	-0.179585186073157	-0.0534711626291343	4.53424804571949e-07	0.0802158067928183	0.0309714547739228	1.17822839092164e-05	1.54597479130606e-06	0.382754454960379	-4.60420726279702e-06	0.0320298178627794	0.0444815038092826	0.0769737655499692	7.792046502614e-08	-1.76319642009357e-05	-0.270188877771242
4731	NDUFV3	GO:0015986	Proton motive force-driven ATP synthesis	0.523429375714194	0.0042899205324567	-9.06559217300761e-05	2.67758645460438e-06	0.00151240899948006	0.0217459911926284	-1.33062980141026e-05	0.0109638263368524	0.0341245339185571	-1.04350816780215e-06	0.119919082106342	-0.0615431832213262	0.0184399370577901	-0.267258680157763	-0.0152984963903085	0.050677985039869	0.0107569943270586	0.247078877747319	-0.0667539161329752	-0.366343123701458	0.350902390675083	-8.82957828194863e-06	0.00337296740232426	0.138739741884817	-0.0238200379505078	0.61637427484694	-0.0410362508417604	-0.0514654033250517	0.64068968765233	-0.109574016276321	0.000786505629611838	-0.276023057926347	-0.103138905077869	-9.06971274358622e-07	0.0830727033001306	0.652547871018785	1.21205868964621e-05	4.97072567357019e-07	-0.352157922866954	-6.05636181412704e-06	0.00333989975196456	-0.0782410342012752	0.0150585207276865	2.67193744526833e-05	-2.46111110216952e-05	-0.213557692411237
6389	SDHA	GO:0015986	Proton motive force-driven ATP synthesis	-0.117983338266293	-0.00284201313147738	-0.0279748276620449	1.99469259110823e-06	0.0128066523642832	0.0373733479943365	-2.03764501673322e-05	0.136565878629072	0.103742707384809	2.47433335594642e-06	-0.899668677208272	0.254670778803165	0.0305960996034872	0.0308015305283676	0.27130819447002	-0.0286384071242226	-0.149412844911807	0.282133190806097	-0.128933384390667	-0.133191484393185	0.0210059643054814	2.87429844968654e-06	-0.00683164707037909	0.010425233890838	-0.01862967381303	-0.103740731898864	-0.0308425897751196	0.0287288083719063	0.0698413528887843	-0.0168952633292977	-0.0520379821721721	-0.241600280892746	-0.209131199775441	9.37233906780797e-07	-0.0942921637799915	-0.0645689224613669	2.63660082891257e-06	1.48577459904083e-06	-0.959633927471045	-3.585002441757e-06	-0.0106636494302291	0.181677611366732	0.00460151722587155	-9.3224261258258e-06	2.74859989284851e-06	-0.202571486828188
6390	SDHB	GO:0015986	Proton motive force-driven ATP synthesis	-0.149397040513698	-0.00488404855454545	-0.00956125739885936	-8.57015897456923e-07	0.0208238549081651	0.0759949891510673	-8.68445276995465e-06	0.263616139436243	-0.0506387125867148	-8.29408398693397e-08	0.01610853543816	0.095775366884884	0.0344877171241925	0.345209749473191	0.196410970762302	0.0038245821269379	-0.218569267061436	0.219754361570788	-0.0420850333878968	-0.51702280445174	-0.163340186935753	3.53270786551535e-06	-0.0133423173469686	0.168358440559065	0.00910412966551382	-0.00514462639458375	0.0582924178243251	0.0649490531189679	0.0847882174593202	-0.0805400519635288	-0.0128575107088226	-0.207005802897606	-0.045321162146607	-1.2076436600824e-06	0.126037497537725	0.106094857418029	3.80212235544165e-06	-1.69585591350784e-06	-0.573702871736703	1.89300143485865e-05	0.0166723879761605	-0.0353474173048834	0.0538004023094051	-9.84027788010009e-07	-9.38887828065096e-06	-0.294161987816018
6391	SDHC	GO:0015986	Proton motive force-driven ATP synthesis	0.166808499146816	-0.00255590575162817	0.00461685774369292	1.79318863632148e-06	0.0254540426801326	0.0130216307634117	1.66738390103395e-06	-0.0552385678029676	0.0317160393072696	-1.73661505013543e-06	0.166493761200779	0.170679675125893	0.0946445613903912	0.0542433135473494	0.22068449565594	0.263243556789055	0.313024281512726	0.285928521707642	0.0530921158453645	0.0346108755745389	-0.317215647262391	-2.03018919432463e-06	-0.000737978812063992	-0.0636026990517601	-0.0055766526095105	0.298693472950164	0.0716000414540386	0.136178134785532	0.0200308570355418	0.0596172402421091	0.01814535514531	-0.0488286031329307	-0.0066608931035111	1.99962878970295e-06	-0.0335243110670026	0.0165610191167791	1.60593589030701e-07	-1.8690786172539e-06	0.0347007157759943	2.07066154391675e-05	0.0168489966840952	-0.0109249926283255	0.0413983308867817	6.70365876784117e-06	-8.09713086651692e-06	-0.158828274317347
6392	SDHD	GO:0015986	Proton motive force-driven ATP synthesis	-0.0419020672949908	-0.00106989664740617	0.0107276009438075	-1.76238033478799e-07	0.0292836979081428	0.0239390264539568	1.35340230175841e-05	0.056818482251526	-0.0695032914084373	2.64183203026943e-06	0.0658978019489493	0.137642491217211	0.32258715452485	0.141247043382356	0.397688669132279	-0.0946218289754308	-0.165583475314147	0.447374678980328	-0.0982218180533645	0.149485333950573	-0.145846497033089	-1.52477549831096e-05	-0.00309105522681774	0.177565063448612	0.00112691317440946	-0.037087792899822	0.247363173123258	0.269773605889745	0.0377747003974211	-0.103632463892532	-0.0153995568620838	-0.183392070699369	-0.125834644087575	1.5319156385736e-06	-0.130101452133911	0.0531263485729794	3.51333648373461e-07	4.31579318735102e-07	0.128884632045288	3.48602227396459e-05	-0.0216284576994894	0.0411248276275509	0.0417018739269654	8.3104261950157e-06	-3.70216673951614e-06	-0.264963457955404
9551	ATP5MF	GO:0015986	Proton motive force-driven ATP synthesis	-0.0183734455857693	-0.00635266407864553	-0.00560373039845798	-1.82622690395842e-06	-0.0123326952535547	0.0312170426735709	-5.44253424132116e-06	0.116711094553122	0.0258110399663435	-4.65187331608925e-08	-0.00612540678191101	-0.0126811287692526	0.0700098491306763	0.191179178998195	0.226730450037204	-0.024420266406883	-0.212054316245789	0.422585846378842	-0.313534040188529	-0.471778986583439	0.0492463837309261	4.58662818639875e-06	-0.010968607933768	0.147828101372394	-0.00469155674242122	0.0699301977851324	0.00864951952101911	0.0258761800424709	0.149712410611267	-0.0611039677046467	-0.0360852535983048	0.000776772849875968	-0.084745154727275	-2.50224813156924e-06	0.096069461110702	0.162096617746776	8.31643396813796e-06	1.12257446784858e-06	-0.20701563084998	-1.64126331678051e-05	0.00779059787153574	0.042256635587838	0.0641559196428986	-8.80521099926996e-08	-1.04201286941136e-05	-0.192482014959082
9556	ATP5MJ	GO:0015986	Proton motive force-driven ATP synthesis	-0.0846189257968525	-0.0134319127323798	-0.000237960645505426	-2.00719438669601e-09	0.0308421155204953	0.0732715143392036	-4.47180281049448e-06	0.0974925767830948	-0.0323808140453381	8.19767331428419e-07	-0.0338483907406088	-0.100654600601981	0.0792774393753956	0.319740240063972	-0.00799899197620333	0.00441799054422598	-0.155307213005704	0.45132825562619	-0.132568199021102	0.0939365225261736	-0.130603646907539	-1.83219371352394e-06	-0.00729011787878701	0.119783601096349	0.0145577627827604	-0.0407527413518052	0.0165486354576293	-0.00350319983891797	0.0795341199976263	-0.121538531688866	-0.000654719963075068	-0.438740601911247	-0.025452102958634	-2.01074649992099e-06	-0.0550171452879587	0.20135000730592	2.03897121084454e-06	-1.27481713826693e-06	-1.42702671272398	2.2793484144957e-05	0.00869667681098072	0.0240778901698523	0.0495338879478976	-3.8675263207515e-07	-9.27391401082175e-06	-0.303005431834509
9605	VPS9D1	GO:0015986	Proton motive force-driven ATP synthesis	0.100226884598066	-1.69938300097167e-05	-0.00658052713881347	-8.44946306507838e-07	-0.0783154169875708	-0.0193325059813453	-9.99467631381107e-06	0.0571828363923618	0.040679732704835	-2.41449682829914e-07	-0.00252926467141455	-0.39040056686669	-0.15127369437416	-0.195536016910115	-0.503485956644504	-0.0719311975292086	0.0436396445857377	-0.271019136513724	-0.270513008675278	0.246312493843804	0.41693869565537	4.45768404583132e-06	0.000650331863119222	0.00116097481768977	0.00187067082016487	-0.0537558918407086	-0.0597100190398422	0.00666364840287411	0.349126644724865	0.089059404260727	0.000843259116808594	0.0378128099423722	-0.04491510489913	-3.73656074996957e-06	-0.05341339395573	0.109590728266611	9.01801868195777e-07	5.13357211130511e-06	0.316248269428743	2.58975998381163e-06	0.00451659843983674	-0.159627011805187	-0.0129293551556867	3.26126813102721e-07	9.88674061508674e-06	0.66998958690911
10476	ATP5PD	GO:0015986	Proton motive force-driven ATP synthesis	-0.189139232648057	-0.00637578781129931	-0.00411667684481389	6.98525248661454e-06	-0.00350589945576168	0.27599269634634	-9.80129121820659e-06	0.0751382636382089	0.00767203600524069	6.18060690960565e-07	-0.0156080407969558	0.0473957975619141	0.155983445294782	0.128292359902421	-0.136167119065707	0.0217822528512563	-0.0955933968424309	0.468968073250773	-0.146945086777367	0.117606711341871	-0.108357703490759	-5.89760031083199e-06	-0.00773103183016564	0.172941746345663	0.00980245340630336	0.140460516512982	0.0389102203280068	0.0736534279036687	0.0972079725376938	-0.159190426729757	0.00236195368869021	-0.113641669474772	-0.0393221108806674	1.69477885767402e-06	-0.0746764492468445	0.228438772199682	8.09429620307472e-06	-6.6363197906516e-06	-2.64434571445147	-2.22631423560744e-07	0.0195678017589524	-0.0011797064548244	0.015413156353623	3.96981806794161e-06	-2.4792448007978e-05	-0.378402053462216
10632	ATP5MG	GO:0015986	Proton motive force-driven ATP synthesis	-0.029844229732089	-0.00582478193882519	0.00298631039346693	3.07656686260651e-07	-0.0200725571479167	0.101716132622785	-5.18053218499613e-06	0.194558201347561	0.00856004314149005	1.31726391936233e-06	-0.0386067103095228	-0.0647865166018336	0.126664517446707	0.222038900700549	0.00888553241234417	-0.022429306531816	-0.128414040203592	0.46587538255056	0.000917084674630274	-0.0428323787207925	-0.1283448824111	3.86004124330964e-06	-0.0147916819780378	0.122586866006651	0.00721927537633137	-0.156731547326118	0.13057767451607	0.0899540693415986	0.0563639056588286	-0.239717948389502	-0.00910310560729708	-0.324966426021528	-0.0810544533765131	-1.43055374817707e-06	0.0207214994586899	0.069875167237436	6.47938515951449e-06	-2.02493503139261e-06	-1.42029480002715	1.5331956587923e-05	-0.00348553427668858	-0.0350752897532232	0.0169005025933856	2.66833417635514e-06	-7.84340085524077e-06	-0.443593898219359
30968	STOML2	GO:0015986	Proton motive force-driven ATP synthesis	-0.0224628641564883	0.000102815607484896	-0.114790824054434	-2.79249612438522e-06	-0.0135740050880224	-0.0267754759515422	-2.56531359689172e-06	0.117153173749219	0.0313546289487637	7.55058270122203e-07	-0.00927128694793583	0.00528287097513324	0.113448568717871	0.198542818255994	0.0690852323483684	-0.153214176872376	-0.120590344665066	0.418123082848813	-0.388977295793328	0.0594051602224058	0.0961763713526982	8.99614461390965e-06	-0.00472846373711586	-0.0220976540348915	-0.00423633266043759	-0.387758316998729	0.105984022162743	0.0786285365448766	0.0383541256031058	-0.06833511018228	-0.0378471854541141	-0.00864229889427475	0.00672943705514824	2.42114427168718e-06	-0.0286326501208968	0.0720016714700265	2.38179852183092e-06	2.19094602356148e-06	-1.30515118398588	7.30688813913033e-07	-0.00161152317231411	0.10486309494256	0.0106613276536715	1.71605596675745e-06	-2.21018923006503e-06	-0.353501351512381
51079	NDUFA13	GO:0015986	Proton motive force-driven ATP synthesis	-0.110955005072955	-0.00963086587562938	-0.0109626719975934	-1.99688441328909e-06	-0.0422039527231034	0.0384432032136365	-9.93933436480086e-06	0.208427097401414	0.011389140989288	7.94075850506241e-07	-0.0503259634303342	0.10735340496149	0.132486238176325	-0.135835774005799	0.146601187110197	-0.157383392320626	-0.180937658243142	0.428536961796184	-0.209882876618036	-0.0700430554526897	0.0650241785788065	3.28451955136738e-06	-0.00270630389909288	0.0456608235414389	0.0100739265973146	0.145014310040464	0.0595059245867084	0.0894860285159416	0.0818627347417558	-0.159487601062548	0.0393465897373793	-0.133157385613421	-0.108465260213449	-3.12163493988653e-06	0.0230690034352627	0.0154415708612548	2.91188662697452e-06	-2.44732549496475e-06	-1.40475267615926	-7.86691967505831e-06	-0.0215640958125536	0.0869667737246044	0.0152715923236206	-6.94697943710575e-07	-1.61956155287302e-05	-0.147052310410652
54539	NDUFB11	GO:0015986	Proton motive force-driven ATP synthesis	-0.082450322973511	-0.00399163462695914	-0.00833182021382041	-1.6589606470565e-06	-0.139019488300874	0.0195356150475534	-1.03967223753235e-05	0.0800657828581686	0.00324528267431848	1.11565212549351e-06	0.0484422860617732	-0.112052362593137	-0.0470063164369619	0.236320208627927	0.0928919897548934	-0.269707495670311	-0.135569691068178	0.334988003471128	-0.189252851384522	0.468677575348873	-0.0308991506634446	7.74493002137572e-07	-0.00793409119184844	-0.047831166448623	0.0116512498446137	-0.14274871765019	0.137027982100473	0.177251368457342	0.0577041440884006	-0.121234649913402	0.00310526997033769	0.136124591959147	-0.0605027346903127	3.75901809531668e-07	0.469303837276676	0.0608739643956187	8.14456193504332e-06	-6.52746114062313e-07	-0.175253824819836	-1.51601075901729e-06	0.00612698050896054	0.0818713969861188	0.0168758509369255	-3.28045731388422e-07	-3.5740318099122e-06	-0.588321949636609
55967	NDUFA12	GO:0015986	Proton motive force-driven ATP synthesis	-0.0300291822888899	-0.00597923249954204	-0.00309632080898494	-2.81396839921712e-07	0.0170186595824292	0.0290246081834203	-1.24001537938477e-05	0.0959226375749682	0.022939497644723	2.13888318809625e-06	-0.0108715416711933	-0.0381105564950377	0.0355593206790111	0.390847255544653	0.0184056125902662	-0.299691461421279	-0.14755588746741	0.340067549349147	-0.21519084901579	-0.311096119595189	-0.0249873868803888	-5.00406838246943e-06	-0.00503214298620744	0.0572626636271053	0.00593511062872141	0.441166679694129	0.05272173590353	0.106173075328015	0.0716538328299795	-0.0710058622682824	-0.00992371687403426	-0.071404024298003	-0.257110886657487	1.88467032888381e-06	-0.217275100299132	0.0488572343625011	8.73297789149692e-06	-2.90802752404335e-06	-0.751294761919274	-3.14244240123484e-06	-0.0102192636126872	0.0183000212085402	0.220068817046071	-1.28369098312017e-06	-1.4212938133872e-05	-0.604828463917139
65990	ANTKMT	GO:0015986	Proton motive force-driven ATP synthesis	-0.0316987673411139	0.000770810591825124	-0.0472904225387067	-1.2672880465228e-06	-0.0544462523954281	0.0055991478189041	-1.55467595061977e-06	-0.0552079722433469	-0.0032351057559358	2.14775696609998e-06	-0.0319384971802829	-0.336919750869332	0.0373029110455921	-0.154244105714259	-0.339467561974278	-0.147215668190435	-0.357463453181419	-0.145280457971507	0.101180140815611	0.517042972049347	0.108475815096236	5.03245475985809e-06	-0.00170592969440533	-0.121999772868852	0.00435081028682066	-0.0410757433723478	-0.0758641936427	-0.0719444649015178	0.245019999903817	-0.215375711366825	0.00724376816157916	-0.24334235277106	0.0430175425428505	-1.69803896539564e-07	0.0356357840695481	-0.0110599234158953	-9.09265824900796e-07	2.17378933262951e-06	0.282722690377278	-2.07596534866688e-05	-0.00170151854456563	0.117724155423842	-0.000694479143665491	-3.04691636895325e-07	5.11386965467864e-06	-0.360890504368794
84277	DNAJC30	GO:0015986	Proton motive force-driven ATP synthesis	0.0131214644463945	0.00137319451875016	-0.124403048033051	1.52581715341387e-06	-0.036928237700578	-0.0209178695505693	-3.92346606184518e-06	0.0361031599433581	-0.00693225974733634	-1.95978678551922e-06	0.0577371610539931	-0.255987627771731	-0.100194885380574	-0.422019816984467	0.00389926896244146	-0.00157849803582875	-0.0434416066914855	0.184720586185376	0.161418607314153	-0.194962054151228	0.22540046422074	-2.16198076814748e-07	-0.00306133546022311	-0.158335914115209	0.00117065219380118	-0.050105673741388	-0.0223156952785729	-0.0870892207674172	0.112909542557212	-0.914113969353514	-0.0069585955453307	0.246001027841937	-0.081327901004367	4.53091603682735e-07	-0.12183011853185	-0.0207106494142808	-1.37671383959384e-05	-8.75594365515669e-07	-0.476038151781386	5.9551149148418e-06	0.000361270663730984	-0.17097827663601	0.00312333010718214	-2.59246628454221e-06	-8.08889091078089e-06	0.143653797036013
84833	ATP5MK	GO:0015986	Proton motive force-driven ATP synthesis	-0.0096948074085937	-0.00306633990487319	0.0082044277377429	-8.40682687739485e-07	0.0366145288172744	0.0251821736445919	-4.71054845282521e-06	0.0531851806432108	0.0354775572230418	4.72622886480256e-07	-0.0523656527521463	0.0988898825361259	0.0958777645268735	-0.017928023518295	0.172492249022177	-0.0228794496828887	-0.10365886882521	0.463720273713117	-0.240827851671603	-0.252908423698338	-0.235001031926351	-5.42040408198803e-06	-0.00765123302323789	0.116333508388425	0.00817863178249463	0.304030028393611	0.0175173885476335	0.0210134762251439	0.0930558218374034	-0.171950743760998	0.00181378467549296	-0.464511243331017	-0.103301510545898	7.71477680082899e-07	-0.0410452267269602	0.263730159524852	2.39731424741562e-06	-1.25176381805111e-06	-1.19389314526131	2.12732746634144e-05	0.0357358558659925	-0.1352645641647	0.169743233662238	7.41477706382562e-06	-8.60295448074756e-06	-0.409062601404704
126328	NDUFA11	GO:0015986	Proton motive force-driven ATP synthesis	-0.0882926892713897	-0.00538095424211535	-0.015575938053504	-1.04426739636884e-06	-0.0364491205575409	0.0174984858443191	-4.57443483683956e-06	0.271911001835835	0.00513127006827854	6.53755534098935e-07	0.00268126476231527	-0.230700720886422	-0.0641373777713235	0.143765748365648	-0.17015276347458	-0.647635197968225	-0.143895885808366	0.296183440934921	-0.152441374873671	0.137995879408556	0.0618118974119901	4.34962964353497e-06	-0.00201893506764971	0.00894516358048605	0.0107452757148085	0.0347060164415897	0.102064935061633	0.0786662652554914	0.0872511321564531	-0.307439836777096	0.00415984035069824	0.143332158028554	-0.113710334961417	-2.66659750146185e-06	-0.130065759495839	0.0622275486828078	1.00574160199752e-05	-4.68669076596265e-06	-0.593248255666407	-5.67558611130147e-06	0.00286771250239371	-0.0209358711099998	0.0101036799655907	7.96237343675459e-07	-8.11629442676845e-06	-0.29723396893544
134145	ATPSCKMT	GO:0015986	Proton motive force-driven ATP synthesis	-0.0184900388392001	-0.00284970872045985	0.0113137700766049	-1.41409532143877e-06	-0.00841766560615877	-0.0672146408310127	7.3707060914051e-06	0.039473300708895	-0.0765218698583186	3.07961196139933e-07	0.155469016679649	-0.173378315303566	-0.10983167034846	-0.281414251587629	0.065905110363213	-0.00144747079526912	-0.0857975955135074	-0.22859261492644	-0.0141020127719553	0.221468523972501	0.00482768965895495	-1.3398654660267e-06	-0.00100321182763453	0.210867003509217	-0.00994503440634835	-0.112936107978037	0.0138812813519829	0.0478538318354284	0.0623619102803356	0.0613299755827604	0.0176965130151988	0.123049624708644	-0.214315987673883	-3.06630242829033e-06	-0.190784357999243	0.0120049959659536	2.88733767779928e-06	-1.33144085783275e-06	0.303007674054502	-1.61124589266058e-06	-0.00080505631918286	0.0341498014554435	0.000768145700847296	5.90844582845495e-08	2.42938213053428e-07	-0.121004292366142
267020	ATP5MGL	GO:0015986	Proton motive force-driven ATP synthesis	NA	NA	0.00227400117714573	9.41250368355186e-07	-0.00564968166434283	-0.00394786741913769	-1.27432755770681e-06	0.0147284415762025	NA	NA	-0.0405151871358514	NA	NA	NA	NA	NA	NA	NA	NA	NA	NA	1.89487959904622e-06	NA	NA	NA	-0.0314882601403429	NA	NA	NA	0.0224255581123875	NA	-0.172952373744045	-0.0413808588174615	NA	-0.0538012302455469	NA	NA	NA	-0.0385053221439933	NA	NA	0.0369761221939673	NA	NA	NA	NA
374291	NDUFS7	GO:0015986	Proton motive force-driven ATP synthesis	-0.0201973061845342	-0.00253266706385532	-0.00841949308066933	-1.5735536108222e-06	-0.0194839747241426	0.0523668709356927	-1.02751656077263e-05	0.187233623776468	0.00436480783455876	2.70083919461958e-06	0.0820580400551746	-0.0601806964443989	-0.0549105617914509	0.229604949140225	-0.132849531605331	-0.106740638446378	-0.148823497973228	0.0416005241078369	-0.235172368392949	0.216533035275889	0.0300785837159465	3.01610917700093e-06	-0.00146146798413266	-0.0567359670304217	0.000913788701474434	-0.189665876934625	-0.00387147217406936	0.0153107709718853	0.100278536835488	-0.420558936363295	-0.00515846854352135	-0.303672352104399	-0.10903204042056	3.31423936539021e-08	-0.254412540766882	0.169225889388349	2.69575972722507e-06	4.83544252796849e-06	-0.51668471415323	-7.87320271298308e-06	-0.00564309236915352	0.140248012917285	-0.00349007262013257	-2.32464620771808e-06	3.40300014528266e-06	-0.179541837965432
16	AARS1	GO:0002181	Cytoplasmic translation	-0.036351839714749	-0.0069196742130019	-0.0366220570963163	1.38050764979563e-06	0.00858342206137729	0.00624440934233478	-1.31249467445523e-05	0.044956120844555	0.0200137955304672	-3.0985460456989e-06	-0.14467001293398	0.321613138511355	0.263900695047426	0.13265582937468	-0.0351599981275766	-0.00573503584955104	0.0451699702182657	0.236091954660484	-0.260402274786247	-0.349917477498191	-0.115802681389417	1.32184656944159e-06	-0.00689729486696575	-0.0180351145138024	-0.0137305599124394	-0.318841371792498	-0.00502768880595422	-0.00748848743396194	0.0632176528941048	0.0458291548400853	-0.0705462799193864	-0.407128702825645	-0.019443278876812	-1.82298696143579e-06	0.149877256976486	-0.0454176138338731	1.65148592290882e-06	-1.04187087872526e-06	-0.513293044229065	-2.19546869549452e-06	-0.00540245774548033	0.0864026053180315	0.00957011092325859	5.9183653695301e-07	3.88161264373154e-06	0.309701357422156
1660	DHX9	GO:0002181	Cytoplasmic translation	-0.027983441888559	-0.00337893206169047	-0.00611988519574338	-4.01370248415191e-07	0.0174950155051831	-0.033039372483255	4.42605515504339e-06	0.00048469579052951	0.00592440411245918	-1.94368771062674e-07	-0.299747540697378	-0.201373186355898	0.00344227881340333	0.0954251018019859	0.1074290628372	0.0381097315040866	-0.0261463531577766	0.252118750061186	-0.198733620114476	-0.228265894884473	0.0373056376456604	-5.7317288006986e-06	0.00105563539237379	0.0231252462798757	0.0213097802407719	0.0124405567762757	0.0236776358253983	0.0745573137124756	-0.0671913236929191	-0.218196853004152	-0.0256405873280792	0.398706156877707	-0.107820342682086	-1.0293500757674e-06	-0.112936248055271	-0.0437462936345669	9.40460534525491e-07	-3.73673561171988e-06	-1.88992838428973	-4.67090198645782e-06	-0.014582514189114	0.257991030741288	0.0491510413570194	-5.85895772945749e-06	-1.34170548200814e-05	-0.484287774123068
1819	DRG2	GO:0002181	Cytoplasmic translation	-0.00302837340897519	0.000273703830130591	-0.011665150051167	-2.64942511073543e-06	-0.0463765582638194	-0.00191051323472357	-1.1868369107715e-06	-0.0212704096212047	0.0518231533609062	-1.1214444436283e-07	-0.00723926608816556	-0.119967124420874	-0.0127729317813603	-0.090186584047419	0.185410526394953	-0.0527024256228518	0.0460037315434588	0.0170449172174282	-0.217089770694189	-0.207537266238126	0.081568341009752	6.87767014370155e-06	-0.00997696951303857	0.0324662181883946	0.0116155821528294	-0.0485935608315832	0.0140644908021984	-0.00814704812732273	0.0258154805952849	-0.111243250122506	-0.0177353265981384	0.0451164546820239	0.200072326095599	2.36860053708281e-06	0.0420977240235537	0.0598404908119826	2.61230408301214e-06	4.13721704124301e-06	0.431689772605426	-3.86437629548513e-07	0.00473425226453826	-0.03574858734305	0.0558793285336606	3.92934234777849e-06	-8.40360930466255e-06	-0.0582739836525743
1939	EIF2D	GO:0002181	Cytoplasmic translation	0.159282375205577	0.00178513665037709	-0.00511969317930522	1.16192396985608e-06	0.0118730022418045	0.00215845930244355	5.23354114636751e-06	0.144511596366198	0.0281152362183071	2.54600429197975e-07	-0.0290243857162597	-0.104343140722987	-0.0129959210710424	0.1002900834406	0.224157753923042	0.257095862314636	-0.161328287461384	0.209275092375821	-0.203163098833165	-0.0767520337860362	0.0855547498219919	4.27309798750903e-06	-0.00140889982839033	-0.121355221143471	0.0129441026000295	-0.23716968737288	0.00208177568251093	0.0609768829833689	-0.142081174149056	-0.128793855480541	-0.00867504701562465	-0.310494052473152	0.172142638156971	3.36346705470373e-06	0.0407815122597928	0.138367637922709	1.1371169291686e-06	3.15872193754467e-06	-0.310938654858488	-9.11441642133684e-07	-0.00470896725000042	-0.0627221392532325	-0.0120092100120809	2.28879034318672e-06	3.23300982088948e-06	-0.0442612435446883
1968	EIF2S3	GO:0002181	Cytoplasmic translation	0.296503358854982	0.00398957001590982	0.00660635813721336	2.99675119659647e-06	0.0530656647345717	0.0150671653291565	8.46615404042426e-06	-0.0573119248386297	-0.0389318848977954	3.30806594630743e-06	-0.0302110084478155	0.00987455673699941	0.0666544056920863	-0.0871873675758735	0.214740391452741	0.0690298281173515	-0.252798726733804	0.502505809643674	0.04315854772507	0.015286988662691	-0.344633596598703	-1.42664374686533e-06	0.00129039697280886	-0.376615439188613	0.415065297635374	-0.254237098083757	0.093828981406361	0.117818661766296	-0.109366507916185	-0.0548123202406304	-0.00909281677691898	-1.13576842779861	-0.830590962785143	4.63198904949474e-06	0.271782846996531	0.102591746663511	-1.68529046477363e-06	-6.25675933607519e-06	-0.820359340850332	-1.05222379186056e-05	0.0314412130320259	-0.033551259458527	0.0247148630057284	1.23681985797854e-06	4.77242325982766e-06	0.48316128199272
1973	EIF4A1	GO:0002181	Cytoplasmic translation	-0.0958543881244719	-0.0019219781485659	-0.0299781039871159	-1.17543057489106e-06	0.01244627555874	0.0248528819028398	5.18470800956534e-06	0.102935587599219	-0.0470333224353147	-1.88982776700784e-06	0.0584346497816596	0.0507178157003373	0.272402764413567	0.0342238696298416	0.533388266682643	-0.085034929235184	-0.26293441908019	0.718608069163679	-0.212280176370435	-0.0688070662233189	-0.0620622663068594	8.49979301825744e-06	-0.00915912238770386	0.109650315684736	0.00891517380890671	-0.193807564786937	0.0702340820337754	0.057966384382971	0.135824209004069	-0.0776217160398314	-0.120141542392251	-0.00705213013198785	-0.104321694347588	5.25765791683219e-06	0.161130226177392	0.0048209663122333	2.46855256215531e-06	-1.36041557113574e-06	-0.726403459466581	-1.15625926755764e-05	-0.00738725819477213	0.00733448767200893	0.0547784416455013	-1.39124248673662e-06	-6.46781454323658e-06	-0.52494354771252
1974	EIF4A2	GO:0002181	Cytoplasmic translation	0.059238632125472	-0.00608433497219853	0.00277536529835186	4.30199221802969e-07	0.0240938250618677	0.0321504574746329	-5.26552274115249e-06	0.0281758681111153	-0.0012470398835875	-3.26339607478272e-06	0.0777243702935938	-0.105122773104249	-0.00350049206631147	0.454286425702899	-0.554568238958988	0.145855589860242	-0.0798397722589992	0.015457756287163	-0.131044499367748	0.16824102932892	-0.282116661365783	-9.61226288073085e-06	-0.00292258767021789	0.146194182335571	-0.00255303118563241	0.32050606152375	0.00988437562571406	-0.0231782381609251	-0.226229444594183	-0.0752446331988772	0.0220901913796174	-0.274876774173224	0.204929070591876	-4.62979869621722e-06	0.0267463208707025	0.107828061833799	-8.89017483815389e-08	-4.21938889432543e-07	-0.654666356413307	-8.84651758548196e-06	-0.0149123052751994	-0.0504771254018329	0.00307641153712113	-3.71371316957651e-06	4.11132150901991e-06	0.041203512498489
1981	EIF4G1	GO:0002181	Cytoplasmic translation	-0.180038625863599	0.00986543606467994	-0.0424292636834745	-3.51889548091669e-06	-0.0234907827141967	0.0134103801911617	-5.99102609721407e-06	0.0334077070401206	0.0138549161274954	-4.47407617296259e-06	-0.288977804291634	0.0746353354946279	-0.0342276874722103	-0.615370822292197	0.458081363349891	-0.172997860438812	-0.137335540487475	0.422991898021296	-0.0766107257097842	-0.410820715797168	0.127575588349104	-0.000108140227314101	-0.00390546594281205	-0.00139292779878119	-0.0240171375187743	0.328078649241639	-0.0760121665273445	-0.0285727911663019	0.060069363694801	0.0464773138655721	-0.120923622102089	0.366898205378846	0.00751417501485989	-1.40898951816922e-06	0.0522544270176641	0.0630738726137598	-7.6812932841668e-07	-1.24163591316635e-06	-0.174376387186289	-1.5754790022629e-05	-0.0606987753834777	-0.109378351770865	0.174805710060633	-6.11866352497221e-07	-7.89576277772334e-06	-0.194347223408877
1983	EIF5	GO:0002181	Cytoplasmic translation	-0.0395222071353465	-0.000382937310395238	-0.017102374834906	1.00959701097704e-06	0.0198691534939703	-0.00730907563601947	3.78367301506364e-06	-0.0159858882031774	-0.0229021566298117	4.23884516194359e-07	0.0251672456348447	-0.0349810167553427	0.0483846925280288	-0.0455748035727963	0.400146224453124	-0.0301202360196076	0.0109774515097549	0.294321769969072	-0.507863587259417	-0.32697003002237	-0.360867318205813	-8.12263312625674e-05	-0.00866445718574483	-0.0133829444209099	0.0358423356491473	-0.208777857403737	0.00966830113537205	-0.0367152023665127	-0.0367415354521538	-0.00279847375608993	-0.0112375736831923	0.0718939028434307	0.0413031762948429	-5.34543208371536e-06	-0.0123474063682755	-0.0176289267664179	2.52909214589909e-07	1.27590126852686e-06	-1.39491159282483	-8.625753230615e-06	0.00694190209083938	0.016753083949794	0.0954580161630775	-7.15605998376108e-08	-3.78809551235799e-06	-0.160689477276279
2107	ETF1	GO:0002181	Cytoplasmic translation	-0.0360669857838346	0.00525770440728896	-0.0145082946453233	4.33999740320845e-07	0.0270828993070703	0.0150526214574329	1.34090420571327e-05	-0.0328637493924018	-0.129305435586909	-2.05140788839623e-06	0.0680128803666737	0.0493908549151006	0.0935472311374019	-0.311125332333664	0.491007333379824	-0.0455428408808157	-0.102089400476281	0.550944359815725	-0.075199157031757	-0.157632653091891	-0.290945027378043	-4.72803045761791e-06	-0.00466042963754851	0.0368351930096244	0.00816865386105247	-0.0766890280739893	-0.0522920690561033	-0.118628711504229	0.0765303919784451	-0.0994203039159403	-0.0145778136794261	0.070965557659644	-0.0667392490624155	9.9129872784911e-07	0.0636692412532108	0.10846331240887	-7.08076125339269e-07	-1.06191914781029e-06	0.41621072021198	5.48580908082072e-06	0.0141440170400482	-0.0615267846457271	0.233498743831354	4.14984440282524e-07	-9.24576990404658e-06	-0.302716825928383
2197	FAU	GO:0002181	Cytoplasmic translation	-0.0396045070317977	-0.00370396915968692	-0.000183278218349668	-1.3304758320904e-06	-0.000218863172527435	0.0203521507451876	-7.41142197800513e-06	0.0570894678150598	0.0135390089885492	2.73217253612948e-06	-0.0609436399327019	-0.0898472554846851	0.186433238661614	0.425631415913393	0.0675486470446073	-0.261962040098566	-0.105633550259466	0.537736750052631	-0.27535961088178	0.289773058088401	0.010177342531179	5.694296328964e-06	-0.007675949839708	-0.0523655166716617	0.0139897490282969	-0.244774008028359	0.0633304130860777	0.146925037306354	0.0305742439492554	-0.127503541917499	-0.00347086250798559	-0.314015123320294	0.103656656320389	1.50056514003463e-06	-0.0317294255733781	0.0534696099321631	1.16679767383275e-06	-1.27792754968468e-06	-0.706125195147066	-4.41070837544148e-06	0.0202908704908373	0.00117368858292397	0.0117988085487254	6.7754330432538e-07	-2.08721864152791e-07	-0.278674280741813
2332	FMR1	GO:0002181	Cytoplasmic translation	-0.0884267476218432	-0.00134490427944284	0.0128003223457814	-4.48397620050255e-08	0.0564229220056097	0.0142949845993525	7.3537068468498e-05	-0.16634150104201	-0.112804771201683	4.95005907832521e-06	-0.0387800607918557	0.125090573948899	-3.0495378663587	-11.045132488204	-0.142776851596805	0.0124474884513693	-0.128195312775365	-0.158771600967042	0.0362534178008792	0.296269538036093	-0.358166683548361	-1.45888063233748e-06	0.00846710055264788	-0.0882858412900751	-0.055429666161109	-0.0339997827748174	-0.0497455386525108	-0.126687400587963	0.00470428263320424	0.101520132832247	0.0107779486391707	-0.033012800470621	0.0523779628786307	1.62031458764133e-06	0.0165142376292042	0.0196147015131238	1.41579869345112e-06	3.77187064611778e-07	-1.62967272107045	3.69765396100717e-06	-0.00859002516515684	-0.193722762602244	-0.0103533484262523	-2.54520191646983e-06	2.98387724767001e-07	-0.0370442266749341
2475	MTOR	GO:0002181	Cytoplasmic translation	-0.0552522542352805	-0.000846564298327829	-0.102951711728258	1.40706131366929e-06	0.00250037475145596	-0.0428815592096765	-2.60551675956839e-06	-0.0527222567252513	0.0124196823679027	-3.28396775574705e-06	0.0769367550046641	0.0138592775185364	-0.0452133429043028	-0.204243837681403	0.00194189911802979	0.0439204461606971	0.0530840124265979	0.123609921532344	-0.171807078122923	-0.362890618945326	0.131647418701741	8.66249744829209e-06	0.00578000358747864	0.0134444571390928	-0.0218770740534357	-0.0429131088598526	-0.0809783147429179	-0.142769901911375	-0.0965659165660958	0.0465267829655176	-0.0595441470969975	0.192625889538412	-0.0758543532738996	-3.04653609026202e-06	-0.0679880252752337	0.0715113871866046	-2.10888762096293e-06	4.19623775833619e-06	-0.476586012649625	1.73783635821909e-05	0.0344018740913463	0.00722008049069464	0.00600311459492956	-6.82083162333066e-06	1.9188372475789e-06	-0.0455436944743024
3184	HNRNPD	GO:0002181	Cytoplasmic translation	-0.0153252650442059	-0.00153483885227408	-0.00225881253470432	-1.76790760029722e-06	0.0105896440815534	-0.0454998769035542	4.89914663885078e-06	-0.105852857157223	-0.158129660472838	7.09467707064597e-07	-0.127561736775509	0.00460697248160494	0.0794898511180043	-0.0400369891309137	0.299756351849395	-0.0157638667416676	-0.116523901934564	0.28885604282994	0.189218485562946	0.387553990145493	-0.085591458953685	-5.2144624986133e-06	0.00317120788449279	-0.276781132759736	-0.00662765450478577	-0.174999637792716	0.0224223499129187	0.217005639682195	0.036111680212955	0.131092832653549	-0.0122290282122326	0.0698159720278592	-0.0680505682490664	-2.53708827576559e-06	-0.00983806801806719	0.0254330912457406	5.83471127966962e-06	5.59097618451854e-07	-0.0365775257293554	-1.35019754853667e-05	0.0223153702871391	0.409066996891287	0.0410855459949193	-3.5816032846355e-06	-8.80978427396199e-06	-0.518033911997616
3192	HNRNPU	GO:0002181	Cytoplasmic translation	-0.0192863927259032	-0.00216129189239181	-0.0219505481663531	-1.9823170350802e-06	0.000852565751117253	-0.0518238603324827	1.0011802201946e-06	-0.0665328597231764	-0.045445914331209	3.46963074937415e-06	-0.183657361468957	0.102713359165273	0.00613378441469637	-0.142488743243441	0.26118964530899	-0.0191480569229332	-0.0355764287828869	0.193018156162199	-0.212092584654075	-0.197480842087355	-0.0160113699965819	-6.8473830459492e-06	-0.00162071989429792	-0.0344131372129507	-0.00469331097734946	-0.0345227595722423	0.247795086392756	0.146242296710415	-0.0294478251756303	0.00375615744387491	-0.0154345337244595	0.019701921796235	-0.0949521338336632	-5.08341706512399e-06	-0.173567043728554	0.0159653586337048	3.22647504833396e-06	-1.21596480464824e-06	-1.58330362886335	1.97647433846511e-05	-0.0206924831922796	0.195345600007638	0.0210626387229185	-3.47900670468393e-06	-5.50313464770285e-06	-0.339598071425892
3646	EIF3E	GO:0002181	Cytoplasmic translation	-0.0541516371198111	-0.00471064256421759	0.0400426201020739	1.2673965247521e-06	0.0350333263177162	0.0230821751051091	6.73020538449676e-06	0.0356861820733442	-0.0124147811778398	2.32429647646425e-06	0.165390160546423	-0.0908969756769179	0.465653339811113	0.372815219461563	0.0829906169204338	0.0477765765260605	-0.209772201342316	0.479989957793323	-0.406981914515705	-0.0297813091604904	-0.249492154321763	-5.21254822664106e-07	-0.0023127276709303	-0.00321754330576875	0.00315426481366642	-0.348650316875222	0.670486179238986	0.677889256262558	-0.183658469261105	-0.0631246563586087	0.00799962410504613	-0.443626444488417	0.215533653973009	-4.54890590930444e-07	-0.000429518416220807	0.0451015073406097	1.06088246939443e-06	-1.14215049436479e-06	-1.10579564128076	9.6723813739305e-07	0.00179639279703096	0.025667747528893	-0.00768990532750097	3.58612563482072e-07	-2.71321853781066e-06	0.335601556246258
3921	RPSA	GO:0002181	Cytoplasmic translation	-0.0491394445486932	-0.00581709086719765	-0.00280940514411233	4.95140135036122e-07	0.0229411328967432	0.0371467640219218	2.53330863414368e-06	0.0541206852403256	0.0276416574605509	2.54407620575258e-06	0.0143954371479075	-0.142465798635665	0.336470742407028	0.256400604463343	0.197917724378646	-0.0486458716238441	-0.132788075497763	0.607028837643554	-0.247622265318273	0.380359053933867	-0.0961707302671478	5.7043350794059e-06	6.56154198060067e-05	-0.0239744993208551	0.0163714031894741	-0.118700445186703	0.0589161002531314	0.106075640342103	-0.0015102665306578	-0.11530955841566	-0.0238866007092556	-0.344964920138979	-0.119954946834104	1.73370717469263e-06	0.0750721159883681	0.0284488877213424	3.68179322655089e-06	-7.74347861456363e-06	-1.24435316200529	5.86205189090155e-09	-0.0022709035164789	0.0123912361229263	0.00101534976731003	1.27517141639735e-06	-1.51424009572177e-06	-0.576820084669533
4686	NCBP1	GO:0002181	Cytoplasmic translation	-0.13655299876909	-0.002853907605793	0.0333243492798942	-6.69056240932615e-07	0.0422421557289182	-0.0106923132177563	7.15396019319243e-06	-0.0185818430586799	-0.0197410161068801	-3.79062803779757e-07	0.0187261691500118	-0.111222938190637	0.41364757402448	-0.0196405099660981	0.554520834617619	-0.0103843843823525	-0.0505431494556001	0.139117118817587	0.0460529622347129	-0.0126703710079127	-0.0819721028750045	-3.81578954560604e-06	0.0040729982674839	0.0319787413730634	-0.00914369498671173	0.000419139766547389	0.0580462023703125	0.0433288798440573	-0.0170758495133253	-0.0388941268840094	-0.0127356172131652	0.248629762172411	-0.103830319746666	2.51594871664862e-07	-0.175743869177211	0.0689691023781577	5.41585659501031e-07	-4.20709206144581e-06	-0.360748982204249	-5.92210719129857e-06	-0.0221922729893461	0.00927563681629367	0.0793378499020216	-1.12823312660915e-05	-1.40208112614642e-05	-0.260186199380502
4690	NCK1	GO:0002181	Cytoplasmic translation	-0.109521073216692	-0.00196443278653115	0.00971682133948663	1.16272163617569e-06	0.0423425904667509	0.0517555744809397	4.9175393410278e-07	0.101760285221753	-0.0405893239614198	-2.69448935379787e-07	0.177758800495518	0.068082279485091	0.102630147803201	0.193987488313736	0.387538032111375	0.0321333394730799	-0.0491006345506636	0.381447787349857	0.152036318865386	0.161823738867064	-0.438170864743855	-7.37739409875999e-06	0.00149856874578927	-0.0105210613352254	-0.0125555626620953	-0.0543419934521037	0.372087319627776	0.15658698039597	-0.0319671428054479	-0.0866316015896092	-0.0133996766146633	-0.236647678884305	0.0521244816419869	-1.8426659224275e-07	0.0123861724052839	0.00289351608495042	-5.2105872084063e-06	2.27580156832261e-08	-0.342679609564246	1.20080288418166e-05	0.0379452118593026	-0.0930828819193897	0.0285262599211219	7.97445015409686e-06	-9.78633371401758e-06	0.262533362267712
4733	DRG1	GO:0002181	Cytoplasmic translation	-0.199678763332053	-0.00827889374137214	0.00060088546828446	-2.67437551452071e-06	0.0239064103042377	0.0132566658435969	2.93171965053505e-05	0.141552431845794	-0.00431994093905923	-8.57041464797744e-07	0.102311685322195	-0.070637157632357	-0.00202714197939769	0.180721404642632	0.149684093899623	-0.0501922583649401	-0.0654679323880591	0.41046580275808	-0.175477047244569	0.0186855998305842	-0.125145972142208	-3.77030327515401e-06	-0.000992805640302777	0.025512583283184	0.0230119424911346	-0.0502287909942069	0.0647638461851483	0.0477929921859202	-0.00305661410192457	-0.0705979430350407	-0.0248943609319392	-0.0781972192482085	-0.123014491330816	1.24595098967891e-06	-0.145327255372977	0.0151094094606806	1.77789002306356e-06	-6.74155462353188e-06	-1.62603230717912	-3.28053212092509e-06	-0.00577352672680721	-0.0138830340506051	0.0566206723347046	-8.5676096798389e-07	-7.15033569608493e-06	-0.383700466500897
4736	RPL10A	GO:0002181	Cytoplasmic translation	-0.0778102374811728	-0.00710994255355059	0.00591735109783436	1.25915930036107e-06	0.00861667369759878	0.0324673884934062	-0.000423145072261856	0.139069177728105	0.0253088095731851	1.43861021592542e-06	0.0156841182996204	-0.20443661294951	0.525360661542835	0.222588286084202	0.316275205240495	-0.0350196327109589	-0.180916212181868	0.797318483894394	-0.492292646549995	0.0852678499778111	0.0967741998920894	3.28838623596908e-06	-0.00878702963135203	-0.083903411626604	0.00886739606058049	-0.369364213455989	0.0821539110826159	0.125919549772404	-0.0661259175809294	-0.284475626247834	-0.0180350646350028	-0.130835250754698	0.0443798388081805	3.73004259427e-06	-0.0508109790648844	0.0759760171417487	2.6555847967601e-06	-3.16820799289701e-06	-0.977459907524491	7.90582530376643e-06	0.000899281402776493	-0.00742407202372198	0.0143033322548293	9.06849742442334e-07	-1.29398447057024e-06	0.0287331069523288
4904	YBX1	GO:0002181	Cytoplasmic translation	-0.0901876800730776	-0.00375563376707166	-0.00986945701676615	-9.79952888264894e-07	0.0165143644889503	0.0317161260171882	-8.43560131138358e-06	0.147285645109922	-0.0141015393541164	-2.62220543752604e-07	-0.119075959955934	0.0790452772434284	0.0389571002596471	0.29347958892178	0.247855976521995	-0.0438857130376749	-0.0968759035029095	0.423944507797626	0.127113803571845	-0.036392617009952	-0.15210256098776	1.59150913167967e-06	-0.0165508528049567	0.0829505242494235	0.00157029594650422	-0.00503051925740253	0.046900571951965	0.136313235903218	0.0809458307115125	-0.144111789346034	-0.0160283995873212	0.0123928636675086	-0.0243160921176795	-4.41220943197633e-06	-0.0813884440874484	0.0662796202736111	8.57984625003713e-06	-4.4254347094651e-06	-1.30372200716877	-7.33084435951469e-06	-0.06162482526452	0.276667630546186	0.0410563582418646	-5.01478663423095e-07	4.51349567810831e-06	-0.477438315400993
5315	PKM	GO:0002181	Cytoplasmic translation	-0.492968813940809	0.00608608372914293	-0.0142680272596069	-9.90648067296073e-07	-0.0174284230558445	0.016386061146911	-7.44988298642304e-06	0.379365286080604	0.0165116629115729	4.71834067917908e-07	-0.483107443092582	0.566838852024987	0.132588102888616	-0.739594153149125	0.154554139060753	-0.134926253671012	-0.110268279048747	0.754880509384482	0.13251398555094	-0.0386414567859899	-0.0494710669934784	6.72586695831336e-06	-0.00419756446104274	0.252488754809593	-0.0105268893805756	0.562022456591101	-0.0113979129166911	-0.0492305425981701	0.135451008214395	-0.0108552082251344	-0.0312613098200599	-0.389881051342641	-0.0704503356405662	-4.99350655262169e-07	-0.0462093383028503	-0.176852079027684	-5.66785507685359e-06	-2.56918874170245e-06	-1.37347618677511	-1.00007146416836e-05	0.00409609613932659	-0.0720978776469435	0.0421111127676207	1.2802582295036e-06	-5.20860347858426e-06	-0.0561945162784762
5936	RBM4	GO:0002181	Cytoplasmic translation	-0.00476938801277494	-0.00551806695166003	0.0247155258814569	1.285969551871e-06	-0.0566102854749463	-0.000841584208125625	-1.58223822412679e-05	0.105415232725508	0.0286339083632105	2.89198752249548e-07	0.0073376747968282	-0.258100247168213	-0.0904685333852735	-0.00412270167369008	-0.176083190171877	0.0549474780607088	0.0411528047038157	0.0866883402751076	-0.0491494032480303	0.0993370632492117	-0.0101703972800663	-4.58949025080367e-07	-0.00790817033407573	-0.0083728400583014	0.0172528724433739	0.0319028025284988	0.0930098939285062	0.138760154482403	0.0350553199735942	0.00355162747121105	0.00380903324690828	0.192805515837568	-0.140280797473486	-5.79393880350892e-06	-0.125525355047923	0.104173575322376	8.61118580865645e-06	-3.36567525652908e-07	-0.444096666505506	-1.86608653856559e-06	0.0331280733385044	0.0167824734976276	0.000270839512475631	-1.28196677591945e-05	3.75904603698452e-08	-0.13492256540317
6122	RPL3	GO:0002181	Cytoplasmic translation	-0.041268158539868	-0.00948615945009198	-0.00845794083607493	6.58495741780725e-07	0.00828796454280309	0.00966180234762542	1.26308939187732e-06	0.0497297518526969	0.044331356688048	2.84913312684515e-06	-0.315213471177703	-0.112610076421457	0.290352646905609	0.268936076782512	0.211633636478866	-0.0306863671897715	-0.200327780515135	0.797459256468814	-0.206018048691866	0.512138198485789	0.00401203074219265	4.51260352001509e-06	-0.00640439029822969	-0.152422963105191	0.0116722858022617	-0.251828379733531	0.100771727563177	0.313397743921703	-0.0701774529978998	-0.0470928866511313	0.00787107666931091	-0.324882804524546	0.117275416659501	2.8812882692971e-06	-0.00684720851284107	0.0474332341852651	1.11202204889725e-06	-2.45456651856107e-06	-1.20515577090952	1.67345278769824e-06	0.00945520794405805	-0.010636812452811	0.00223995974578801	1.68015472403141e-07	-1.29767970816364e-06	0.205950546751335
6124	RPL4	GO:0002181	Cytoplasmic translation	-0.0656658538672377	-0.0108910571490063	0.00882250163240813	2.33803058878144e-07	0.0240476022956743	0.0460899928971817	2.21129035261327e-07	0.163114076002491	0.010262327018832	1.74415200677243e-06	0.00949443303655634	-0.124498998640493	0.346598239780499	0.328675794366928	0.0161191342105231	-0.0465473861968679	-0.0784385112713171	0.727142798040199	-0.328577673048484	0.0582872831397054	-0.0676636799712784	5.8967863677833e-06	-0.0201753580538326	-0.0502230381108601	0.00955619296554356	-0.285426845018901	0.250156902847081	0.434346777416248	-0.0643006457307264	-0.0963411282020638	-0.0213280477382946	-0.239125015084342	0.178010352976571	-7.62669778062742e-07	0.258081207948317	0.077344932249587	4.36328365927809e-06	-5.64920185245636e-06	-1.28035133685769	-2.73611671354888e-06	-0.00288010899097481	0.0080559999160753	-0.000298864506317065	7.11091080370773e-07	-1.17085351959351e-06	0.0400423069582246
6125	RPL5	GO:0002181	Cytoplasmic translation	-0.0716518374275063	-0.00786505727856034	0.0268255563365724	1.98176658195308e-06	0.0612106818354969	0.047136316844839	1.22404443655679e-06	0.0226355285742651	0.0249488292622235	1.78614365343757e-06	-0.0123757383611825	-0.180529507389385	0.314881773946866	0.329466260151756	0.197468470565529	-0.0227085264991941	-0.198473732590048	0.621564797122541	-0.287000913471817	0.175913366975868	-0.182926765472244	1.52481177282333e-06	-0.00574584449767474	-0.0378394995773858	0.00621293575935367	-0.24727029607005	0.647593299210251	0.629360894313582	-0.0815084998638266	-0.177100727833313	-0.00781172439840978	-0.405609726842916	0.107480972532918	8.29224040554351e-07	-0.0343268491167125	0.0770499904935788	3.36323759541671e-06	-4.08698586108866e-06	-1.05427274378131	1.14796430367498e-06	-0.0230826757479216	-0.00876052781808768	0.00583822832902443	1.21275375879063e-06	-1.29345838178788e-06	-0.0372284225884289
6128	RPL6	GO:0002181	Cytoplasmic translation	-0.0711664654571712	-0.00760530462004041	0.008828810149419	-1.88140807898531e-06	0.0241140295393323	0.1229494963772	5.61821130650598e-06	0.103804206113475	0.0269646778092705	2.45897683087469e-06	-0.0246196338042232	-0.106659919722411	0.388193835198043	0.247723247739121	0.211836981219644	-0.181087291192024	-0.212661550384603	0.736705065400537	-0.264877351791465	0.178661034937813	0.00295276801595673	2.45584353785243e-06	-0.00831701802448747	-0.0245970952553228	0.00497495384093655	-0.250338201932199	0.074452678543392	0.093181756781934	-0.0220612047088509	-0.190097844682586	-0.00143635395214672	-0.311782950281781	0.164318179251316	-1.60524205599775e-06	0.411683858721073	0.101024637531966	3.13268947603371e-06	-4.14254519829533e-06	-1.46791217918161	2.36413604685032e-06	-0.00825685062066079	0.0182616829266595	0.0027931161270654	8.73278926973699e-07	-3.32141818787321e-06	0.0595170802221085
6129	RPL7	GO:0002181	Cytoplasmic translation	-0.0774959277939108	-0.00738520636855796	0.0516522660203811	1.88331007721646e-06	0.0543803934178183	0.049856309460418	3.1932102679585e-06	0.00781659433537436	0.0244420177810394	1.47719578983033e-06	-0.0363865201839314	-0.119251316255766	0.502698364103276	0.0464711538444146	0.186522637132347	-0.0063734015051005	-0.17492647362517	0.763217208155549	-0.255915777099116	0.272585458805487	-0.0996919687592265	-1.42603950388253e-06	-0.011546702880688	-0.0447762974798275	0.0138986795370485	-0.345135296214029	0.164890127414066	0.256115757375004	-0.0791173111750822	-0.577180112115785	2.00544793171706e-05	-0.485246028501372	0.0252469573881163	3.00823421220843e-06	0.0224119465388181	0.105594978274774	1.72112112667191e-06	-3.50251436219562e-06	-1.27040191023859	1.17337216159097e-06	-0.00884312099926667	-0.0318177285692127	-0.000127985583829812	7.69311761152354e-07	-5.72419179575802e-06	-0.013822743530439
6130	RPL7A	GO:0002181	Cytoplasmic translation	-0.0990315287448657	-0.0104927901077267	-0.00466071879949915	-1.13675277486114e-06	0.00300578190911936	0.0590357333699653	2.74807352851122e-06	0.0667381739735675	0.0270710844481491	3.55698882496763e-06	-0.0455257279400683	-0.0931580967462115	0.257543249113389	0.0994881308848393	0.258133110037553	-0.0317017212508817	-0.18554105065578	0.757262217230591	-0.285417005509872	0.179771337892193	0.121768665772049	8.13328952190958e-06	-0.00981144185689816	-0.0525472172208166	0.00771496187339648	-0.233241778591084	0.182290232903711	0.369702389978335	-0.0123046025953432	-0.218980678604073	0.00695616458205287	-0.195482333404659	0.0661183172939162	1.15086851902694e-06	0.0826822884956142	0.0438619405979601	4.23483640027143e-06	-2.00017405926419e-06	-1.15360978538668	-5.30966158854356e-06	0.00707119029971003	0.013697604340121	-0.00425780304491697	1.00316692888794e-06	-1.86177538806615e-06	-0.0459679817308658
6132	RPL8	GO:0002181	Cytoplasmic translation	-0.139259344118904	-0.00261335728681067	-0.0408124129582153	-1.05849784680361e-06	-0.00299969132811285	0.0561509929280919	-7.34736757564671e-06	0.144938687353563	0.0108470982102105	1.7257727840472e-06	-0.0718554488273833	-0.0793707858076664	0.239121713040872	0.0378026816727518	0.238577873965768	-0.11313596419197	-0.270818710725044	0.925221070250095	-0.268721040310008	0.0681272297139832	0.0808314111584823	4.19210659300808e-06	-0.0118108125189023	-0.101793459227156	0.00743953803255503	-0.333998937388173	0.0878426083929685	0.173509877385825	0.00729912524794632	-0.0416033268514664	-0.00644442350703863	-0.247589850276139	0.0844537515462064	2.52468177475926e-06	0.0547163377415076	0.0376477763125147	4.29742756251294e-06	-2.27080995366502e-06	-1.24583636158974	-4.29266282502905e-06	-0.00539929485873213	0.017676686696696	0.0143632650234547	1.75723739910712e-06	2.69958479235901e-06	-0.359925840831521
6133	RPL9	GO:0002181	Cytoplasmic translation	-0.117168891036308	-0.00690434538282419	0.0223448977130086	7.34643677629322e-07	0.0327183383655496	0.0648949918873338	7.92887092308669e-07	0.10882837264319	0.0177264037471557	1.45580656981031e-06	-0.167598807051668	-0.171465380718062	0.598743403489212	0.0259553050345325	0.0567141675539873	0.0180549095493987	-0.124930848290808	0.75632531881372	-0.308379409154359	0.222883342636926	-0.11231246486584	1.12901886160873e-06	-0.0154380086475789	-0.109470073774404	0.00947084581401893	-0.36128951466116	0.0808826982613364	0.152793717164585	0.0690337831356091	-0.161303120744409	0.00167021089779139	-0.609536363166012	0.149764751339726	2.02587556030072e-06	0.0424775098953876	0.0963330408234738	-2.57781085115671e-07	-2.57714468166373e-06	-0.630515519359204	1.23640851861778e-06	-0.0108962990714006	-0.0631217796912148	0.016652004683372	2.10535063802195e-06	1.9025429449298e-06	0.013685822961415
6134	RPL10	GO:0002181	Cytoplasmic translation	-0.0510686273734394	-0.0112088951108702	-0.00333601814814923	-5.20486830843261e-07	0.0147366664009245	0.0664863536638796	5.97650752213914e-07	0.0420615351737918	0.0139272366240958	3.01200534473262e-06	0.0539344085537167	-0.143120914302032	0.407530727033853	0.194378235896334	-0.00134044113775806	-0.0751303189763203	0.0351691795616092	0.571325909778511	-0.470870404270841	0.111868772625002	0.0643699745523761	3.40834434800481e-06	-0.0171002914526757	-0.0514960384885352	0.0151583197570238	-0.110351726571679	0.0626231285359018	0.140919937935413	-0.0791737314628703	-0.278553907253125	-0.00136313957041028	-0.375758462943339	0.037359244203165	0.829860819732851	-0.0104671920841245	-0.0500849845895171	2.62126369611587e-06	-1.59108256014752e-06	-1.22745802376385	-1.4581187808611e-06	-0.000826532357524592	-0.110533329477868	0.0128678403164308	2.30180728903056e-06	2.13945374220672e-06	0.0312442794966505
6135	RPL11	GO:0002181	Cytoplasmic translation	-0.0372630924852672	-0.00826028255277096	-0.0114360580140632	2.38128483410418e-07	0.0297414333936418	0.0711867921953788	-1.36520000524515e-06	0.136333981835334	0.0337016600963743	7.1510769664542e-07	-0.0509468107226831	-0.0514869619992288	0.40426667233464	0.358413002588779	0.191236577263091	0.00451000248459454	-0.191531539009267	0.781836927610962	-0.349918953139543	-0.10465400866835	0.0327420189628852	5.34653237637131e-06	-0.00823689535430972	0.0390228233986024	0.000743944341582808	-0.303268387953314	0.0923170131832542	0.13454536686478	0.0236303602625445	-0.24755154722423	-0.00803512733205781	-0.171614823160703	0.0603617056374591	-1.3106361612408e-06	0.0347562827966018	0.254787772920314	4.05097788919988e-06	-4.27721668375979e-06	-2.17839813887091	-6.74937924574542e-06	0.00183457562349601	-0.00600661534973724	0.0109441494463515	2.07712971820316e-06	-2.63260488909099e-06	-0.0100740685486547
6136	RPL12	GO:0002181	Cytoplasmic translation	-0.138912552483568	-0.00162137267480875	0.0136937833906332	1.11780729731286e-06	0.00705021892802358	0.0385491878969711	-1.25273724684623e-06	0.283120011640715	0.0521771018909625	2.58977666307823e-06	-0.0430540821507342	-0.0153114629397377	0.105560018637355	-0.130005308225933	0.325668342785066	-0.0377243152522561	-0.20343511511154	0.961992409846749	-0.269231454646762	0.049897085667717	-0.00497284891432596	2.09421046815526e-06	-0.0136947811896997	-0.0403154815830442	0.00561213119748914	-0.24259879471527	0.029804066601154	0.0766300040329689	-0.0315494788825502	-0.476461492147163	-0.00612128356894265	-0.134298087831744	0.119941297790282	-2.28045212400747e-06	-0.0679001315140727	0.0477143480213462	9.66455334141569e-06	-1.80780607403888e-06	-1.46269790423589	2.93862436142993e-06	-0.00388084339593271	-0.0356406163377763	0.0023278528336366	2.94857365039199e-06	-3.42884018079482e-06	0.00823147002953688
6137	RPL13	GO:0002181	Cytoplasmic translation	-0.100912196594101	-0.00300797446097669	0.00251864996320368	-1.2723621598896e-07	0.00034363722238073	0.0472686005479635	-1.89493827181124e-06	0.0168877799062971	0.0164079574378841	3.57026225751917e-06	-0.0463415296284817	-0.0810715934229341	0.209495155128703	0.195932611399756	0.0862276372432059	-0.107699931930015	-0.0587723085170797	0.694045405111152	-0.380220708547184	0.371698960742515	0.143846643436823	5.83029166126374e-06	-0.00707937507405122	-0.104124521339809	0.00846646206766615	-0.344055085712346	0.0626026685463403	0.124266594496473	0.0064142591019523	-0.195360697062711	-0.00277918855502425	-0.264006952066873	0.0944227047663907	3.44217953039162e-07	-0.0195399159440682	-0.0236550701649447	1.22830684179036e-06	-2.13396527410451e-06	-1.65707955900618	-8.05459892197975e-07	0.00407286448129231	0.00639768708164364	0.00637549230618259	1.23135043636887e-06	1.54075233442008e-06	0.122130847106673
6138	RPL15	GO:0002181	Cytoplasmic translation	-0.0869136283144638	-0.0156182780786518	0.0287520001800433	2.4683998771413e-06	0.0358684907887525	0.215050734372238	-1.89264500452717e-06	0.14971157351001	0.00192543799477085	7.83867100985012e-07	0.191800654522872	0.117318001531329	0.108350722459073	0.164751546849537	-0.122044672844368	-0.00231863308688332	-0.176629693194232	0.365605594504239	-0.0743169721341014	0.286384082376335	-0.309990903907775	-4.22234469267138e-06	-0.00665630967807067	-0.0069585978484643	-0.000748457917792141	0.0520316045450156	0.334966693017012	0.34759300829788	-0.0507328604645689	-0.0784377229526529	0.00123071154648309	-0.29365929770047	0.142888391067551	5.21275120760471e-07	0.00119366883934566	-0.0108949762304101	5.5509502422103e-06	-7.08391087831898e-06	-1.36833479571456	1.57947378654249e-06	0.00959101168080707	-0.0502862804504621	0.0158834580389175	4.7127113566875e-08	-9.78004378757685e-07	0.0917680335195805
6139	RPL17	GO:0002181	Cytoplasmic translation	-0.0630804656171765	-0.00585525612061434	0.019776317822396	6.68327750474543e-07	0.0339308175063193	0.0680035060149315	3.79946337606913e-06	0.172868383080495	0.025065168683311	3.41474069162626e-06	-0.0283388884374261	-0.0926944860955658	0.512583783225146	0.124553701749278	0.345924705295173	0.0188511257647379	-0.254013180393729	0.937650209019844	-0.3993293429908	0.154847979280313	-0.166266373746972	-1.14495407057636e-05	0.00644823890325416	0.0128024762319666	0.0147263895306004	-0.290934086321526	0.131180335919056	0.383830749141704	-0.0203712898974194	-0.100052287511902	-0.00519369732440379	-0.436335852423467	0.0863437993697053	3.1581910160419e-06	NA	0.12960365102174	3.38569610556358e-06	-5.17941521784996e-06	-2.45279075782667	-1.31151107741061e-05	-0.00590350942383901	-0.013049290781727	0.00299380185979758	2.4654935440457e-06	-1.13495906766934e-06	-0.0262070691729373
6141	RPL18	GO:0002181	Cytoplasmic translation	-0.0611163378973513	-0.0059025366321741	-0.0288945192341433	-2.10126145718924e-06	-0.0271413652476827	0.0492386492286531	-1.65747507563581e-06	0.159467123290875	0.029851121207139	3.87213962889362e-06	-0.0110015211386195	-0.0729057588236476	0.293578166326295	0.188912868485807	0.175346808809615	-0.19596312756076	-0.137920905223653	0.676688446575306	-0.373109191942055	0.372952466081654	0.136165463229465	1.01980541662406e-05	-0.0268274348721654	-0.10384641656168	0.014527696591413	-0.387600213169766	0.0517963380757867	0.10754749883089	-0.0257203710865716	-0.10576745924187	-0.00651094331410516	-0.301380935302612	0.132075404330614	-8.32980838474716e-07	0.0042508297023642	0.0157928846747185	1.89037389379108e-06	-7.76031514537238e-08	-1.0205858606478	-1.84146527232922e-06	-0.00692041474391061	-0.016421043447217	0.00936037814179247	7.91442926978369e-07	-1.33054589279265e-06	-0.0766074274863731
6142	RPL18A	GO:0002181	Cytoplasmic translation	-0.0207148758217623	-0.0038781687999153	-0.0126737213719783	-1.89753909369607e-07	0.00075189240627995	0.0550203260853322	-4.10695440409e-07	0.177382005843677	0.0234117531945804	4.11894803904811e-06	0.029748655410374	-0.071006319381929	0.432873629376139	0.453771040960169	0.237453717419177	-0.27249250420906	-0.085891771573058	0.687788629037102	-0.398298306369836	0.395917252164864	0.107863029349076	7.61372632964251e-06	-0.00799576968810384	-0.0520312950249993	0.0140708319841096	-0.534950625074785	0.0613521293060344	0.137136851577441	-0.0104584297720251	-0.0784310883333777	-0.00416769277912645	-0.127782573126603	0.16110480222076	1.81454900363538e-06	0.0749056408202883	-0.0246088340642117	4.98664216892227e-06	-1.51913234510752e-06	-1.29713152269039	-7.43483820155225e-06	-0.00903574517674823	0.0240936929008726	0.00605985888475246	9.54210387164833e-07	7.16260086028523e-07	-0.0120012153709932
6143	RPL19	GO:0002181	Cytoplasmic translation	-0.0765160865151171	-0.00535877778890634	-0.00184239016208188	-5.19710410886765e-07	0.00108110421120235	0.0718020071428036	1.98310742209066e-06	0.182028832675688	0.0148172288906361	3.22811272874059e-06	-0.0300744982467985	-0.137166302494916	0.244646399504497	0.240166353734823	0.211048798472456	-0.0920085681784936	-0.156239221442754	0.720785920651095	-0.350689363896532	0.187823355257992	0.072019686575507	4.08635557553338e-06	-0.0102000734473024	-0.0592139436492426	0.0133237263813505	-0.291000324740963	0.0779641601902337	0.135227615503737	-0.0469906660971993	-0.352360726031245	-0.00265465638119539	-0.181559978856297	0.105434091196554	1.59412830873906e-06	0.119209312000775	0.0775596441513486	5.74719343221164e-06	-4.10840277385892e-06	-2.28473022728351	-6.64723747800102e-06	0.0104781404497463	0.0450834867791184	0.0100946862141919	1.43980686726886e-06	-2.01583633611859e-06	0.0646867787521703
6144	RPL21	GO:0002181	Cytoplasmic translation	-0.0264062718630793	-0.00462020478545248	0.0092017615241783	1.01303465183637e-06	0.0396586282748304	0.0730377923527122	3.34017221926204e-06	0.214653618120365	0.00871068318790876	2.68530441691349e-06	-0.0261191493440053	-0.119341142044189	0.431643270081858	0.363417094545566	0.0974850444570185	-0.0201422635010271	-0.11800924573318	0.653781547994947	-0.327761846746668	0.328833913818145	-0.250322463513981	1.17241416458043e-06	-0.00100147718631146	-0.0428723787292872	0.00868749905067285	-0.222301614500569	0.0753682748320106	0.0895674192632266	-0.0355439789527253	-0.124370812388197	0.0096918621515494	-0.49732624075324	0.101447386446162	3.45675965568483e-06	0.0947274914317444	0.13581399853124	4.31665504609521e-06	-4.38389695380049e-06	-2.9454591104197	-2.95322162405863e-06	-0.004396273870481	0.0278824766644475	-0.00748406659968409	2.09502462938211e-06	-1.86183815027996e-06	-0.194169313228256
6146	RPL22	GO:0002181	Cytoplasmic translation	-0.00445330415295359	-0.00520291293063202	0.0120602656913185	1.20585997923149e-06	0.0404733645031843	0.0466270091218015	2.32260328223673e-06	0.0322038107800595	0.014980675117348	1.37816018344238e-06	-0.0667441820975391	0.0298174381321597	0.358818050226101	0.168807170763142	0.0198378467224211	0.00415085369447122	-0.0647751173421793	0.445865270290497	-0.157567857161957	0.284449105276862	-0.133576567704498	-4.13595839917914e-06	-0.0077204501665664	-0.0321460022395095	0.00507281492255183	-0.200875091113178	0.285913411933014	0.272102225732005	-0.0405577974659828	-0.115505128814111	-0.000371832730887499	-0.34760296956155	0.111663401255099	-1.73759243778009e-06	0.302035993382971	0.0772605050012594	4.92570185164667e-06	-3.68345212000084e-06	-1.68890113915452	-6.77859541587119e-06	-0.0118816355906416	0.0454265534253064	0.00500079057979155	2.39415266793113e-06	-3.43680220815819e-06	0.0544534672086946
6147	RPL23A	GO:0002181	Cytoplasmic translation	0.00192923153216782	-0.005231283453026	0.00280285732046403	-2.47731071642907e-07	-0.00102926073553462	0.0582750773621553	1.10504588294751e-06	0.0689269550753048	0.059866510546089	2.07689462772729e-06	-0.0422465414602129	-0.0859641913569626	0.252319154963187	0.0793157711034801	0.313351153784202	-0.0549163389267502	-0.124104352744717	0.818097521370791	-0.252813939820034	0.128845505591805	0.0405785599339183	3.5611548634205e-06	-0.0093994415791959	-0.0518217079955901	0.0125704092431125	-0.305434580714329	0.0692220339906562	0.143917258861062	-0.0475617770844423	-0.293806409112784	0.00381576720409085	-0.106178179743612	0.0134424841897909	-2.09287975920956e-06	0.0405681259270329	0.0576577636282503	1.15893243617349e-05	-5.11939933072662e-06	-0.657865206224569	-1.78812772005634e-06	0.00921888381301753	0.0561074381265958	0.00735519173545517	2.19447204942798e-06	-3.07318597537399e-06	-0.128665025521326
6152	RPL24	GO:0002181	Cytoplasmic translation	-0.0334563525495499	-0.006576203499729	0.0379113956332718	-1.71134397929756e-07	0.031540127074507	0.066643771760223	-1.7836366636652e-06	0.162061670679292	0.0207297799473885	1.33328610029891e-06	-0.0193752692771621	-0.124801342379817	0.465102085543878	0.29698658685446	0.0141776914283043	-0.022864118192822	-0.179615147681256	0.666573733801522	-0.256844686628566	0.248895712073204	-0.0854577114775806	2.27022630281518e-05	-0.00723637778160243	-0.0311216364131425	0.00928738619342773	-0.219418224672111	0.0558750228865551	0.0964109491602186	-0.000792677626348445	-0.0919181755257071	0.0112236389422078	-0.537889842562388	0.0752699873989852	-1.90689005892611e-06	-0.00374460577153296	0.133178667363232	3.78376866558492e-06	-3.00063082420706e-06	-0.968351298706772	1.74568282043222e-06	-0.00117242811099811	0.0186250640964998	0.00429003627207971	1.01212734887493e-07	-1.92661007376069e-06	0.0266252667599777
6154	RPL26	GO:0002181	Cytoplasmic translation	-0.059722929649018	-0.00665292570199996	-0.000644523231027569	2.14452784658896e-07	0.0196336643872793	0.0425165125546076	3.9238893277453e-06	0.174445380316955	0.014618509345708	1.08713591695661e-06	-0.0525714389949205	-0.11843256618212	0.280601701608497	0.23484476701135	0.0616154980804741	0.0307649631828921	-0.132749293459632	0.791558038825683	-0.312985186440526	-0.148640357438157	-0.00359272743287894	1.42876300765359e-06	-0.0127545490182194	0.0497449554209634	0.00911141662970419	-0.285042642396566	0.0662511983507666	0.107461121687475	-0.0163788146538518	-0.203136416014354	-0.0076587420912841	-0.401388967862033	0.0559308803841222	-4.34374489061327e-06	0.220505046291854	0.161772717206378	5.05308728999786e-06	-4.95178772554436e-06	-2.62850207625809	-1.16443649083452e-05	-0.00837485134119952	-0.0336359201538576	0.00287102981929209	1.85696277112929e-06	-6.89529679505397e-06	0.0585156543268017
6155	RPL27	GO:0002181	Cytoplasmic translation	-0.14137280413822	-0.00548546108160017	0.0208277657461343	4.03808511938158e-07	0.0139406875442622	0.04661337741306	-6.68755474348531e-06	0.426991473611926	0.0207043508379071	5.73941034616931e-07	-0.0506575913846593	-0.172163907507956	0.304952667187899	0.285840768963909	0.170248635783357	-0.00921927828997387	-0.200634045094219	0.899580062458117	-0.305772677473898	0.157186449322901	-0.117406299578112	5.36602765629082e-06	-0.00605727663972647	-0.0216307741885926	0.00464114492211445	-0.237781826750386	0.0585029815902975	0.0918475676985221	-0.00792514369435559	-0.100095296490227	-0.00785368244675771	-0.335705852336921	0.0999260867864731	2.28151943787239e-06	0.214958910617436	0.133278438023625	7.65582283015803e-06	-1.37542762938512e-06	-1.71186531708315	-5.70522545685761e-06	-0.0115425400755332	-0.064956431553508	0.0187969395139812	2.13313498816701e-06	-3.40403708653409e-06	-0.156640540792079
6156	RPL30	GO:0002181	Cytoplasmic translation	-0.0162620390839439	-0.00761860118600594	0.00396935229250177	7.59542439513361e-07	0.00306400845866511	0.0501260466235903	8.46488599578943e-07	0.108664270653137	0.0188161087658861	3.66291375182228e-06	-0.0417774996266493	-0.0996285584213799	0.532556645409253	0.294590662692115	-0.0559660335754532	0.0357663079064762	-0.0919272038983734	0.677113789235025	-0.346733165060251	0.0548762280259914	-0.0329234691028372	4.38782713719518e-06	-0.0152280652384335	-0.0259327781057411	0.0102232905394641	-0.168567711838606	0.0730721258148287	0.131588011400573	-0.061909059988596	-0.479726088302734	0.0028427986587109	-0.426999380653244	-0.00896877192120733	-2.63856595936574e-07	-0.0640103716897242	0.0939107372305805	2.92344245568958e-06	-2.19506501323674e-06	-0.912817193227542	1.03221031864343e-06	-0.00813949555530023	-0.0251239217026301	0.00535074170301789	1.59016186692959e-06	-2.65685899786957e-06	-0.10432372429832
6157	RPL27A	GO:0002181	Cytoplasmic translation	-0.020864771692287	-0.00634583810474601	-0.00379235224088584	-5.47166231987732e-07	0.00636612982706929	0.031569996855679	8.54861836483673e-07	0.0920612245586204	0.0390498670236035	9.54382386758132e-07	-0.057793721003029	-0.0829014083595265	0.289653819950545	0.360987174916853	0.0945894092537808	-0.0756407046691055	-0.132584070096613	0.99711491237624	-0.22733969308384	0.2469640133096	-0.129921442064482	6.90710639408075e-06	-0.00453668272442611	-0.00892926070780718	0.00874780901426789	-0.276752026849723	0.0562176347345483	0.120336498277612	0.0225205904257817	-0.0543498116410112	-0.00412836869096607	-0.0881556853215363	0.163296536969039	-1.55201304979264e-06	0.0790979956858288	0.0478519055161375	3.89790938262878e-06	-3.75920122184028e-06	-1.68062610043506	9.77619291205094e-07	0.00728373554417821	-0.0488396288505862	0.015799104935139	2.79699684964871e-06	-3.19621074551819e-06	0.135744458347073
6158	RPL28	GO:0002181	Cytoplasmic translation	-0.0828557413806547	-0.00434348353154034	0.00645928987481648	-8.16095040884472e-07	-0.00330810223887732	0.0384493243091936	-2.03751805517924e-06	0.0978456881527479	0.296264838143976	3.29547527292461e-06	-0.0582417979987695	0.00565804420019537	0.145388693107741	0.11620296338992	0.274564011606373	-0.105768815626598	-0.110577274148246	0.749195362754646	-0.352056666840655	0.204057987330765	0.0891512808746656	6.1173411446218e-06	-0.0194450914085656	-0.0524529217605374	0.0051095128410633	-0.427650427982815	0.0861682747713001	0.194681625848533	0.039854966278502	0.148269708160701	-0.0093289553983319	0.178010209807722	-0.0235392613512934	-7.38685957565837e-07	0.130422503184637	0.0378864899949988	6.27226464857516e-06	1.09132540989522e-06	-0.78579746429231	-7.92548806682335e-06	0.00533155467368673	-0.0453813630384123	0.00610371851451267	5.9453074789114e-07	-5.73961680292239e-07	-0.144975545766618
6159	RPL29	GO:0002181	Cytoplasmic translation	-0.0991955234569036	-0.00522732140036055	-0.0115932287179625	-9.8354473567373e-07	-0.0108558810876915	0.0405908156757358	4.80224935909361e-07	0.0662107265485293	0.0197292763029732	2.6930670453584e-06	0.0335016131930058	-0.0554715887268842	0.25457953631683	0.313111742904993	0.271321798017011	-0.0824668307162289	-0.176116861706123	0.947033056977314	-0.366978709838687	0.478237182501816	0.0925456628193012	3.04358724541027e-06	-0.0105634314854315	-0.0341933721191488	0.0164586114507242	-0.404473557593186	0.0533891449121311	0.110049666069271	-0.00185207371331755	-0.318248670114402	0.0136490942512513	-0.144494041529385	0.128987696384769	6.44495724297683e-06	0.125584341303786	0.0648597606814617	3.76402529171199e-06	-2.41901367286919e-06	-1.16184324052204	-4.03086385347171e-07	-0.000308922372285795	-0.0311122602812161	0.00407095758846996	1.04155532131581e-06	-1.97005986490072e-06	-0.00249933355218698
6160	RPL31	GO:0002181	Cytoplasmic translation	-0.0490093181295931	-0.0104833798472006	-0.000100938614921716	3.55864879130304e-07	0.0123266081944183	0.0472612996212916	-6.184383179184e-08	0.105360061192639	0.0231934706523935	1.92832204775906e-06	-0.0494206956292701	0.00511636658251817	0.501091156913005	-0.113698578147468	0.162788489090547	-0.0173673912544865	-0.0930658248230629	0.773744331316048	-0.292378385965422	0.727593557823646	-0.0297553482193278	2.9720114551053e-06	-0.0065721367666587	-0.0142418205540213	0.0156186140561546	-0.260534253998479	0.043567916592652	0.101083670326245	-0.0165815095661534	-0.1791608414181	0.0125907960292177	-0.410705909436551	0.173990180912311	1.54431507543512e-06	-0.0270038908529057	0.0748283134222503	1.47750497237246e-06	-2.94443614059003e-06	-1.1961684194902	9.35650066705517e-07	0.00395420727034563	-0.058071870916021	0.0169584094397732	1.9507467416315e-06	6.69742370493388e-07	0.186230199650538
6161	RPL32	GO:0002181	Cytoplasmic translation	-0.14458540777251	-0.0116454796338983	-0.00296159669735524	1.71452859977349e-06	0.0142586773530139	0.054741579713135	-4.99118536402571e-06	0.299604106335262	0.0221511853871009	1.61805307237272e-06	0.031028703159506	-0.0986287373803585	0.308937301620643	0.407386551919938	0.144044199234099	-0.0199669561991797	-0.114434160124638	0.760722133257795	-0.334922109918881	0.0260411878041473	-0.0199608358645699	6.3610905241497e-06	0.0129667801846992	-0.0190898011313659	0.0106915822775019	-0.32130727736747	0.0574234905942801	0.104822469087198	-0.0143633225035903	-0.184694413849332	0.00316950727667328	-0.2946732251885	0.0833256595505846	-5.09002048683308e-07	-0.0201941767704274	0.162887559910617	4.13180576211459e-06	-2.97799891703881e-06	-1.5842105285623	-4.02021950764159e-06	-0.00302559065036259	-0.0558200074960149	0.0152639271654126	1.87589511455495e-06	-1.96345870715366e-06	-0.0718322993143173
6164	RPL34	GO:0002181	Cytoplasmic translation	-0.0660573899039368	-0.00783377485709857	0.00880585048529215	6.70908276365851e-07	0.0392795640326507	0.0602994794388714	-6.82954699989016e-07	-0.0185296473581133	0.0132410831246932	2.25384715414224e-06	-0.0467128247467395	-0.173082716744208	0.461604337859862	0.123100264611035	0.0135712095638525	0.0402953354901482	-0.147125532178841	0.66967972476016	-0.269906514243135	0.509393352414684	-0.144110987578568	-1.77849249351515e-06	-0.0107578941078771	-0.0238507959038932	0.00879812168081279	-0.113329804839646	0.0501122861879335	0.0898175601000817	-0.00141783644306961	-0.177601566747035	-0.0028373072980033	-0.590287032526635	0.0508476380375837	1.34130307001725e-06	0.0835752765794754	0.135257275409425	2.19277814618955e-07	-2.82045623240241e-06	-1.69810251935454	-2.23524469570856e-06	0.00991710078981388	-0.0483929184199771	0.0108397119688532	9.19787216387778e-07	-5.61261177319085e-06	0.108121910959541
6165	RPL35A	GO:0002181	Cytoplasmic translation	-0.0899867979473045	-0.00703676344749082	0.0220385117133659	6.23190731931758e-07	0.0305989337674191	0.0856818274027066	-3.30831264093797e-06	0.0134428198845056	0.0172681263498581	1.14495217672127e-06	-0.0181139783321706	-0.0975146662431981	0.398126063278543	0.195139559982566	0.202640019646277	-0.0283191541068509	-0.0992573461310383	0.9587232898841	-0.373772614796548	0.142075153204432	-0.104880400581428	3.42969433109341e-06	-0.00340375665537084	-0.022150722728454	0.0109519218447917	-0.225577777327399	0.0515362243083771	0.09568221681806	-0.0191721819240768	-0.1387700503288	-0.00497098016500136	-0.441997176829715	0.0627580379797091	9.75875075227877e-07	-0.0831405272118278	0.174199032031244	5.07161981633735e-06	-3.0740946239065e-06	-1.2468438682009	-3.52004648354326e-05	-0.00893003422855399	-0.00249726913831397	0.0142983312019939	2.78521490496413e-07	-1.78136668428495e-06	0.0778479252629982
6167	RPL37	GO:0002181	Cytoplasmic translation	-0.0586373506382585	-0.00803716848831233	0.0195143630488928	-1.8860300058816e-07	0.0101350676270052	0.0382255039999859	-5.79420594569897e-07	0.297302361835076	0.0288669382443131	1.14886644909634e-07	-0.0546828993483073	-0.112084851754359	0.465881761649288	0.171323741514138	0.0432120188283912	0.000719462813807744	-0.182300390634708	0.46095461964694	-0.384211102867205	0.302517790463318	0.0385339443400035	4.3107164426998e-07	-0.000351738165076117	0.0427754264107835	0.00924639075620692	-0.298515933060491	0.0855284270415207	0.142090542350695	0.00792355113911196	-0.153994195077323	-0.00384442854093345	-0.305026013478095	0.119646920755336	7.65757287501944e-07	0.193755333113696	0.148396764413944	5.66111097877193e-06	-1.62243984355509e-06	-1.34008426285827	8.07790533519812e-06	-0.00345114049555609	-0.0321784911226171	0.00895227785302839	-2.56386053796408e-06	-9.20394626936569e-06	0.272696326213089
6168	RPL37A	GO:0002181	Cytoplasmic translation	-0.136845686520186	-0.380283310960139	0.00487742123726779	4.73982045283245e-07	0.00923291002108731	0.0659494796656717	-5.74580729669987e-06	0.0645092173518746	0.0176732347651995	3.94274016242519e-07	-0.0655830928781784	-0.151181847247665	0.385774676162314	0.334246820069102	-0.0151519220411786	-0.066284375596233	-0.200708716371514	0.694809062227365	-0.299300305159582	0.439084239050858	-0.0003976296130558	6.04124215648382e-06	-0.0153233508144312	-0.0308355365845374	0.0144390712579933	-0.13145886839122	0.0404785540244091	0.100568488722756	0.0152312748256763	-0.212540105118003	0.00133103099243561	-0.291106109029413	0.00193083609188092	-6.70785553149283e-08	0.0920951280344844	0.089951279669712	4.07565629766862e-06	-3.74482843661796e-06	-1.25528325706831	-2.43275262885201e-06	0.00247102460923617	-0.0570780211111428	0.0226364744736722	9.26792992089335e-07	-4.86021559846243e-06	0.0430090508195558
6169	RPL38	GO:0002181	Cytoplasmic translation	-0.153821886526627	-0.00910807529780224	0.00716642127048213	3.60039172043612e-07	0.0508074591977283	0.0871001090531136	-1.08762236761198e-05	0.0434652192434605	0.0538619563426997	2.61559468226363e-06	-0.0623164337702589	-0.0573600305948858	0.343133732412142	0.495817225687657	0.0402992921703523	-0.0711195798818535	-0.1918038235146	0.601839235883054	-0.177340682114669	-0.00336394555948833	-0.0265293113236708	7.05790156036616e-06	-0.00781824126767082	-0.015960688720017	0.0109028089208325	-0.247675677024055	0.0430644648763839	0.0907793605488872	0.00878524200067095	-0.213702635581469	-0.0230753890346769	-0.269802224567741	0.00920217784039546	-3.39775131329517e-06	-0.0117535677742578	0.189246236562647	7.09352563475647e-06	1.69765969121409e-08	-1.06407509067519	-9.22695711618491e-06	-0.0057525799292067	-0.00974653689435054	0.0354262126937596	1.35283247401241e-06	-7.27280742663654e-06	-0.0921592147186181
6170	RPL39	GO:0002181	Cytoplasmic translation	-0.124845421453662	-0.00992710621329978	0.0185881779212273	1.08182748619836e-06	0.0394581437120905	0.0949610166656528	-4.8636293129973e-07	0.0437780889927258	0.00143735381842292	1.71393559357859e-06	-0.0161820607097751	-0.0814825276795247	0.406523189133242	0.198675173943745	0.075987825002387	0.0423190092787959	-0.136177406117153	0.830022706178557	-0.225769764165775	0.720688915706438	-0.305814765109861	-5.42136887089484e-07	-0.0106817955547079	-0.0172057291720117	0.0170818244989053	-0.228912282676057	0.0745465281637193	0.140152347709206	-0.00852660755779282	-0.201124689123955	-0.00422639599967006	-0.325304599480195	0.0647709440942449	1.71426113228917e-06	-0.0840126576393269	0.131170583744226	7.53527751812457e-07	-2.49972319027517e-06	-1.27206139646954	-4.69351425219791e-06	-0.0268846525397774	-0.0336596721755775	0.0125920796812815	1.0347213605017e-06	-2.72984540755903e-06	0.0397190437789162
6171	RPL41	GO:0002181	Cytoplasmic translation	-0.0897554833105813	-0.00436921207805874	0.0119378311792925	-2.83363307415996e-06	0.014853141114833	0.100698253467289	2.93447870669951e-06	0.420785784835618	0.0373952749792509	2.55004974632354e-08	-0.00429004428646744	-0.00505318788753733	0.282115596683954	-0.00657955891852267	0.178297584184927	-0.0999023958433155	-0.164566654371443	0.867089538902624	-0.330018315451353	-0.0406015154051577	-0.0358172255414024	5.28710699708295e-06	-0.0104166873466551	0.0197472431047445	-0.00582755689189901	-0.306788299680025	0.0879586344844838	0.157193121264817	-0.0070970615663046	-0.0704811576014109	0.000708367566688364	-0.0579007649334914	-0.00477036162417377	2.14793346859528e-06	NA	0.0456663604890701	6.30132761356297e-06	-2.18561021524796e-06	-1.1793211998996	-3.89717397814749e-07	0.0139756111596538	-0.0202771750331568	0.00680457802082248	2.25396747249429e-06	-3.13933874956545e-06	0.200636202055999
6173	RPL36A	GO:0002181	Cytoplasmic translation	-0.0596468676812985	-0.00678543238688591	0.0188284864680049	8.09894901236928e-07	0.00620439925151483	0.0517711096857102	-1.57412272174906e-06	0.108809930366254	0.0200100044630058	1.36523161311567e-07	-0.0319266819485769	-0.0533450802268701	0.412982407371664	0.459837509180116	0.133067323733473	-0.0240293012684442	-0.10347714536173	0.786103883641657	-0.41572593125186	-0.184452363199331	-0.102500396376393	4.09594852954033e-06	-0.0118139413647156	0.0411712260748491	0.00823517512659454	-0.425831110273139	0.0489454871359367	0.11255334986156	0.0278009842696583	-0.133582171823371	0.00248086779702985	-0.256453343144992	0.10442821411864	-9.7778510546702e-07	-0.0640409400613002	0.113416645996715	3.2179483138047e-06	-3.71083061051316e-06	-1.88092726916477	-8.77853930021399e-06	0.0142426772291302	0.0488716988370122	0.00967398794246285	7.04794513048068e-07	-2.29164484500761e-06	0.122264358605022
6175	RPLP0	GO:0002181	Cytoplasmic translation	-0.0598190616062086	-0.00717102337810329	0.0103810110561494	1.62083548920419e-07	5.94914305442375e-05	0.0436196871924903	1.67435482735682e-06	0.0532068456164935	-0.00252991426345377	9.19438077864217e-07	0.0323582141409698	-0.0226623558797193	0.263087263310602	0.0931218614467785	0.209254829996084	-0.115568566151293	-0.102740962361496	0.835073103056541	-0.304539015619997	0.147089005866845	0.114812876439004	5.7542556363296e-06	-0.00673322495642114	-0.116707434445569	0.0277374850308444	-0.271464236777517	0.118236973549608	0.7651699084922	0.00235544110513607	-0.0920779423711491	-0.022917623172125	-0.181654604357148	0.0267611149743636	5.20089472961897e-07	-0.0169081807218732	0.00239200936162606	4.47474967892552e-06	-5.33059987757667e-06	-1.68456198154758	5.59997891027923e-06	0.00439565422025538	0.019182591090058	0.00302650766688712	1.16549166856794e-06	5.84032781371415e-07	-0.12379077458417
6176	RPLP1	GO:0002181	Cytoplasmic translation	-0.0401571239833132	-0.00274606165996289	0.0114545158951917	-6.00317745127078e-07	0.0087742572467411	0.0736274733147852	-3.93556473705529e-06	-0.0394897370226135	0.0223211790937698	3.75244637399878e-06	-0.0212216958429989	-0.127028724754656	0.186963138134277	-0.284155947037819	0.269438539958035	-0.239333195614471	-0.052651977466856	0.563517397844758	-0.249222764782825	0.279473435101482	0.0332363187785231	3.58332903087832e-06	-0.00390550460971167	0.000280623281038163	-0.0107229928933229	-0.304295883291633	0.044420015110364	0.110533814887212	0.0225712104020008	-0.0526001334143517	0.00358067730957531	-0.147343888180085	-0.00936924939459564	-7.16783309898228e-07	0.028667335150177	0.0719823836220327	7.67399691899476e-06	-2.71051507931328e-06	-1.15851119986057	-8.95408930122227e-06	-0.0116540773149622	0.010819923430417	0.0177477121232324	2.07980309432326e-06	5.07525909384691e-07	-0.271299743889669
6181	RPLP2	GO:0002181	Cytoplasmic translation	-0.0468455009506178	-0.00576738499633274	0.00519797225914884	-7.85195113887052e-07	0.0039320298972862	0.0333496969168066	-4.92339012348326e-06	-0.0776760173882489	0.0105456940724388	3.56928323693661e-06	-0.0407150538272674	-0.0208471256804855	0.203291855635419	0.290228649564738	0.089794959021289	-0.435215609606831	-0.143076649470611	0.656397333953959	-0.295210961857967	0.720308630829985	0.0501940524197843	4.25950278867335e-06	0.00852394474964978	-0.044389143510243	0.00230117904650686	-0.239307471698651	0.0499493018435081	0.135821904393208	0.0240528225860995	-0.208159527108993	0.0099407498526858	-0.129749354621879	0.0321836194355386	1.42746861618884e-06	0.114650632754422	0.0504661437728757	3.86929812657261e-06	-3.42315664239978e-08	-1.67493324549937	-2.52030698647572e-06	0.00770317498299744	0.0377810466923753	0.0130758451768617	1.43457865203146e-06	-1.15407465479001e-06	-0.419658964479391
6187	RPS2	GO:0002181	Cytoplasmic translation	-0.167269539888106	-0.00256933415963822	-0.00785140196329843	-6.77757567196607e-09	0.00957013515316367	0.0537833229162011	-1.52179879301043e-06	0.200276654670233	0.0330824811259153	1.63472732867619e-06	0.0124350470851946	-0.0553629331661772	0.183175303960771	0.0490128252845859	0.259950042400155	-0.0782404133407418	-0.165408245293791	0.951353849995731	-0.126647887257111	0.153274407195206	0.0695838888744096	5.46338206970452e-06	-0.0044910161742902	-0.153873953637812	0.00977980432425432	-0.245756037930414	0.0424538400335457	0.0970193737351931	-0.0475145388532265	-0.215438157526011	-0.0795401855952524	-0.118995260298678	0.034307537500158	-5.24563130831416e-07	-0.096238534332845	-0.00432152892278267	6.36493350759082e-06	-6.21193113284343e-06	-1.10368983157465	-7.90814948214227e-06	-0.0120162952764865	0.0568996467747763	0.00918448461167676	8.42077577701465e-07	-1.42754637435631e-06	-0.394835651828677
6188	RPS3	GO:0002181	Cytoplasmic translation	-0.251781315317682	-0.0100691687959244	0.0167936752998058	1.33548605594573e-07	0.0117702149962132	0.0394268196897598	-3.13832356601811e-07	0.0634098922622437	0.0426397843663135	9.21805393641097e-06	-0.0839613563527688	-0.11597874697862	0.338395147396781	-0.0103815203245746	0.162913408098615	-0.0820460226122956	-0.12501979349431	0.782023309172098	-0.461567688531568	0.227068375451508	0.117079958605854	4.71422826906539e-06	-0.677139880118399	0.0272925680783754	0.0050105467918066	-0.395387498171668	0.0847855007307618	0.196795508686793	-0.0375913319792613	-0.0683777432248795	-0.0335162316573525	-0.373181072656751	0.0322102112866505	2.9479726782511e-07	0.0620918893068767	0.085382571170527	5.62804269408005e-06	-4.10814201489311e-06	-2.23463835420176	-2.81604721528319e-06	0.00452660831948599	-0.0188132904958439	0.00410348750619801	1.62277124724093e-06	-3.91127954298184e-07	-0.0555844008310378
6189	RPS3A	GO:0002181	Cytoplasmic translation	-0.0624922768642275	-0.00613503008041784	0.0256960584736493	2.81997803054133e-06	0.0444490127015821	0.0628256666665489	3.68920632613318e-06	0.0393052325623977	0.0128983583955608	1.94296247038139e-06	-0.0278317505743953	-0.165438704778361	0.402933040683116	0.461813046883525	0.0655842372059459	6.77147811764631e-05	-0.148763673958379	0.746727552669974	-0.220076125001908	0.350322501979837	-0.128629424599999	1.20722080330969e-06	0.0120564501894757	-0.029718740932381	0.00819680965105256	-0.194329466893371	0.167817193088272	0.257900850682036	-0.0453145629651251	-0.166887696856689	0.0165944762938586	-0.55786394867235	0.0939163086910382	1.68138978863751e-06	0.0444591326325744	0.0528600377886857	1.32205148624034e-06	-3.00730730011775e-06	-1.39845481385657	6.50803802411232e-07	0.00659027088196676	-0.00100089394829603	0.00133405329846795	1.23017800374254e-06	-2.00659993060007e-08	-0.00764660138989464
6191	RPS4X	GO:0002181	Cytoplasmic translation	-0.0388997474980756	-0.392329395591319	0.018310882445014	-3.10517903224701e-06	-0.0250772754157348	0.000429750960832034	1.68012628267524e-06	0.0688464107659412	0.0274931616711228	3.23874625895721e-06	-0.00574212648714001	-0.21191238914674	0.132747624235626	0.175307774460557	0.0779756310445376	0.0439662262976116	-0.142020707775992	0.597680756804142	-0.253052292720298	-0.120008534913625	0.00729700287491843	-3.1824425356406e-06	-0.00976731580121373	-0.534869811923281	0.502812880170667	-0.315521240367249	0.111237377993511	0.25656563621988	-0.039395375485904	-0.173587071918769	-0.015449716960752	-0.302259881063137	9.84436470472854e-05	-1.87482869399887e-06	-0.0730334148740846	0.0387348328250755	7.89763114512912e-06	-5.10402097790402e-07	-1.26950990197859	1.0902375950927e-06	0.0139040730123659	-0.0118120816882324	0.000970332512862729	-3.19768395169968e-07	-3.08065149420129e-06	0.186770890321866
6193	RPS5	GO:0002181	Cytoplasmic translation	-0.0332529552818546	-0.00800656627658599	-0.0116196803376731	-1.0462459986287e-07	0.00705632996101895	0.0329109667318004	-3.50473134930396e-07	0.25040178498832	0.0180889502356687	7.28455555170608e-06	-0.0165877990682041	-0.0733297188743517	0.348162074439548	0.390993246112609	0.123724345793159	-0.113988663625985	-0.127010923364378	0.700804010569919	-0.397775845235219	0.432668106610314	0.0377454582913851	4.52689043934128e-06	-0.00982706758778122	-0.128774425165171	0.00820501283063644	-0.278679635193608	0.0943419045519299	0.143670869982319	-0.0427001464416914	-0.131866535891018	0.00284648276998806	-0.151634357482165	0.00222980453569741	1.3013649764522e-06	0.0802548460402979	0.00263379061763791	1.99810531886324e-06	-1.29256203269446e-06	-1.68336949172657	2.74146924620912e-06	0.00676688347535383	0.0605484982266828	0.0191093730455464	2.22088085837573e-06	1.09426218274978e-07	-0.23160116095899
6194	RPS6	GO:0002181	Cytoplasmic translation	-0.0701984465045179	-0.00498621869544632	0.00176046783193082	2.29473993891179e-06	0.0126251484541515	0.0498346730412878	2.60921620025136e-06	0.0489362173423187	0.0104800557238526	3.65069704978337e-06	-0.00978778888700616	-0.22503242576162	0.344532878328015	0.150187212017469	0.175006755547062	0.00985229662437752	-0.141799425755523	0.935673537211461	-0.496537384365767	0.187594549834558	0.0857640652847409	5.72328188168886e-06	-0.0151588563970748	-0.0180466061925493	0.00566254966906859	-0.319880962842837	0.0687467689537544	0.115444271535537	-0.0428251916023321	-0.146290940326263	-0.00174096575444801	-0.202497455614634	6.97402469460813e-05	-6.94695549408347e-05	0.0828068547844829	0.0383638846416749	4.52259161879111e-06	-7.99865280451739e-06	-1.37100587923301	-2.65070202268895e-06	0.00415722553310224	-0.0215311399594477	0.00982778391170406	1.93151211873754e-06	-5.68689734088863e-07	0.129776666460388
6201	RPS7	GO:0002181	Cytoplasmic translation	-0.0884973252060922	-0.00693732348360412	-0.00218739052677232	1.69852082089966e-06	0.0111669029870871	0.0441752571767621	1.96401924882794e-06	0.0660846649286496	0.0199855502163832	1.31330557326939e-06	-0.0145298404406468	-0.143335364928886	0.687581588916417	0.441357742039065	0.395898097811652	-0.0646798252108614	-0.150620511403447	0.870079136924144	-0.288812965870761	0.14598789549933	-0.114986203448986	1.06397320017172e-05	-0.00908714635200131	-0.0417655385302983	0.00785375855193291	-0.341296234095144	0.0520765147045654	0.0888447252324214	-0.0175810505286124	-0.196854518337786	0.00801738405707483	-0.488755887756739	0.0745869553377199	-4.67978177300355e-07	0.014798349470927	0.0781046783595239	3.78274626267509e-06	-3.58127673982042e-06	-0.86152166262217	-6.91438749244518e-06	-0.00334330702890707	-0.0243480801717627	0.00325121065691048	2.1505681472048e-06	-3.15995443395034e-06	-0.0813816106780321
6202	RPS8	GO:0002181	Cytoplasmic translation	-0.0646275363023092	-0.00734774701587053	0.0116542305234926	6.83274785255686e-07	0.0182018476074899	0.0724455177528152	3.3211027226968e-06	0.0961710714605237	0.00692927688681095	2.3266252679874e-06	-0.0405146099965965	-0.0908109560127279	0.26712172809434	0.376851464412466	0.0762776338382917	-0.0784903122329857	-0.100580118172667	0.750729804442983	-0.341134724783523	0.413703841022479	0.0328112079049698	4.00227686197361e-06	-0.462124513736154	-0.0434111338687639	0.00869780171570685	-0.266497942176003	0.0702165542563918	0.125625674506444	-0.0459258445670512	-0.135391017816931	0.0176171736874974	-0.418936333668964	0.0925770720027454	8.41774383654524e-06	0.11189380205568	0.0318955131994977	1.62922251494777e-06	-2.64750009354637e-06	-1.66881594675681	-5.56302038422585e-06	0.00602286096786254	0.0159960832193449	0.00283339187215266	1.1110841302635e-06	1.51210969358661e-06	0.00441397588649959
6203	RPS9	GO:0002181	Cytoplasmic translation	-0.0553115216533918	-0.00568189147222955	0.000538962165309496	9.81460259863899e-07	-0.0111514870475478	0.0315345861039417	-2.33320055140012e-06	0.0844055832730507	0.0214116759951258	4.68853074980997e-06	-0.0250142262440838	-0.302909747803549	0.560856151442302	0.0872532683037222	0.274776960584353	-0.258007729688583	-0.14139855109981	0.711520133475456	-0.290182603746697	0.488598451980694	0.139431939574817	3.66170661590639e-06	-0.0147991265604797	-0.106843304698743	0.0141803563128196	-0.165699670891765	0.0499873579571125	0.0815838904771502	0.0174991802715402	-0.481608447772266	-0.00687519803061778	-0.251865126329376	0.0100760195319782	1.99007728198726e-06	-0.0462348838144621	0.0201822939735739	2.64150119670545e-06	-2.47590741738899e-06	-1.24973096781307	5.58989687626196e-06	-0.0410755023690073	-0.0253544709316662	0.00490237909254706	1.12548483397468e-06	1.44045912681354e-06	-0.0561236147085557
6204	RPS10	GO:0002181	Cytoplasmic translation	-0.100748364019774	-0.00932121657050166	0.00332034189054671	-4.35291862566489e-07	0.00689941087090314	0.0388777926763336	2.22588284077396e-06	0.148113234235215	0.00304668641511387	2.90133058432796e-06	-0.0643391252091966	-0.147134417083806	0.319477756762165	0.232087523227608	0.232223353656448	-0.0881050270997116	-0.134327468291646	0.920750639611608	-0.26308260207027	0.440443441512628	0.124724399736725	-2.25878171899337e-05	-0.00820185483856436	-0.0573083254808882	0.0111809725766456	-0.301118135761244	0.0682429805563684	0.0948205033441115	-0.0453675478797788	-0.270582213409979	-0.00104678895035771	-0.346606646344382	0.0671638425623663	2.81296287745485e-06	0.047352564359976	0.0552029685421298	2.22927377305006e-06	-3.58155774209709e-06	-1.14930770271013	4.48325838619368e-06	0.0017264611484212	0.012992920373679	0.00943860086119193	1.40664521779007e-06	-2.98876102862382e-06	-0.230315693613811
6205	RPS11	GO:0002181	Cytoplasmic translation	-0.0119582706179331	-0.00890475851768403	0.00152397805060049	-2.84102268041496e-07	-0.0175799135548005	0.0347140274813404	-2.2688340912474e-06	0.249274977654224	0.0183243322835282	3.44224263647011e-06	-0.0357925710830759	-0.086879883729268	0.363746259415793	0.601417115018976	0.0672511494985601	-0.00381626597266035	-0.113952661464083	0.665167859015311	-0.303268096650519	0.070216926251897	0.0666401784738289	6.0029110127176e-06	-0.790422601511011	-0.0102990460176631	0.0118593194955824	-0.198482397700624	0.0494517035184602	0.0981223174197177	-0.033652748072428	-0.179074948677529	-0.00271278355313033	-0.300986367881745	0.145358415936131	7.90352719477678e-07	0.103469622226297	0.0236075496036424	4.04343535977307e-06	3.53450216655024e-08	-1.77258522705185	-2.51157279589036e-06	0.0121802321382556	0.0467353668232021	-0.00640461993612261	8.65217518303915e-07	-1.7880029429039e-06	0.050654489676593
6206	RPS12	GO:0002181	Cytoplasmic translation	0.0147394725122255	-0.0067084601752943	0.00778516324719054	5.9740115245129e-07	0.0116789640509046	0.0399964432240792	-1.8320908225637e-06	-0.0047086230227242	0.0134087293725411	4.51285671318855e-06	-0.0582624704337763	-0.227506371137867	0.315666101299879	-0.203436713194874	0.081467957906992	-0.0230180708622803	-0.101289831391775	0.672398837639824	-0.189226838341068	0.709553532780607	0.0186750869404333	1.27826023085723e-07	-0.0109596398924855	0.0140521583147706	0.013255761438952	-0.197657097624147	0.0550561653610501	0.109979282533153	-0.0251306549773647	-0.131488299580761	0.00159939288296761	-0.316827028361811	-0.201928271992972	2.06121282442333e-06	0.119066177284518	0.0941108933766961	3.17415156670679e-07	-4.13430711449328e-06	-0.905479507440155	-3.41261699634266e-06	0.00484655659597191	-0.0343141637955701	0.00988412611867379	3.04804004042867e-06	1.11346799974702e-06	-0.107271897456681
6207	RPS13	GO:0002181	Cytoplasmic translation	-0.0307435527617435	-0.0117682210682922	0.00289478420786099	1.14910829451431e-07	0.0265084593034452	0.0492460607655989	2.16730371090923e-06	0.0310401289990451	-0.0226412333892772	1.72208500736488e-06	-0.0446238899851105	-0.115398230955488	0.361360501897455	0.108978210398888	-0.014245825973713	0.0173730100581932	-0.1323149130033	0.654925481271518	-0.355323618137231	0.191622369385919	-0.185554571688977	2.71110525804677e-06	-0.00568808969261834	-0.0216342594732952	0.00727914401229642	-0.22597750973734	0.105381643531898	0.156904096006841	-0.0462575701629163	-0.0638441429552553	0.001734660885558	-0.265511376535006	0.0831907957807344	9.42510412063545e-07	0.115095161117374	0.0909170834786564	2.45300471793577e-06	-7.49812270371856e-08	-1.25369065773054	-1.76000546119871e-06	-0.0299593523633931	-0.0256320381489736	0.0202673470944185	8.01629486568945e-07	-1.47354513307433e-06	-0.158712523916396
6208	RPS14	GO:0002181	Cytoplasmic translation	-0.110497935889328	-0.00879468564354449	0.00994319510988192	1.61500764046074e-08	0.0164265592365653	0.0522561916473488	-2.33793509154319e-06	0.213306294636122	0.0135349378709154	1.59295649333673e-06	-0.0188226936696943	-0.121426777895165	0.422290786598549	0.256231165508243	0.129920141950798	-0.0340106809525634	-0.171077175040033	0.845640921498854	-0.202701714955327	0.534874791235421	-0.00361491069104321	5.83235529025989e-06	0.00865520216759853	-0.0616772023308301	0.0129956056840117	-0.0634913201264696	0.0709602146227341	0.148092012276649	-0.0391733524780366	-0.11219879723095	-0.00789675206623365	-0.165069329347628	0.167877301814679	2.94599586595435e-06	0.205174292728585	0.0527088495295626	9.76316584050961e-07	-3.07249033549872e-06	-0.272125795236642	-1.19749824475688e-05	-0.0282466295655584	-0.0470745789464965	-0.00467045532316248	1.68154650646938e-06	-3.62667484999591e-06	0.0662253634107663
6209	RPS15	GO:0002181	Cytoplasmic translation	-0.0611834440401929	-0.00244945666801162	-0.00533621706067584	-2.60499676947173e-06	0.00276453045870736	0.0654787806279091	-1.50949144867771e-06	0.0717226922658341	0.0706578165315696	2.86061485526357e-06	-0.0354684630084574	-0.0336443026718077	0.208947945817021	0.464950253331391	0.299969260588747	-0.339489979536181	-0.148798818874662	0.709598220503214	-0.293221840662417	0.368414979905843	0.130947610310191	3.53556471255169e-06	-0.0124862969560249	-0.141793754160449	0.020815773852704	-0.322022681219008	0.0595697335869178	0.101000333009913	0.0165000460520689	-0.0695415756856131	0.00651165111761703	-0.184959735666765	0.0854204949979627	-2.26362486171592e-06	-0.0479519901904713	0.0639378972679841	4.96107817507595e-06	1.33592842487389e-07	-0.776162683677485	-7.02478687084801e-06	0.00282691235884047	0.0743731548861359	0.0262929368953211	2.1020031645567e-06	-1.54155074452344e-06	-0.294537523689041
6210	RPS15A	GO:0002181	Cytoplasmic translation	-0.0598290605059262	-0.00509158519653878	0.0135633270288701	8.02995133485211e-07	-0.0021921781359401	0.039093757635359	-2.0159997134632e-07	0.0469833653530187	0.0233184838889945	2.46476102380048e-06	-0.0275380122635535	-0.239437074483089	0.474489305920168	0.334272321751268	0.190866444699289	0.0578783072356113	-0.11549606101929	0.821931268990251	-0.396537444878482	0.00906481312982056	-0.0216431156772023	-4.03726435808314e-05	-0.0123377791198464	0.00363847649114387	0.0097938684787175	-0.338505893093969	0.090909029517692	0.157709963842625	-0.0225519865104119	-0.253196703320176	0.0249590769617638	-0.426381524538405	0.0465260710004265	1.73872964845186e-06	-0.0547442557561694	0.0807737555702208	4.39444230364607e-06	-1.8403724184179e-06	-1.45393916297716	-7.31188919618414e-07	0.00468099926467145	-0.00349646887898387	0.0029849818290888	1.57326315725847e-06	-3.60787265671822e-06	-0.043640661931731
6217	RPS16	GO:0002181	Cytoplasmic translation	-0.0469407817633629	-0.00752826172735781	-0.00199808436109001	-4.74860922258757e-07	0.0086532195932514	0.048703444804461	-2.05785882714024e-06	0.0998690912317179	0.0373524510836205	3.88017093879936e-06	-0.0799936199001229	-0.0943382570416759	0.436179648163188	0.147215744740562	0.0852970537187223	-0.106534084614172	-0.15406470369506	0.743553275755219	-0.363117931881089	0.370676340309627	0.0590419462489347	4.02804685892735e-06	-0.0119471686765767	-0.0168492181055403	-0.00493583525452641	-0.440318352699488	0.0875339357240238	0.212399797683936	-0.0236623741391269	0.0519872737846806	-0.0102846374051988	-0.114092761270866	0.0922043994937257	1.36029678449223e-06	0.0311364325662192	0.0259512908156218	6.33237978393996e-06	2.53757007575422e-06	-1.06005948780489	-1.14926366736391e-05	-0.0109626695628754	0.0383065903675581	0.00110287650794412	2.43285235293355e-06	1.15878730208436e-06	-0.126770355576443
6218	RPS17	GO:0002181	Cytoplasmic translation	-0.0689457047656758	-0.0031608436400532	0.00578061716329551	3.52561595796609e-07	-0.00325386222647706	0.0330129971037733	-6.72141207687045e-07	0.0378376703770567	0.0158511800542927	1.56111986617045e-06	-0.0625009683804253	-0.0472482422719294	0.536686573594905	0.00594622788624413	0.232293531527229	-0.0496906234122031	-0.0791854774456896	0.97610011280995	-0.388001223581494	-0.0883176949141637	-0.0561420185201282	4.91833229748087e-06	0.0170895814264049	-0.0435158919464664	0.00306338802331246	-0.373375675349057	0.0667400766684922	0.111946222158211	0.0134512498420949	-0.102488268878308	-0.00649806712117952	-0.279088321579377	0.0404723762488173	-1.12826410963873e-06	NA	0.107131039073121	5.01437298866571e-06	-3.36239103406341e-06	-1.90986216326497	1.49220102821357e-06	0.000584253516539896	-0.00903763061454479	0.0204083502626443	2.67211061557625e-06	-1.4809316300523e-06	-0.0201808275998274
6222	RPS18	GO:0002181	Cytoplasmic translation	-0.0793636129799037	-0.0061140444081993	0.0085385803345124	-3.5081000504992e-07	0.0124250222382488	0.0405874175922416	2.12807645217009e-07	0.177330305876057	0.0265929418647439	3.22876130982013e-06	-0.0038229851205041	-0.0383307282714817	0.456556670049694	0.0758499678192834	0.19387963713652	0.0331311414129556	-0.13887067252282	1.07602079061352	-0.221943240079773	0.403581762277035	-0.0635641630175968	3.24432173176237e-06	-0.00775771344371202	-0.0131042786262473	0.0080203165093462	-0.284334587076658	0.0599182519744541	0.0991096995705636	-0.0368594145184436	-0.148331030429053	-0.00293939709785726	-0.180823887800739	0.116630420262052	1.46054005164106e-06	-0.0316973764129427	0.0598142448024327	1.14065833990003e-07	-5.35111021905189e-06	-1.26254934319679	-5.52207233304442e-06	-0.00440104201589043	-0.083784416493113	0.00341402099167558	3.02923826516833e-06	-6.89859455637209e-08	0.0723331716536591
6223	RPS19	GO:0002181	Cytoplasmic translation	-0.0384095722998233	-0.00866811585493524	-0.000517354088443577	-3.36088656904764e-07	-0.0200410735084525	0.0455536310160827	3.57982958168231e-07	0.0333238191156311	0.034924741279886	4.63065859437658e-06	-0.00172715431619665	-0.1389358746067	0.413174971444375	0.200355344481126	0.578466109110741	-0.183192715622895	-0.10171061407976	1.02075398548927	-0.161083565204901	0.730983990211887	0.148220903549184	-7.27917667213821e-06	-0.0104142116971819	-0.0823093142539425	0.0269080158116154	-0.332405897451354	0.0532574468177652	0.110694831273757	0.0319908032506228	-0.110105060843577	0.0149418894757106	-0.101261735233117	0.0741830583438176	2.61160028664307e-06	0.0197341146498322	0.0120686607683113	4.10169928746401e-07	-6.36250316576919e-07	-1.13860428406982	-1.43500595250047e-06	0.00154610484392104	-0.0460805593056202	0.012100910184937	1.89491843609802e-06	-9.53233537320564e-07	-0.259492956823021
6224	RPS20	GO:0002181	Cytoplasmic translation	-0.0317948630189718	-0.00774678177432708	0.0169944754448925	2.11130238899505e-06	0.0124174804330399	0.0557697361125734	3.28042155205077e-06	0.0765884204959913	0.0316869172012717	4.16827308070758e-06	-0.0590699628039712	-0.0870941241933395	0.462952514741913	0.059893003538948	0.254843897375904	-0.0503648906855375	-0.117246468949909	0.627654434882304	-0.307963886356192	0.242555219603147	-0.101292684912513	-3.82383968684126e-07	-0.00708153302441428	-0.0229030160024286	0.0120369307128659	-0.136825722477907	0.0487390614722107	0.0897296801495401	-0.0213012127728783	-0.112829729673259	0.00734864223688378	-0.318774737348916	-0.0281458167375508	-1.66403371527602e-06	0.0833137759908112	0.0492987894560129	4.03620584135576e-06	-2.95625338860288e-06	-1.13757002177293	-7.58222203257241e-06	0.0168177266476854	-0.00141194779278256	-6.23425424882392e-05	3.39551084522219e-07	-2.29929147765854e-06	-0.040731096795096
6227	RPS21	GO:0002181	Cytoplasmic translation	0.00214391230279004	-0.00924325163204119	0.0251718287098485	-6.27923164120951e-07	0.0151271301093734	0.0346693219505592	-4.95842614935356e-06	0.137258611783362	0.0213804950227395	2.2068739883397e-06	-0.0547670627305094	-0.22137150767508	0.418085328666869	0.0772078897742643	0.0203788904957256	-0.127757015929104	-0.0700245811326398	0.772962129744519	-0.361977513647717	0.720496338458403	0.00384917306179438	5.1927919093348e-06	0.00955266732510459	-0.0479397961569878	0.00882325145296121	-0.314051322405293	0.0561771777256478	0.160445680898918	-0.0089593546597747	-0.0741648743199998	0.00138192094855884	-0.189942123649991	0.0269861707460184	1.69057396153692e-06	0.604559331223444	0.0225628627122017	4.62401616145989e-06	-4.73470934060152e-07	-1.24411151669061	-3.01869160312109e-06	0.00755807675613321	0.0200628347517893	0.0148157746589393	7.32901922966505e-07	2.3933036332661e-07	-0.186289892726583
6228	RPS23	GO:0002181	Cytoplasmic translation	-0.0440300850246301	-0.0117679054782433	0.0250115096453146	1.28639435384606e-06	0.0285696285328674	0.0703937759770346	-2.36408207414655e-06	0.0983485203993624	0.0198955154373334	7.64173063624058e-07	-0.0441383520310573	-0.199859511802657	0.445365496080935	0.527775162032723	-0.0631339258427653	-0.034549422983681	-0.092106176218435	0.5863891298199	-0.30160859219787	0.304531744748863	0.0556747694778157	1.89985565539547e-06	-0.00535980898107275	-0.053804328461736	0.00221158975895996	-0.241152447359518	0.0835631877810079	0.213503173037585	-0.024054963241105	-0.207297055067096	0.00777271867853499	-0.25014455052403	0.0136959818994449	1.24789820588825e-05	0.242679544794774	0.0566306885941966	5.76486826546189e-06	-3.72011989008131e-06	-1.24884047162026	-2.32944989533041e-06	-0.00350526735299495	-0.005418629052994	0.0249783392874849	2.86035028826617e-06	4.4616099053507e-06	-0.316479460862175
6229	RPS24	GO:0002181	Cytoplasmic translation	-0.0860752167698839	-0.00340756829490021	0.00986329477703223	1.74778153265209e-06	0.0109373566526607	0.0549468021871902	2.4036072150492e-06	0.150361943410636	0.0125593729744711	7.72584119490571e-07	-0.034898930944785	0.0226826170901285	0.407445684269931	0.551544134172196	0.116600204275074	0.0356662053552839	-0.146516640111409	0.761951208497918	-0.294200381787506	-0.000210664717917179	-0.0345282584224884	-5.0386209921304e-05	-0.0144399381965583	0.0197851713696308	-0.000297786024679677	-0.266243248982928	0.490952087986665	0.692426990287802	0.0130527996294265	-0.164122970765747	0.00157806510717887	-0.210651006738146	0.17630973162823	1.1207531597135e-06	-0.0139384384381248	0.222053582477684	3.92460619663537e-06	-3.58742507465772e-06	-1.71622698832528	-5.30827866553441e-06	-0.0157147951358794	0.0332465875187319	0.00753414625835255	2.31355521184825e-06	-6.18832389725724e-07	0.0655905623348373
6230	RPS25	GO:0002181	Cytoplasmic translation	0.00528591472267696	-0.00487645314625192	-0.000126271336159528	4.24619584353076e-07	0.0139995221937116	0.0443192925942678	-2.68414426033882e-07	0.0251276025213719	0.0369367846610909	1.32113685320393e-06	-0.0437127958635013	-0.0299358912701519	0.476499142824295	0.100033790862677	0.279259617456886	-0.00966085936418605	-0.0382751137417138	0.64499647353343	-0.321211008732677	0.228151937453609	-0.0420628118393594	6.51449895573457e-06	-0.0213214984196721	-0.0592221841402232	0.0139371308643087	-0.265954621194203	0.0816401560354408	0.154355880455066	-0.0451312993612527	-0.161885636776193	0.000574279506247242	-0.408685018177948	0.122651492338284	-2.4330562416935e-06	0.0996648356905542	0.0300950734857787	4.32958943132664e-06	-3.20035391258894e-06	-1.18144539890087	-1.15411594576068e-05	0.00486377081598458	0.0262833338367588	0.0154063760927499	1.67265487321368e-06	-5.1428745898649e-06	-0.036998109221185
6231	RPS26	GO:0002181	Cytoplasmic translation	-0.069632408506409	-0.00267497590549038	0.000120187698131666	3.11259093763052e-08	0.0131375892835935	0.0052458283934562	-6.76758197981276e-07	0.0219372770369509	0.000512716135714709	2.99897577742199e-07	-0.0457063299302494	0.0112540190652627	0.683169997416168	0.298707197809634	0.417667744811044	-0.689352023594294	-0.187223482257347	0.647292978053022	-0.346157672280489	-0.380897037663821	-1.21080923549536	4.28559084162515e-06	-0.00169726738338583	-0.0250553172755869	0.000836015194729488	0.242797838162097	0.0298529037128242	0.00079745744945206	-0.0209332606388227	-0.106007774894397	-0.00287421925679017	-0.235602487928062	-0.0120701877130535	-2.08821719913013e-06	-0.033921512870652	0.138000070198451	3.69015122304184e-06	2.4082265145732e-06	-0.376920110066836	-4.3957617462008e-06	0.0104101668461998	0.069075692332627	0.0111777954132629	7.17741691839633e-07	7.47422810981357e-06	-0.227205215228105
6232	RPS27	GO:0002181	Cytoplasmic translation	-0.0106961223773441	-0.00542403730656096	0.0143298094860028	1.25833290760901e-06	-0.0131154648770032	0.0358597327171066	6.96907298547588e-07	0.0654991980882985	0.0591699211242309	1.13384157933305e-06	-0.0279530187216565	-0.107481349101843	0.56783806641843	0.480897098960494	0.113934931135867	0.258842719284564	-0.107106222542444	0.804314621099246	-0.467833039843469	0.0517885774963535	0.0273619802977386	4.34601940138545e-06	-0.00778231508730213	-0.0449516642514762	0.013027774221919	-0.254386198868991	0.0569248587118659	0.0902892058845559	-0.0291836335657564	-0.339633836785083	0.00461206223095233	-0.376894190949969	0.105167212179434	2.28729649342171e-06	0.0424653303689484	0.0290423684893555	3.84036989011533e-06	-5.717301138565e-07	-1.36438147267826	-2.25052155964271e-06	-0.00151698473148746	-0.0246590045471256	0.00995333281720775	2.4625765900127e-06	-6.06460600914746e-06	0.119158837919867
6233	RPS27A	GO:0002181	Cytoplasmic translation	-0.0664224949711263	-0.00577813687835728	0.0125964894421385	-4.42716468668427e-07	0.0411671444136543	0.0381945433699773	2.3558342140557e-06	0.0798048050980938	0.0260432406388547	1.70786370430584e-06	-0.0545738617750121	-0.20258993886767	0.327522154003326	0.192449594914934	0.161948933539973	0.0365616335859079	-0.10485753991636	0.74641170361843	-0.254823856857219	0.438614797571816	0.00788458913107217	-2.10160162066891e-06	0.00587578892189038	-0.0379830943809482	0.0156158184062667	-0.22475987233213	0.11185538535702	0.122705544700138	-0.0314718935305898	-0.295530164703898	-0.00182527344904105	-0.483632108124613	0.00604407759996773	1.71821117593126e-06	0.0771043070467544	0.103034423939018	7.15544004346227e-07	-3.72498237741208e-06	-1.15149724572375	5.02401064843054e-06	-0.0203027632057325	-0.0102657761582671	0.0106321621885817	2.74390381716084e-06	-2.00934436557966e-06	-0.101472581986707
6234	RPS28	GO:0002181	Cytoplasmic translation	-0.0461554443230946	-0.00847254434936639	-0.0126321546628913	-1.3735309514437e-06	0.00535903155297293	0.0226683319000838	-2.877463283634e-06	0.102745404872809	0.0356985024156286	5.84766100402197e-06	-0.0554928005819733	-0.14472926167322	0.116187311734048	0.168889156977651	0.173274781995616	-0.129159708301306	-0.0828955824627371	0.598465788704651	-0.365068042711317	0.246086556487227	-0.0129285213639395	3.6533798642833e-06	-0.0114494287024363	-0.023985506621797	0.00837199196753393	-0.388990436562567	0.0325030425222481	0.0717879479466794	0.0329567985566098	-0.124167436436509	0.384512643537758	-0.0162223003251214	0.0216993683982135	2.93448234026311e-06	0.0709642309431846	-0.02074925437442	4.70112487854267e-06	1.8931900049113e-06	-0.604906350396105	2.3435160415745e-06	-0.00725996528645843	0.0938256362666449	0.0705493521160034	2.61088248790129e-06	1.84404643770669e-06	-0.0355702844750152
6235	RPS29	GO:0002181	Cytoplasmic translation	-0.0331735434766186	-0.0109628025899584	-0.00822136417616906	-1.69590463018617e-07	0.0349374437701887	0.037270178065208	-5.89585988275596e-06	0.00134625017770628	0.0307294728425387	1.31022453458866e-07	-0.057070905845278	-0.223211957418968	0.513066099564932	0.517052833304288	-0.0545795361990043	-0.0257786342494177	-0.0470110976250122	0.712048577840825	0.0397255454638568	1.88698992309781	-0.0131776242770166	5.16766692287091e-06	-0.000640610473323223	-0.0320545659532183	-0.0040496149703695	-0.398702724795387	0.0601702997733217	0.125825053898768	0.0110393000630089	-0.911498872852517	-0.000146845734319151	-0.388277679892434	-0.092499722888958	-3.69214850718253e-06	-0.0265408126445492	0.0460438176818536	3.61805732326883e-06	-1.18025419579176e-06	-0.965798779764776	1.30019945507362e-06	-7.71900760072762e-05	-0.0403031337708552	0.0184619979749402	8.1885505032764e-07	-7.61517565134336e-07	-0.0773652403423953
6301	SARS1	GO:0002181	Cytoplasmic translation	-0.120037108117078	-0.00528261370914519	-0.011255605235618	4.47691988690588e-06	0.0110993107514253	0.000859021285586091	-1.61081221860098e-06	0.0463468398196119	0.037113791285307	-1.03664102201414e-06	0.000652093480302341	-0.179274592358388	0.213310768890825	0.37321051682416	0.217438920807128	-0.0123165002977288	0.00390524132237987	0.405873215006922	-0.233680353153018	-0.336034409826861	-0.192309172883805	-1.29855459037615e-05	-0.00604582058819554	0.120749237275966	-0.0134851521267806	-0.182848266676101	0.0203288970377798	0.0115031620472479	0.0783722686167727	-0.029582341929861	-0.0146707897627845	-0.351281122449073	0.113518863728777	-4.0100039047449e-06	-0.0106535843891618	0.170079736140233	3.70126714693275e-06	-2.10870886533323e-06	-0.543256095291286	-1.46449507599725e-05	-0.00907099082457595	-0.081708281754371	0.0101731037656438	-3.09177065066742e-07	-3.49596619868241e-07	0.211168284909308
6451	SH3BGRL	GO:0002181	Cytoplasmic translation	0.0838033280536921	-0.000671904658892066	0.0179526270091372	6.80776723269915e-07	0.0471430482969481	0.0310654477292242	4.25028786877403e-06	0.00582835411946156	-0.0241485952051647	2.87240258453844e-06	4.0691474276156	0.0011198482731505	-0.00588447457202883	0.0648558103788444	0.630102844468109	0.0327862368598529	-0.207118081739177	0.225547849157593	0.243061194421625	0.354342701228496	-0.495330287110831	-6.22454611771557e-06	0.00525209546345013	0.293515127702768	-0.0196788721788309	0.659532117198587	0.229887422743505	0.248353526103983	0.047202509227162	-0.0221316897017784	0.0389895827865461	-0.18744626000788	-0.0344444717916119	2.82448676126241e-06	0.18432420316644	-0.122340427902433	7.1185959483065e-07	-9.28212713315452e-07	-0.480624266805562	-2.47634064129305e-06	-0.0321648479440761	-0.0802310561673461	0.00240603910334548	2.43861781745115e-06	-6.05303650543337e-06	0.139362638290752
7311	UBA52	GO:0002181	Cytoplasmic translation	-0.107917407263664	-0.00511532795724087	-0.0122198438681872	-5.48137393833457e-07	-0.0106806853165727	0.0488698590403972	-4.30416375708477e-06	0.359185081091777	0.00636386244477928	1.03210967205674e-06	-0.0303092355218952	0.0747677923062552	0.243845196107924	0.0666823212223996	0.0427892240247718	-0.0461106716022498	-0.132006933401931	0.533030824225409	-0.253585894735539	0.136015806684623	0.027885480626499	8.6954306682378e-06	-0.0172375973318038	-0.000778402389356906	0.00710110329638621	-0.130314953076449	0.0701232465925475	0.122677887804161	0.0114391831356742	-0.167068754783244	-0.0316955136990164	-0.0504543420309195	0.0833661476019767	2.11853624005676e-06	0.201731015666406	0.0744847241045411	8.99690558491935e-06	-5.57777359869334e-07	-1.12753581547761	6.95794341200432e-06	0.00908133173652926	-0.0377486699802851	0.0100335249685042	2.37353092390262e-07	-5.40861571499691e-06	-0.331915914344719
7555	CNBP	GO:0002181	Cytoplasmic translation	-0.0835819530537672	-0.000206271132116294	0.0179107072281657	5.05751581289152e-07	0.0279366997951644	0.0368698752701845	2.82055923873142e-06	-0.00434126228299286	-0.0961173105855471	6.33408168249741e-07	0.121915578620569	-0.0189496297143868	0.222819174407297	0.359210936316427	0.433090759476345	-0.0659089371828884	-0.110387052224477	0.379293597391751	-0.23250537437437	0.0268655971100001	-0.24223008648923	5.49112458958541e-06	-0.00979888749874198	0.0251847659973523	0.0145727114719883	-0.141340313424112	0.581323722601139	0.40077048771479	0.0360529920567839	-0.0418440718303926	-0.0228180903997478	-0.0929683347276783	0.0449382549041832	-3.69443514462211e-06	-0.144415544175853	0.0420951077029977	6.96974688697715e-06	4.10868682085002e-06	-0.583010339407565	-3.47916279976429e-06	-0.0142880761222744	0.384260443714793	0.0425761216573526	1.30905993952944e-06	-3.12143476378643e-06	-0.341464634112541
7812	CSDE1	GO:0002181	Cytoplasmic translation	-0.0892515993686699	-0.00571912530488257	-0.0128273499511801	5.90602120153239e-07	0.0516494773611995	0.0319989852198759	6.7050191643256e-06	-0.00614226566803665	-0.0216005028398326	1.96773624240438e-07	-0.0281950893391058	0.0371523539536828	-0.0373182072562225	0.0688008651339093	0.0256447836259146	0.00170215208146662	-0.118689437537611	0.296196301408185	-0.0255851744219311	-0.113899999486341	-0.414347568152858	-5.85073440361773e-06	-0.00908208853508777	0.0712710615518938	-0.00471887877967664	0.31684352578422	0.0143318596847809	-0.0292442930450521	-0.116910068597383	-0.000162487407415425	-0.0228606505754517	0.0277432157563429	0.106424067038053	-2.993850221651e-05	-0.475640258772176	0.0244799835650521	1.33892224455047e-06	-5.0169087164493e-06	-1.48046502037885	-2.70604048685999e-05	-0.0094797071752893	0.0506984950468904	0.031129463342605	-2.44295198799402e-06	3.80781152567293e-06	-0.197836931306035
7884	SLBP	GO:0002181	Cytoplasmic translation	-0.257169292019004	0.000716131937319687	-0.0168345378093403	4.24776150427447e-07	0.0219939753482997	0.0886533351885535	-3.39286233794683e-06	-0.0152535411103407	-0.0415375679135818	-2.73131439913698e-07	-0.0333364838050905	0.0725627228198447	0.0746002653356	0.199338554526486	0.228432985604658	0.00260828416681323	-0.137979417715057	0.190526772225832	-0.156316102333836	0.148507726791197	0.0162264145164359	-1.33165466531627e-05	0.00935068569561411	0.0871953315410006	0.000153869931014109	0.0102715092453941	0.0702407231346126	0.00680447730583437	0.158758702901931	0.0153727306677977	-0.0148578685786449	0.0778656955471542	-0.0660132760019726	6.81637617541122e-07	-0.18442721856079	0.030934064500495	3.03924742227123e-06	-5.39515025930378e-06	0.231735827851804	2.18446595439719e-05	0.018087224686998	0.038032976813823	0.0861209737407285	7.49759780310783e-07	6.04518479334162e-06	-0.400885921835521
8531	YBX3	GO:0002181	Cytoplasmic translation	-0.0174946897101452	0.00303569065206527	-0.00693849913863602	-8.86969687440356e-07	0.0228873383478648	0.0313527894228362	5.82644813250958e-06	-0.00709491068312531	-0.00582659374838644	1.73040127481829e-06	-0.0784568513276944	-0.206102585216204	0.0378211649614997	-0.55816889612705	1.27670565301168	-0.145770123550179	0.0640803168581482	0.560762242053126	0.102171125446709	0.719686962152738	-0.342661131396441	3.21577183768352e-06	-0.0148293349694751	0.37278625540868	-0.0237841234709438	-0.121707841810668	0.0299810526169976	1.8004345944455	-0.00860346939785627	0.0986882702955372	-0.00475875522595696	0.0335074392641317	0.0733288255650928	4.34599959938749e-06	0.0044996929218428	0.159437252877742	4.75901130032293e-07	-1.71940516882705e-07	-0.894995076913287	-2.97195968387863e-06	-0.00804272109236815	-0.126713764768242	0.0184598727336216	2.44902131505351e-06	1.22307916293183e-06	-0.459177145622866
8562	DENR	GO:0002181	Cytoplasmic translation	-0.0808475992781281	-0.00312647541431711	0.0287879140435581	-3.30520682151637e-07	0.0377196966185068	0.0041628398101032	-1.00461885527547e-05	0.0281336527901758	0.0022336990234686	-3.65491351803043e-07	0.0626033190888105	0.164492715123805	-0.0347766512161021	0.0515051148357241	0.194087410956012	-0.139069299253258	-0.101818779837393	0.117571808071085	0.141779071363924	0.119327577346739	-0.1736201408253	-7.04740438957413e-06	0.00253364256070861	0.0148049094095872	-0.0132013516767034	0.0681705248956098	-0.0611530979828872	-0.171926060842181	-0.036765689884869	0.0477657693091213	-0.0185715180652355	-0.0673731597721996	-0.0911923253167085	1.06551316589857e-06	0.085719489509362	0.0450870907589567	3.14238845067874e-06	-2.03249946653402e-06	0.177184546027891	-5.25410202360324e-06	-0.0191856981814777	-0.144404210971226	0.0285201068043643	-1.61647701479218e-06	-5.98545149128435e-06	0.137117859675142
8661	EIF3A	GO:0002181	Cytoplasmic translation	-0.00173066631179412	0.00154056998622415	-0.00802699133220771	-7.07335213118693e-07	0.0139244374424455	0.0199879246263549	1.32565957685606e-05	-0.00941409587010431	-0.0244790966919972	1.34368439657469e-06	-0.31871346384147	0.0694055201006769	0.112579024896446	-0.389452108254621	0.450165760146403	-0.0681385404742188	-0.157622105312453	0.36417006118203	-0.0964561855626715	-0.206930672904114	-0.049792170665065	5.21877489808142e-06	0.00741684384708896	0.0697657156486811	-0.0244216687095221	0.217730758292869	0.0450486950123739	0.0301432196216638	0.0124209432439599	-0.0148813115842741	-0.0271386709373545	0.107242750781492	0.0240083118576972	-1.60079419175991e-06	-0.0897045554579157	0.0607409803130239	-3.78043103013144e-07	-3.54487237602712e-06	-0.761317295915977	-9.55657496831965e-06	-0.0616626091603646	-0.0651973177435527	0.0244758311307863	4.24120529438936e-06	2.42625740251273e-06	0.118769053230074
8662	EIF3B	GO:0002181	Cytoplasmic translation	-0.0392348900352801	0.00271242161764665	-0.0426303555119165	-1.24728419997556e-06	0.00929540449841306	0.000778090739958088	7.73747149844197e-06	-0.0106059738853802	0.015545429030297	-9.05694373335368e-07	-0.896377049297635	0.0494589908288184	0.150193159795384	-0.41487918219044	0.580971277176204	-0.123961644823857	-0.0873113151204132	0.373969300239951	-0.288100336457085	-0.197167186293194	0.027273038905801	5.19596693970351e-06	-0.00955006127278103	-0.119317198633515	0.0242996281136068	0.146960501155997	0.0566314236471975	0.0186520247621338	0.039258222386348	-0.0277444067778319	-0.146047754130698	0.00178717816324883	-0.0990624973958084	-1.76282390606389e-06	0.18707414901242	0.0857020339110623	1.03287860254321e-06	-6.37550018784262e-07	0.248092988706427	-3.10829608383023e-06	-0.00299657286033065	0.0453895469552636	0.153131361398915	-1.11726386077595e-06	-7.91583759325569e-06	-0.365406542751828
8663	EIF3C	GO:0002181	Cytoplasmic translation	-0.0805872568969372	0.000438623188186282	0.00449226387272571	-5.67821153669058e-07	0.0143171888633196	0.00389794287777444	-4.86741279308445e-06	-0.00299016920624461	0.0116261298457675	-9.72362564252821e-07	-0.618106319910456	0.0138193861504512	-0.53910342472085	0.0733449079374585	0.173604093061786	-0.0621049923644131	-0.145112304033213	0.425408131556615	-0.0830781334485454	-0.178210830233503	0.0373071308023329	3.58971768789842e-06	-0.00240318514247025	-0.0590144125709281	-0.0123238544246311	0.562632016594193	0.0284321281101953	0.0594764656130969	-0.0142871584231503	0.0912166267068622	0.0307785510850184	-0.0844982086484026	-0.349793564841572	6.26247167038613e-07	0.223300552316786	0.286425950572957	1.55278295402999e-06	-6.31106986232655e-06	-0.333378876689866	-6.96289653662382e-06	-0.0179074116984012	0.0905424197207653	0.179601720220184	5.12938688187445e-07	3.6196531133986e-06	-0.213544619282374
8664	EIF3D	GO:0002181	Cytoplasmic translation	-0.174910269603162	-0.00242366590767924	-0.00925396698599281	6.97323742175892e-07	0.00681329091488523	0.019577945603307	9.26440543320525e-07	0.187008733454661	-0.000873960516685897	6.86569958119916e-07	-0.0347768005090692	0.0215612953987912	0.259646677868561	0.17966286169947	0.520085159889133	-0.0163642135324211	-0.135285562411352	0.568610445028979	-0.195033920184132	-0.200110479151687	0.0111354396002948	7.71180254690762e-06	-0.00387900794872391	0.0604131861407594	-0.00192850064962914	0.0124362097153443	0.174319761244547	0.292081145398453	-0.0453281325250431	-0.188385302455854	-0.0164439008732463	-0.00815190753495014	0.26235373999213	5.30068161569498e-08	0.0652837616201637	0.105109772563224	2.55291973280344e-06	-1.77374471163719e-06	-0.937527878693034	1.01976188186345e-05	0.0297700317798538	-0.0638679506306291	0.0167878555051325	1.14318886741777e-06	-2.85245757753255e-06	-0.144739849244911
8665	EIF3F	GO:0002181	Cytoplasmic translation	-0.19170774084145	-0.00595009839971552	-0.00347926069776088	7.56120828986884e-07	0.0106489242247248	0.0290217833671943	1.36743051770495e-05	0.0508879744784169	0.0183136948316705	4.1202532936599e-07	-0.0228051949791602	0.00989665333581838	0.167987445515738	0.358988343513693	0.296369318388657	0.0234113107179451	-0.0746309680679299	0.351588044829806	-0.314177875881423	0.0794393743433611	-0.152015900083289	-9.73060244268654e-05	-0.00399894072874205	-0.0571125425017416	0.0134777491503764	-0.296010641570373	0.29749350607032	0.321358456763683	-0.0300025500853533	-0.0422584403805848	0.0210560893308833	-0.183382306838567	0.0579946234739969	-6.36908156196048e-06	0.147097170901462	0.034745549907455	1.95475538641129e-06	1.54307620592865e-06	-0.786556126136416	3.43165405883985e-06	0.00880295991282086	-0.1524291960706	0.0168699052525954	3.61029921392474e-06	9.37588298389129e-07	0.190857658997165
8666	EIF3G	GO:0002181	Cytoplasmic translation	-0.0390323634269136	1.99664639293088e-05	-0.0503930804143132	-2.46590054586346e-06	-0.0190624238539245	0.00178424027978232	-4.73952395407802e-06	0.140100520972019	0.0112331184783463	3.35952891649796e-07	-0.0602271178017669	-0.0890892381229628	0.22367611910355	0.0344598683161277	0.229196846898152	-0.101577372846985	-0.124362767111205	0.431415779218017	-0.366393800149294	-0.180554743628729	0.180979938166631	2.05858850926493e-06	-0.00420505226742208	0.0162678723635385	0.0108137284504959	-0.0723018409385752	0.152913842885858	0.153037948021739	0.0483940528059417	-0.239507432617349	-0.0147012063552952	-0.0675991677661478	0.00405859498643476	-1.85146752034827e-06	0.0656905751000927	0.0734938780626946	1.28192585945688e-05	2.31539959718404e-06	0.383586547256402	3.16945743971813e-06	0.0184009203852144	-0.0269738540329791	0.0286665007257264	1.10025649655203e-06	-8.15212671242598e-06	-0.167270072296843
8667	EIF3H	GO:0002181	Cytoplasmic translation	-0.0117295844753714	-0.0119275794284028	0.0272206467069107	8.89464246333379e-07	0.0383769741735919	0.0659508418274417	3.67665942869049e-06	0.0201908572065143	0.0186066898658075	2.52485252025128e-06	0.0313057930704142	-0.0689356920641703	0.169807319068465	0.571723276503548	0.119623980654476	-0.0349726948560316	-0.115894006372945	0.459276078436089	-0.23120551453651	0.0299978961168624	-0.139033224145974	-1.9123999951089e-06	-0.011012537193238	0.00154610501315772	0.0081030878041409	-0.208376451137632	0.360010059178318	0.303803612706945	-0.07733190603465	-0.086721280646091	0.014656130817294	-0.16806939622581	0.169168589552597	8.48116936901541e-08	0.33256419076191	0.143567081428729	4.32982614657211e-06	-2.02421657300919e-06	-1.38799436580225	-1.38740958402594e-05	0.0145108548588228	0.0231491693721976	0.0180057750302781	-5.4359901819639e-07	-5.15648883936007e-06	-0.120335411279874
8668	EIF3I	GO:0002181	Cytoplasmic translation	-0.144329240099905	-0.0120586479709598	-0.0229364177584058	-1.46761007008837e-06	-0.00348202875526277	0.0398029257994035	-5.44477882417088e-06	0.173465781543088	0.0298321290520309	-3.64608629716513e-07	0.216890027241023	0.00928290991976664	0.134924438960667	0.319952891122889	0.365693905457849	-0.041754894395219	-0.165227598106898	0.390106609828049	-0.183396155750426	0.027587559379971	0.0542679152869701	5.07495912144257e-06	-0.00946733446418754	0.0168565594208914	0.0105957086881265	-0.0239709504918467	0.0920304165701854	0.131175435581485	0.0599150098214513	-0.02367576396296	-0.00420046109317168	-0.31595042718396	-0.00309271835176248	1.4048972816309e-06	0.0402807389759027	0.196001657228821	2.22584888764801e-06	-1.65736519544191e-06	-1.99163784156036	-3.05467202969595e-06	-0.00949401826586118	-0.0493711761581552	0.0257125995850238	1.97819215436669e-06	-7.32351797500421e-06	-0.235912339601531
8669	EIF3J	GO:0002181	Cytoplasmic translation	-0.0289044627696621	0.000175815472949699	0.000709806208728186	-3.34699085243813e-06	0.0434287532543237	0.00163539484889488	1.08269635846393e-05	0.0419324778030703	0.0370369786308022	5.83181718366546e-07	-0.0428088236852939	0.129215786165044	0.0877712478491554	0.0493442357993077	0.342370921031369	-0.0594521937674746	0.0131072853069186	0.388434910744556	0.242373347915122	0.0811995380803075	-0.184298889297526	-4.68310797991192e-06	0.0105847228339934	-0.00499147106993417	-0.0268523637689875	-0.162999606932329	0.100595503581885	0.0542792027158901	0.07608729878785	-0.0238266090092599	-0.0146060909735559	-0.533041147935009	-0.420763759620187	-3.64231746911523e-07	0.0462520698714012	0.191266120082618	1.32731666313607e-06	-2.07038334909669e-06	-0.303874427758096	-1.60584695260288e-05	-0.00858608740219518	-0.0401073493078593	0.151812467490519	-5.99720742461773e-07	-7.76297476237077e-06	-0.0625693001051534
8891	EIF2B3	GO:0002181	Cytoplasmic translation	-0.049112430692227	-0.00204038957465384	-0.00917975337663078	1.00878507784924e-06	0.044438458051181	-0.00215706185678075	-7.36484046157786e-06	0.0411878964636983	0.00382787467438009	-2.07916834330344e-06	0.027884898727958	-0.0397804139008806	0.0241076865433049	0.550898109171107	-0.0394769315293749	-0.00427051274465954	0.0226537538205243	0.29210050997319	-0.0127780469007711	0.126309043590139	-0.255785256009945	-1.2402146909994e-06	-0.00487286499077285	-0.023896645797303	-0.0244240345665905	0.0760324157888666	-0.0200309205277168	-0.0625301132594668	0.0483401722443786	-0.137411716535594	-0.046231379952964	-0.239465287125421	-0.00250738268534067	2.20478967547484e-06	0.00799080043331762	0.000637150034811612	1.48348319569185e-06	-4.02724509707859e-06	-1.07427275908377	4.50537035369467e-06	0.00212874855445775	0.0797534030839662	0.134334825416448	2.59702953120416e-06	-2.30539708097288e-06	-0.380857059247614
8894	EIF2S2	GO:0002181	Cytoplasmic translation	-0.00281912394867359	0.00434759319107139	-0.0052151908956924	5.94876783587508e-07	0.0352297079641096	0.0441793026669722	1.15705656502766e-05	0.0839625583270226	-0.0573750453512371	-1.73858673433265e-07	-0.00551282050064516	-0.231389176115103	0.17080662455868	0.0293707076179435	0.523777944310133	-0.0537779218152685	-0.134898076953104	0.406352510777238	-0.012174845640696	-0.262217990776562	-0.182784385715543	-3.18096703002419e-06	0.00732378994225181	0.0753360355452918	-0.00864228857512844	-0.0742811492430459	0.0759914489302231	0.0787826585771814	0.0599702864614844	-0.165306495959707	-0.00280204278018154	-0.186045496381574	-0.033291792972581	-1.89206317279639e-06	0.580822229460521	0.224679717322849	2.23611159474635e-06	-3.19397199332695e-06	-2.66849722001841	-5.68801772020547e-06	-0.0351981848413738	0.0183987662620772	0.0345702325894825	1.08977808505051e-06	-1.25662553681467e-07	0.206673072596892
9045	RPL14	GO:0002181	Cytoplasmic translation	-0.0983399689404549	-0.0127082971986909	0.0099007964195534	-1.678714506305e-06	0.0497133681026374	0.0576122075979071	-6.46100624372609e-06	-0.099804555401529	0.0546375480829727	7.28938209941936e-07	-0.0164296305511422	-0.0175864927960564	0.182364351115314	0.17667528993281	-0.00517262101109874	-0.0382280495907393	-0.193897627923798	0.603756613466866	-0.211223549166554	0.0519925875060699	-0.11469504172986	5.46271210616364e-06	-0.00983373717408186	-0.0680718670954051	0.0315784418565456	-0.185130214130863	0.10746327631159	0.327721759403028	-0.0554767960687929	-0.0529402722447191	-0.00336793767545062	-0.302978435563938	0.0709884486908302	4.93327508230475e-07	0.0814132092452276	0.103394778472552	9.08236274570617e-06	-4.86606227440962e-06	-2.21552910483023	-3.78214011731579e-06	-0.0104276050774682	0.0196362948904082	0.020328729026506	6.10310436071912e-07	2.92116920270896e-06	-0.178606268686359
9147	NEMF	GO:0002181	Cytoplasmic translation	0.0637161951143259	-0.00017122014341017	0.0107713978738691	-7.54463376836908e-07	0.0387247392491496	0.00810834488395473	7.06172930064235e-06	-0.0109304121475963	-0.0178158427311088	2.48739443211844e-06	0.0195254173187953	0.135980692609637	-0.0301521365303009	-0.0483830903000667	0.0715641010844377	0.0536323867934122	-0.105000279435866	-0.028129691422771	0.00161781323238003	-0.332756340160666	-0.210540727835966	-3.69028270721482e-06	-0.00576129547167857	0.0623293227805488	-0.00375864613005473	0.260445990281574	-0.0535322226941695	-0.127472733356179	-0.0583307156779167	0.0105811742636005	0.0141756326202015	-0.163161893815329	-0.0681542110508851	-6.25346742458189e-06	-0.0236566773034185	-0.0208547977241912	1.03014344360339e-08	-1.10941331180251e-06	-1.3885408761265	-6.54319431671174e-06	-0.0457630470961024	-0.151961871247976	-0.00921657126333582	-7.80924922335181e-06	-1.20202184549561e-05	0.033784300063124
9349	RPL23	GO:0002181	Cytoplasmic translation	-0.0530278103271126	-0.00694291185742786	0.0116433638333483	1.17442264255859e-06	0.0400838586483845	0.0926606516948566	1.78826503966854e-06	0.0678031402257367	0.024076223398348	1.27797071362138e-06	-0.0720650559474419	-0.102696781356484	0.42195017201202	0.116439377302179	0.191078081971037	0.0193892078475131	-0.260115521391659	0.820335673883616	-0.326343104739664	0.221087874799269	-0.0260324921385416	-2.41658719730692e-05	0.00477142803349442	0.0180143044807831	0.00248310534057981	-0.314962341087097	0.182100685369236	0.526144252229866	0.00239437779891058	-0.270326427729179	0.0100309687391381	-0.278321552639687	0.0931824454991218	4.18722510023857e-07	0.0470405859147923	0.0777437286750529	5.1301254281851e-06	-1.93517478497167e-06	-1.57457339903187	-1.28205651924214e-06	0.00509348643357895	-0.0328343469224248	0.00705561046820643	1.84911676967037e-06	-5.53805377387739e-06	0.199517032872135
10399	RACK1	GO:0002181	Cytoplasmic translation	-0.141505413892058	-0.00730404845049751	-0.00920052319992606	6.95334142390895e-07	0.0020069252101288	0.0329217672749993	4.83247607729443e-07	0.166744337774359	0.0150660909821548	2.91458683605837e-06	0.0779304457666778	-0.123332481750623	0.268491268061608	0.223972864294086	0.384637873571938	-0.0543470425653254	-0.125945041467694	0.697873327731427	-0.375138221562235	0.109194873416594	0.0243005920320373	6.01895937704995e-06	-0.0216693224246096	-0.0607990538954003	0.0170052163216096	-0.317520542864469	0.088503810017391	0.17502687522183	-0.0043644816074214	-0.178807595297088	-0.0138398508001105	-0.0430475384361725	0.107287367060971	1.21029597124919e-06	-0.0153770224077121	0.0506755578735537	6.94183844813424e-06	-6.72005291722866e-07	-1.44596709714937	-7.13151560333622e-06	0.0133739654462018	-0.0542745879551809	0.0119487667914821	1.46286729502171e-06	-3.17120359506822e-06	0.0336157797609884
10480	EIF3M	GO:0002181	Cytoplasmic translation	-0.0787069464232626	-0.00246643724009669	0.0104115962465259	8.03942979323671e-07	0.0608788491906833	0.0427002122530906	4.66638869458488e-06	0.0480182778479772	-0.040901608419719	1.59905205551804e-06	0.0688842433486168	0.0787068661668619	0.343476044784571	0.381579521688086	0.551240706237438	-0.0275948707290329	-0.0994303318489548	0.282460102701124	-0.212638051011862	0.177062466076485	-0.422225151466646	6.31808390152186e-07	-0.00906500829027825	0.0206905748845412	0.00739715194674377	-0.244825295814563	0.333888995477895	0.226274028100624	-0.025150558103581	-0.0886318426637111	0.0115873072374751	-0.0280816994179746	0.0883826385501049	-1.06766010059397e-06	-0.302815460002456	0.14487740550581	5.19954311892145e-06	-8.63725424925057e-07	-0.906935371530593	-8.73275382792267e-06	-0.00832446393570251	0.0474369177257441	0.0357328311174028	-7.26230520685621e-07	-1.45554914936461e-05	-0.0399600292086102
10492	SYNCRIP	GO:0002181	Cytoplasmic translation	-0.0605341570364046	2.47856054971747e-06	0.000806061443699428	1.12719977861799e-07	0.0445503154684112	-0.016291558149724	2.00031701989175e-05	-0.0364835654087885	-0.034974994570635	3.38752383990623e-07	-0.142804522800245	0.000830444851250644	0.0591737176058182	-0.12882609995082	0.299821033506145	-0.0565356570359215	-0.141616044699618	0.30508400988467	0.0662142221307466	0.0987648929072443	-0.169685208687451	-6.27487790548037e-06	0.0179547855266961	-0.103076344548061	-0.00519928209355238	0.170052881834536	0.0716507929627417	0.0589793307299627	-0.00769293351760635	-0.000756161317288857	-0.00871691983114256	0.194551568549389	-0.0620550809595765	-6.03933815539482e-06	0.0734375794935954	0.0943539012596453	8.64221290259699e-07	-2.30394120105169e-06	-0.396529032725713	2.82212446980934e-05	-0.00258433178562496	0.121882706624688	0.0500693241372214	-5.80728797406038e-06	-3.88621132611657e-06	-0.336053603996422
10605	PAIP1	GO:0002181	Cytoplasmic translation	-0.27471355788214	-0.00709262991313165	-0.00218487022524617	2.76022048190118e-06	0.0428558326184587	0.0464898480203513	4.43070114353153e-06	-0.00217551832624921	-0.0528964303100664	1.09229407005611e-06	0.0634681249986987	-0.123938649442832	0.0280322516237831	0.229242669511463	0.190184830651378	0.0042673626574031	-0.0210806832806013	0.204735270141886	-0.148023073837028	0.113427587702436	-0.477708823379865	-4.64664341959994e-06	-0.0046365946028931	-0.034295180346158	0.0315938695827149	0.0881867538836957	0.0490147966279151	-0.0727276267611131	-0.0355877852347967	-0.133391502440789	0.040823743888589	0.0929839243310619	-0.044672082779418	-7.89418522973423e-06	-0.143183953151992	-0.020873207401112	1.28580193676085e-06	-1.30627440847574e-06	-1.71167756557678	8.82372954945745e-06	-0.0188925374702923	-0.0411919244940035	0.0213360489903762	-6.69997879746898e-06	-1.03402402648273e-05	-0.0920007310689571
10642	IGF2BP1	GO:0002181	Cytoplasmic translation	-0.0331237277087554	-0.00164320196310714	NA	-8.83219828652581e-07	-0.0124012631237102	-0.0860338530294635	4.25197754049685e-06	-0.0309290137983416	NA	NA	-0.774239846200294	0.0826577388808016	0.134248913822167	-0.848357508494373	0.748871486027729	-0.19381531774708	NA	0.886066837170561	-0.0466313062103139	0.00397457716482006	-0.0230503999441929	4.75118405985704e-06	NA	NA	NA	-0.581925855189014	NA	NA	NA	NA	-0.061575383825852	0.400798271039579	-0.0438008334023233	8.0772169841664e-07	-0.0630758948154807	0.0154301426761685	-6.91755854397945e-07	-1.02930311609517e-06	-2.09894040473553	NA	NA	0.180122058314976	0.0339458507582842	-4.31142005982185e-06	5.9876943921915e-06	-1.10922667258474
11224	RPL35	GO:0002181	Cytoplasmic translation	-0.0897797102181454	-0.00197169683949589	0.00374146275032574	-2.66506316995161e-07	0.00440717693894446	0.0562936823434508	-4.94417140481286e-06	0.250384809074751	0.0369417913452526	1.0754598754477e-06	-0.0548468482475139	-0.0288543862685095	0.318769913987204	0.30149628717397	0.34160043554939	-0.191494945289574	-0.2071547509753	0.844390569019758	-0.273553763046188	-0.00607207046396078	0.0398071461809074	6.8587296471713e-06	-0.0161152034883164	-0.0793374124309062	0.0114624662230033	-0.297222165509125	0.0453147019373928	0.0713791614082959	0.0245626366152742	-0.20925761041325	-0.0114680133590965	-0.407309163979166	-0.00273725192262541	3.97592756811172e-06	-0.0670074685149889	0.101686219448188	7.23132664431161e-06	-2.57568812993855e-06	-0.708032109286204	-1.67474348946261e-05	-0.018858636140023	0.0392491852712142	0.0181694340507337	9.05421114305841e-07	-1.85605909273203e-06	-0.292588927902157
22849	CPEB3	GO:0002181	Cytoplasmic translation	0.0804024540322777	-0.00724269446766831	0.00997026873393019	-4.17625262396547e-06	0.0032989535360268	-0.0739048328658109	-4.0628142955731e-07	-0.17184998358416	-0.133857653931176	-2.16134405179107e-07	-0.0497020403952234	0.252834119540819	-0.090237623235856	0.0641498663459512	-0.22865203313465	0.0980665427573539	0.186664652168298	-0.128926163048564	-0.475791854080201	0.264146640994177	-0.233400850550943	-2.15662248684139e-07	0.000107794574024302	0.0473987459144609	-0.0061106433990072	-0.0578349214162782	-0.019556318663299	-0.0266130153018109	-0.0800501231640286	0.023056915128075	0.022983936255805	0.117589974761646	0.039740873320587	-1.52391053587684e-06	-0.0457485450683569	-0.0479982250449403	1.65654038677954e-06	-1.88020519870028e-08	0.182238206129258	-4.07008829695884e-06	-0.0199237788324139	-0.000500623486983772	-0.00829585767433089	-3.79672907499402e-06	5.2647780308461e-06	-0.207844100969722
22916	NCBP2	GO:0002181	Cytoplasmic translation	0.0155883661518549	-0.00388768409488764	0.0332639146129568	-2.10525109976727e-06	0.0733833711879186	0.0266901646636986	1.07674385282158e-05	-0.046646489973031	0.0286146324555099	-1.25391566309318e-06	0.0888898677230534	0.140669956929688	-0.0236861423124267	0.326027167710945	0.27702853643772	0.0061103246693034	0.0442152767405078	0.188118094954663	0.0517971425242332	0.145928582421045	-0.324626462429532	-6.77130080294522e-06	0.00436472264195291	0.0964830970591161	0.00303876247050797	0.107351409073142	0.150047759107595	0.215767928419703	0.0338603005125195	0.00929308421678973	-0.00198608978771626	-0.137036220833181	-0.0674194681982302	-1.34683193797026e-08	0.299713691695289	0.0773647272974394	4.90324346041791e-06	-1.24228189487848e-06	-1.02005640611664	-1.99048902598701e-05	-0.0391026419740243	0.0696888320712433	0.0253021632942495	-6.47785939888885e-06	-1.55609109087836e-05	-0.0113874147296499
23057	NMNAT2	GO:0002181	Cytoplasmic translation	0.245630016300062	-0.00702344167393038	0.00345657500990213	2.00514424111551e-06	0.000326675998400435	-0.0180541412100976	-1.00088115324734e-05	0.0288674280144881	NA	-7.03891694937491e-06	0.0357521626241066	-0.0392526282331088	-0.162420157434131	0.252267482830369	-0.488005786194289	0.540196741648945	NA	-0.262497342358353	0.23194235893337	0.0971642635623616	-0.00218625882634583	-1.87497200097468e-06	-0.0130776046683514	NA	NA	2.08192824753189	-0.0302342254641348	-0.0499424586401928	0.0247026891768113	0.0954907343960317	0.395916661057724	-0.549722254282071	-0.0528406246386041	-3.34633823177759e-06	0.017125661612672	0.015763572955036	2.79311679081876e-06	-3.74541938383262e-06	-0.430684425515724	NA	NA	-0.0991563508144578	0.0165937418100536	1.08026674970302e-08	1.91560975764472e-07	0.519477620427948
23521	RPL13A	GO:0002181	Cytoplasmic translation	-0.0717803815500667	-0.00760738776653309	-0.0103869524986948	9.17793054152584e-07	0.00147923791507323	0.0485628289553575	-2.15685110163281e-06	0.0921044946290172	0.0379457807417556	3.42762087533547e-06	-0.0720619359387915	-0.0884505713798306	0.319629692250466	0.114854578405449	0.0431846106837012	-0.102404048972909	-0.225019313176353	0.76641074495033	-0.337204778744301	0.383730575231698	-0.0270557586938753	4.24026715507835e-06	0.010729364393633	-0.0677946767559576	0.0378134895626717	-0.424973482477519	0.0749626845284815	0.146349008416106	-0.0331419076120819	-0.222552004565133	0.00743494602189299	-0.253800616472693	0.158572982924142	-1.5491485260312e-06	0.196715298761216	0.00979210817405468	1.45355010306724e-06	-1.79471828313565e-06	-1.24327985936163	-4.02133340971745e-06	-0.00280689452601243	-0.0289941624392679	-0.00947306562807155	2.14534181450748e-06	1.16482903477039e-06	0.191379860546821
24140	FTSJ1	GO:0002181	Cytoplasmic translation	-0.0307392991717697	-0.00123595513657797	-0.0261047010328621	-2.98930721242546e-06	-0.00387845546514915	-0.000473577933464473	-2.56175157986454e-06	0.0666362118190188	0.267737852185867	8.48447300758124e-07	0.00546754340843068	0.0590217229781821	-0.133197567174949	-0.0934367779266296	-0.263805398803913	-0.0336085476892945	-0.0258895979601619	-0.011619772303602	-0.138545593985026	-0.183717967532706	0.00276476888046	1.39322130316712e-05	0.00128278546144668	0.004502058453823	0.0119804534805085	0.747754932613119	-0.0295007679876045	-0.116740405230164	0.0807231351935459	-0.0829351274419813	-0.0401005414330064	-0.0303011217327419	-0.0315964863226237	-3.49761306065667e-06	0.114875315823494	0.0448966653192608	6.99300685085166e-07	3.57581237320835e-06	-3.2435417930893	4.74762881294603e-06	-0.0033935317734907	-0.149236471161559	0.0601460651781214	-1.78082852395123e-06	4.06134029982703e-06	0.0513139927072325
25873	RPL36	GO:0002181	Cytoplasmic translation	-0.0686266885450812	-0.00103934866610346	0.000207455270670824	-1.10860923369298e-06	-0.0173710735782085	0.032121934710631	-5.77317362624908e-06	0.0291993763696585	0.0333329073973741	2.23199531393568e-06	-0.0274169219761183	-0.0543820987786475	0.252516828954386	0.194098331515033	0.382898520383597	-0.0916411236626054	-0.169324021441604	0.867506816150139	-0.28430920318596	0.295199443149874	-0.0182679050084653	5.67719005238489e-06	-0.00225461014424084	-0.0715819734074893	0.0127317664285043	-0.424051520929362	0.0451914416069549	0.0905686919417451	0.0134703911498697	-0.14294229928415	-0.00476844545611346	-0.358268450995296	0.108953533903586	4.18359284073867e-07	0.0466335391019924	0.0706784475677422	4.31988765275523e-06	5.20648683427177e-07	-0.604918189726513	-3.14670095870174e-06	-0.00994193701539339	-0.0147107001811127	0.0260935191931249	1.32661267001484e-06	-3.7049652828447e-06	-0.0706021238622598
25946	ZNF385A	GO:0002181	Cytoplasmic translation	0.237371189099653	-0.00175373928322339	-0.0129499920109851	-6.90819986864301e-07	-0.424232815366744	0.00017897335958568	-3.62031233976987e-07	-0.0490122208756624	-0.00416093614858156	4.9021258801522e-07	0.0259968876377886	0.567328894977953	0.22151325378696	-0.288299722263255	-0.359916600401675	-0.514864240774985	-0.0452011941027079	0.761740822335799	0.474160194708577	0.935186571216037	0.042076057317997	3.08390293783259e-06	0.00142875847623228	-0.0515752795666293	-0.00654248406184695	-0.957106627301993	-0.020609306761518	0.00990230161023081	0.140963065909306	0.103046790905049	0.00329150460453707	0.151214093110498	-0.0327010454475336	9.07456450902444e-07	-0.316628125375631	-0.0886907631059665	2.79532333363473e-06	9.04809105879132e-07	-0.289351053494955	-9.50359419455387e-06	0.00092016294340566	-0.0639537113459852	-0.00299254072566821	4.10003380473969e-06	6.87586095800654e-06	-0.266649152318107
26986	PABPC1	GO:0002181	Cytoplasmic translation	-0.0423609060071493	0.00326828117453071	-0.00168860173091577	1.44822043860026e-06	0.0471406984297725	0.0527067519739416	1.8377640471915e-05	0.0218454361989853	-0.0271520198598472	1.23070816568126e-06	-0.0818620055110983	0.17201747470311	0.177181916047018	-0.254450548396844	0.693708660659233	0.00897379783831415	-0.214185527868854	0.658948638837872	0.136405063870038	0.18267182231492	-0.011578169399342	-1.14324595721055e-06	-0.00444331690998842	-0.269083475066887	-0.00657245748904089	0.152018167482905	0.259974262180293	0.281294616547321	-0.0709727731414399	-0.0201969066535112	-0.00732793835518326	0.103307688861074	0.0853319063971673	-8.52522440782426e-07	0.116974522499787	0.103022152152477	3.20813723417219e-06	-3.85883196900923e-06	-1.3128841781723	-5.84013017984068e-06	-0.0231283452276804	-0.157836474128403	0.00723052276480508	1.86330726883673e-06	6.74402017629425e-06	0.251335885219107
27335	EIF3K	GO:0002181	Cytoplasmic translation	-0.22452909078722	-0.0123182029862835	-0.0240042908837636	-7.68226733446737e-07	0.00200755144860109	0.0387955207274027	-3.09985286024413e-06	0.0872350345949594	0.0470536952049039	1.07123622131995e-06	0.0783378563401358	-0.0888310413776548	0.0479517275940272	0.190499151095628	-0.0187211906883693	-0.0483986890988186	-0.150038934550029	0.443934915745891	-0.490461894788249	-0.327390444600008	0.105300826351515	8.38548888562533e-06	-0.00400133846712422	0.0653829468837216	0.00865301889336636	-0.00708922254034047	0.00691109894638042	-0.0146102394197138	0.064371793220479	-0.236852457589717	-0.00449745417570997	-0.0347598805724562	-0.0161098983929016	2.03012673370387e-06	-0.0684412079075615	0.237919923597258	5.55267196714111e-06	-8.33072988587316e-08	-1.17047150414526	4.17516154182694e-06	-0.0105197842485383	0.0373141971043894	0.018837726899535	1.43296017669404e-06	-1.58563996072198e-05	-0.361625542554501
28985	MCTS1	GO:0002181	Cytoplasmic translation	-0.00239737625628466	-0.0054806532338431	0.00987410373435855	-6.54330385122622e-08	0.048224215635315	-0.0215999227833635	9.49308773016427e-06	-0.0283963705447815	0.00992826063379724	5.50539225696712e-07	0.0458292898893341	-0.256567725826795	0.00478383046970624	-0.100874662002535	-0.23389344894059	0.193092265563642	-0.0445002577409244	-0.10249609190913	-0.07550713406853	0.0230430330498056	-0.566385466752075	-6.51976539341768e-06	-0.00449926197246751	0.0756172495773498	0.00176440615125116	-0.0660032750926929	-0.0607131590750439	-0.140613106259197	0.050125196335042	-0.0164641058782152	0.0141524892616291	-0.345359464076623	-0.0669562822972917	-2.44826180551263e-07	-0.0229454133718154	0.132862364831382	3.39439918495219e-06	1.82271814073631e-06	-1.80404752729113	3.50516299052691e-06	-0.0191658109738397	-0.0876281197812606	-0.000391255840483078	-6.25000747736792e-06	5.90685362426383e-06	0.063567810812499
51121	RPL26L1	GO:0002181	Cytoplasmic translation	-0.0565719337216421	-0.00294572922632877	-0.00905604663525218	-4.39723235234208e-06	-0.012159185196804	-0.00489148841983535	-3.19302214375357e-06	0.129435226612947	-0.0144542664638692	-4.57681496682648e-07	-0.000433621616057957	-0.105470157620328	-0.00799277221864117	0.287653257415905	-0.190501500790122	-0.121929834510709	-0.108649002033556	0.370276296007408	-0.112969544263953	-0.137978882564157	-0.0777877420277007	4.03140084756218e-06	-0.000556842604366356	0.0805488308039686	0.00564742498293771	0.117869840883264	0.0911505003451182	0.143809770060103	0.193657013897805	-0.136038336319226	-0.00011140608527743	-0.135498688139168	-0.101839630941747	-2.54892367228595e-06	-0.072018763382293	0.220240443121238	4.91437551530039e-06	-1.30452200705887e-06	-0.0415804123954839	2.63117186881503e-07	0.00643882415657571	-0.0683169168847836	0.030620111167809	-4.55467405624265e-07	-1.63965591036373e-05	-0.148149901513412
51386	EIF3L	GO:0002181	Cytoplasmic translation	-0.00352715068117709	-0.00989630814770749	0.0060800994806865	1.59059517766913e-06	0.0108750449706476	0.0389805169345658	7.62447532881685e-07	0.0116333565614172	-0.0112167458891218	7.59984516501949e-07	0.0620177248822382	-0.106008013810438	0.287319186044291	0.550877918442924	-0.0740649570076806	0.0495159995532894	-0.0953943472582111	0.448479087157419	-0.376965639312111	-0.00158908932567043	-0.0769904058389802	-1.67867919696626e-05	-0.00992811579592398	0.00598383314303381	-0.000586946309928998	-0.179207045407126	0.414542154661662	0.589987930159844	-0.091002915479319	-0.0682458322010803	0.0419115602274087	-0.19361925455543	0.184670231256312	6.10526883408077e-06	-0.0222881785865785	0.0389545342749154	1.92366633037729e-06	-1.92988793945888e-06	-1.29212992272958	2.49803794524586e-06	-0.00395044905664174	0.0265114088599926	-0.0134522721670488	-9.65804669928513e-07	-4.51190102501863e-06	0.464608927008076
51389	RWDD1	GO:0002181	Cytoplasmic translation	-0.117484930897725	-0.00373243638210201	-0.0148740556686585	1.42783177892968e-06	0.0230891044585805	-0.00800561937449317	4.34816024424831e-06	0.189521683266188	0.0927487496002067	9.99217685150919e-08	-0.0211877605667865	0.199601284578191	0.046547266025518	0.521621088781238	-0.111619156253712	-0.0100919802886731	-0.124794382916966	0.265349695368279	-0.120481283730012	-0.25904555609612	-0.237918017737592	-7.51644410975248e-06	-0.00315376349783773	-0.0258310237051901	0.0264041734948227	-0.0535453264721434	0.0879453429658453	0.0118069799473254	0.0332425666638059	-0.16650511300976	-0.0317787315437727	-0.363407959977915	-0.120456906592267	-4.70976678455039e-06	-0.00552164692464958	0.043125646193472	4.07491871755926e-06	-4.91576016029129e-07	-0.00241566526637035	4.56694826824215e-06	-0.0375065759581159	-0.0895873450647683	0.0266337671191435	1.29274658781631e-06	-6.03128851793182e-06	-0.072676418748064
51441	YTHDF2	GO:0002181	Cytoplasmic translation	-0.156714046479525	-0.00588047035834128	-0.0186678970137714	-8.73900980725741e-07	0.0221027840849549	-0.000200615366051346	2.0870409552612e-06	0.0347252614814769	-0.0209540788050869	4.91496435609785e-07	-0.0629617491484118	-0.0966533980803474	0.0431601847896133	-0.0869666037984163	0.367715523304895	-0.0387511235777525	2.83951167559523e-05	0.32779763852391	-0.119224675674232	-0.0127665089824624	-0.244360789991715	-8.50659761060901e-06	-0.0088675528473368	-0.0633221516014665	-0.016698206195834	-0.000218988313041439	-0.0295336892185804	-0.0983830751798486	0.150376156117452	-0.0594505099222605	-0.0139519932960202	0.0182311372934402	0.102628888459768	-2.24757737951177e-07	-0.0754811795462322	0.0140530307486853	4.85829490876956e-06	-3.29806112111813e-06	-0.415047905550585	7.11442683769339e-06	0.00742736565836715	0.141030093124836	0.0709241521018226	-9.43346652242011e-06	-1.01478963213147e-05	0.0711818205717359
54505	DHX29	GO:0002181	Cytoplasmic translation	0.000624310553083022	-0.0014462496955773	0.00416178811006007	1.01611821962079e-06	0.0147571652166778	0.0249587601500809	1.22261025783244e-05	-0.0459447149182331	-0.00242811956759869	8.70749417094623e-07	-0.0301801939349293	-0.037358759143773	-0.0485827363372955	-0.00633687600869722	-0.0347418180956263	0.0594572913239992	0.151713704033809	0.251416311175814	-0.113420575045003	-0.378791184985169	-0.16760433326165	-6.27288222365867e-07	0.0012810400576208	-0.0294983125975976	0.0153568826263259	0.318727251101783	-0.080716757534492	-0.133777655231166	0.0289662248050127	-0.0710005904452132	-0.0254791618711138	-0.214589297803935	-0.100861208395898	-8.58218527341644e-06	0.0661711385479606	-0.0514502575283169	-6.7742164154052e-07	-1.48544936621513e-06	-0.292490872086654	-1.78319175219314e-05	-0.0128973337821227	-0.089238833473772	0.0495010680246903	2.2482208953272e-06	1.26216799467802e-06	-0.331399431752389
54956	PARP16	GO:0002181	Cytoplasmic translation	0.00876111936725721	-0.00296603582265197	0.019692855599521	2.51134930541952e-06	-0.0461940631787129	0.0209203427630974	1.44942852252997e-06	-0.0146190231666045	0.0453843765268511	-9.27621618386109e-07	0.0197245720711003	-0.21329644951042	-0.192319304901355	0.110716206340101	-0.486561451239383	0.0590742135352267	0.0274584734533017	-0.024210113452405	-0.245861779879268	-0.359528736189085	0.0164446244424653	-4.13886556675751e-06	-0.00337294552961168	-0.198358647660732	0.0106391515685657	-0.64268144294207	0.00511769625970452	0.0505254861770199	-0.24731897732388	0.0227289669607627	0.00706280616697795	-0.149646700717579	0.0474940810805569	-5.1822091696262e-06	-0.141621644439446	-0.0280241893007844	3.92143911306919e-07	1.4433379810882e-06	0.0474930460324131	1.8418164223085e-06	0.000172967058775231	0.449289688060457	-0.027483103965961	-2.42290503153041e-06	9.38722327050231e-06	0.126174485420435
55364	IMPACT	GO:0002181	Cytoplasmic translation	0.0240061156634494	0.0021775632008341	0.0187676848267619	1.50712442781982e-06	0.0459515567334868	0.00196334357996318	6.27472451916968e-06	-0.145417120291005	-0.0602918790786673	5.90974567548208e-07	0.0628857484315701	0.361921374995746	0.150023717012206	-0.0753852905030146	0.460626323650895	0.00925199926723385	NA	0.0738009001103493	-0.00152937060077747	0.271441874642613	-0.24396924060823	-3.38588012523478e-06	0.00286322052047393	0.0656800140558357	0.00230026148088294	0.272471126876679	0.0412189161660728	0.128101302152711	-0.0258163703350177	-0.262841820906231	0.00393035806021026	-0.0895605016385319	0.0864884989278011	6.58765233831651e-07	-0.152607256179105	0.200465191411662	-1.61169907817022e-06	-2.50651475164901e-06	0.0933497176822099	1.6610042400263e-05	-0.00851235902033329	0.00761972046906314	0.138177425491941	6.53411656788862e-06	-5.14066328613565e-06	0.285708896303271
55854	ZC3H15	GO:0002181	Cytoplasmic translation	0.0023188119435362	-0.00150280094223934	0.00506538786968763	1.94319874160643e-07	0.0292222965394687	0.0335826851481105	3.72830676980559e-06	0.0278216597313827	-0.00263015231284082	1.48124003069644e-06	0.138885087119578	-0.0288325660333107	0.116908320471869	0.20309174148384	0.255115554636605	-0.0438860992457118	-0.14564889136797	0.257235598382658	-0.0930720198502903	-0.16734860284083	-0.29527662570559	-8.87689471758522e-07	-0.00472474103099815	0.141175070366194	0.00819416268793921	-0.0661005357599602	-0.0251455476865629	-0.114994786955141	-0.0557447744752848	0.0133839724292694	-0.0179525770778425	-0.127286059871938	-0.0572916427619366	-1.21430754843428e-05	0.122012796130312	0.176531335605713	2.4060511193561e-06	-3.39099408718837e-06	-0.744399774515519	-1.93448847602769e-05	-0.0332157171373457	0.0991780839019689	0.0937728334845444	2.93029765347947e-06	-6.84974361730159e-06	-0.00815577318768508
56339	METTL3	GO:0002181	Cytoplasmic translation	0.149704476672199	-0.00269850442072127	-0.00530070732796365	-1.43219656761945e-06	0.00788825159044466	-0.0465996060476557	3.38046429021429e-06	0.0947166787248014	0.0325520922055789	1.12967484933236e-06	0.0274204669746665	-0.438769117937473	0.0632386540174853	-0.187807199816052	0.193005292542763	0.0358056150142156	0.00603744241862667	-0.0931022524107988	-0.166892810489665	-0.165539555742715	-0.114519699564057	-8.55154546308843e-07	0.00425625560204561	0.0732858151345378	-0.00830745099854454	-0.316323526604324	0.0741495426778638	0.124283964932443	-0.0905192838906952	-0.0590191017686639	-0.00840069802209066	0.129420162692122	0.0145041136353014	3.80069153465644e-06	0.0742332643962501	0.0675998257336811	-7.63290756967624e-08	2.20758546934207e-06	-2.49441739346473	-2.90960467958606e-06	0.0147168265762016	0.111136745060608	-0.0224281707010995	-6.22211375212542e-06	-7.15475426440184e-06	-0.212178515900835
57409	MIF4GD	GO:0002181	Cytoplasmic translation	0.0771804737425367	-0.00159576359792909	0.00271097146470601	9.82517465978634e-07	-0.0203496105201876	-0.0257284910792946	-6.26889931260806e-06	0.130807027071556	0.0357198477947155	1.30897886891115e-06	0.196856578689926	0.241461562085187	0.0289249303469851	0.49557058191171	0.111394707774692	0.0034120514648947	0.0091139825523042	0.138061596277877	0.0747532701759384	0.312167523705327	-0.0528564079876065	5.60236068871064e-06	-0.000382866676596811	0.00733355902508399	0.00202315938130975	-0.322445209301345	0.0394927261366029	0.0858054150944908	0.118327657392282	-0.410411918532958	-0.00742648156545386	-0.0782080727898484	-0.121842182524182	-2.15943965580609e-06	0.0387289872163099	0.0295048589959518	-6.2065743767563e-09	5.38225884521638e-06	0.394570092459267	2.91504947661562e-06	-0.020772316847973	0.20839434562535	0.00095292042839348	4.74699667983002e-06	-6.60136778721303e-06	-0.452831891048964
64506	CPEB1	GO:0002181	Cytoplasmic translation	0.0803821003508486	0.00277222993078534	0.000661958273881812	5.15838315056456e-07	0.0303416613749866	0.0278742322635996	-9.88757427583074e-06	0.360700275159281	0.0166000285467645	-6.65949433279796e-06	0.00827427204705591	0.212853211176882	0.165166184880996	-0.198359115651093	0.162296285555499	0.0258297059111016	NA	-0.672291782806234	-0.375755785989562	-1.04637827906681	-0.0991424009745841	-5.11250736359417e-06	0.00125383558527733	0.0511925689683199	-0.0059974818192974	0.676478184715996	-0.0521460687758086	-0.145517852153617	-0.048063941545695	0.0134546985148656	-0.00395963626127295	-0.3931440596571	0.320750382861783	1.73953657443539e-06	1.54075305218075	NA	4.54229974543757e-06	7.91812314019676e-07	-0.0890474685677952	NA	NA	0.0589674258387894	0.0315997535390762	0.65766808448582	-2.89843261741319e-07	0.330100882329724
79727	LIN28A	GO:0002181	Cytoplasmic translation	-0.0726731155253404	-0.00250520267755844	-0.00834663764639178	3.76105440279488e-07	0.00772513468888503	-0.0261565514354736	-2.12674148458667e-06	-0.0119692932292716	NA	NA	-0.174532439758042	0.280480485655682	0.218006300795814	-4.49414146158299	3.35897792653411	0.0364744738961915	NA	0.990874456376229	-0.99897245044568	-1.10846112571124	-0.138866248315148	1.4314167078605e-07	NA	NA	NA	NA	NA	NA	NA	0.00267620726552788	-0.797953151518096	-0.0970326242551652	-0.011208308798713	2.37318043312257e-07	0.0176078667142168	NA	-2.12848960225403e-06	-4.92970881864157e-07	NA	NA	NA	0.0327240634419658	0.0129065819213008	1.63319298654875e-07	3.14855370847275e-06	-4.84063993334591
80315	CPEB4	GO:0002181	Cytoplasmic translation	-0.0171001390242709	0.000546022744283328	-0.0127924236956341	-9.95940158153793e-08	0.0536977457370716	0.925433191963274	1.10763590991277e-06	-0.0511190826559272	-0.0717954608123197	1.20488043451539e-06	0.0207157255485399	0.222570089508413	-0.00706485715959072	0.0272137856555905	-0.464362300121254	0.031020419361832	-0.00628357161812811	-0.250501185217649	0.829843259082257	-0.195258496457539	-0.542044568340637	-5.21900039125236e-06	-0.00131297712860045	0.12920411474872	0.00098673256883159	0.144746696208127	-0.00361966874224708	-0.0772470425706105	-0.00707259403157933	0.0539868479644437	0.421114681644691	-0.312398204869294	0.0910765549490519	-6.00790345908672e-06	0.0891709457772439	0.0313901935015634	-1.36507475195142e-06	-2.33560354958021e-06	-0.0447862792278011	2.8802126257775e-06	0.0121865830514472	-0.858110465417886	-0.00503902264435412	-6.15099729029307e-07	6.92640890739417e-06	-0.134984000923203
85451	UNK	GO:0002181	Cytoplasmic translation	-0.0554072638502004	-0.0002386478789942	0.0104118225935778	-3.80932382776798e-06	-0.0648965635163145	0.00115343696376851	3.97493418704923e-06	-0.00675856231702664	0.0930571699677419	-6.26857551738272e-08	0.0361388099455712	-0.179324161020665	0.0728893742111946	-0.00617553716046967	0.00715889383134225	-0.155462254782813	-0.0338711530178999	-0.203836300041505	0.0109417414102481	0.0778175424709316	0.149666504749701	3.57979471511962e-06	0.00140848057735029	-0.0972671165379358	0.0114082237948601	0.00903809250275031	0.0321214133331483	0.0818290934348818	-0.109077030837591	-0.06645925674292	0.0103321815674241	0.0525637362088734	0.117454645486846	5.40411270451906e-07	-0.172257890521008	-0.0548785971590105	1.60704390200808e-06	4.78878658533531e-06	0.154270966639113	2.44500743395673e-06	0.024688437011572	0.219269105594697	-0.00403357598776488	-3.10529428528341e-06	1.2090021227645e-05	0.202775761944621
132864	CPEB2	GO:0002181	Cytoplasmic translation	0.0276272733319723	0.00104746250356558	6.75541415887066e-05	7.72838761021023e-07	0.00944211897958217	-0.00394961981681909	-7.77167308872997e-07	0.0559457028711218	-0.296989864021865	1.08303130579254e-06	-0.00186509518582341	0.0568110182161401	-0.31547185859667	-0.0407567457640787	-0.01899245730276	-0.0316278251041	-0.0719763269621209	-0.174437070298557	0.505806144415305	0.740655177354767	-0.767220638640284	-1.05282516264716e-06	0.000341645261878387	-0.0161501629913514	-0.00382414748634393	0.525089139381561	-0.0377261899305939	-0.0700055556119499	-0.0763576436333231	-0.152126578028025	0.00454243357119366	-0.326974864802945	-0.484752033784761	-3.41849770601359e-06	0.0296627917045257	-0.0150776700922006	-2.26515907065078e-06	-2.63566862059416e-07	0.877675323647027	3.45674959183252e-06	-0.00130810122934042	-1.58876005546248	0.0292353716902369	-3.45692611957214e-07	9.98987168436263e-08	0.0721054170471696
170506	DHX36	GO:0002181	Cytoplasmic translation	-0.0454771387440522	-0.0043438778998366	-0.00832838101622363	3.36097735520943e-09	0.0668990443199785	0.0157011082936687	7.31435225301773e-06	-0.0855056505356314	-0.0344979544728222	-4.2326440753152e-07	-0.086885492379522	0.120272052677144	-0.0717890446716554	0.0595459014006814	0.05401881110876	0.00718523960282461	-0.155138345112407	0.0202386972588036	1.03103084273719	0.895017107155878	-0.36890196323213	4.49647981768501e-06	0.014839389526865	-0.0695674006573038	-0.00863589896234386	-0.0582942270093369	-0.0739885846842174	-0.125364303506572	-0.038601678518836	-0.00772767465835369	0.00868278421811528	-0.0490472932722465	0.098226255672669	-8.84231859285289e-06	0.0571039083893966	0.00184603113867957	-4.23981628653166e-06	-6.67773477074036e-06	0.170428683804288	-1.83614659310198e-06	-0.00800214015156327	0.124084937879628	0.0347228277006357	-7.59206740074465e-06	4.50073272778859e-06	-0.0696372846965257
200916	RPL22L1	GO:0002181	Cytoplasmic translation	0.0413264011132372	0.0052489045043824	0.014262543710611	-8.22489834451522e-07	0.0146213367899077	0.0146735757284981	1.26694466396863e-06	0.0114428988045009	0.000615188477459958	5.27763503759701e-07	0.0197209245954065	-0.0715980898903085	0.545242087164157	0.0646285323585257	1.72325993627451	-0.0256247606292269	-0.419881918934328	0.842533096441218	-0.995033282244778	-0.0074950509161385	-0.0802243129996565	-4.22811785109197e-06	-0.00301596355115858	0.000817153506652536	0.0178966370446655	-0.21982859356219	0.0225626805188626	0.0219114504349755	0.0043358629192403	-0.0394137128247934	0.00100916946544763	-0.193992962767358	0.403525594176197	-2.28605318413079e-06	0.254140949907652	0.206073612814355	6.90301076092039e-06	-8.78728874041572e-07	-0.246632618615177	3.25242269964056e-06	-0.000620420226498468	-0.0735940725815908	0.0268104331799575	1.0494997397992e-06	-4.68565702004482e-06	0.244307333599793
221662	RBM24	GO:0002181	Cytoplasmic translation	0.0617494960993971	0.00181015304136144	-0.00445639493603651	-2.6249081087607e-07	0.00238250512513625	0.0328338838931967	4.818907609318e-07	-0.0226958079441589	NA	-1.66683352719148e-06	0.0261530931541026	0.0701242399942409	0.0174591927759187	-0.616100129386476	-0.941273053631842	0.0204247999612638	NA	-0.392887922131923	-0.370689466786219	-1.75554581761506	-0.0615900391506476	1.23504962916908	-0.00422641783891376	0.0170506099149332	0.00179190021871163	-0.0770569585099774	-0.0558959377042038	-0.129206169506336	-0.022096934045308	0.195683686800742	0.0106698651462375	-0.668852369296466	-0.082428960917663	8.01435062162582e-06	-0.0856309667937972	-0.149988039998733	-9.7143894607303e-08	-5.82973644970478e-07	-1.5588921284672	NA	NA	-0.0378745719071457	-0.000823660892429534	-7.43665515424823e-07	-2.08835553147692e-06	-0.0660974271297987
255308	EIF2S3B	GO:0002181	Cytoplasmic translation	0.172359599692937	0.00161723991390674	-0.0122866633763785	3.74489310446303e-06	0.0812718588214438	0.0229636878937434	-1.72815652577743e-06	-0.0229304834061272	0.00137344419352443	9.28902175887936e-07	-0.0434390263396057	0.123270639926187	0.00707950783963687	0.0811108890922204	0.278713783282824	0.0372421911037473	-0.239858997397047	0.471470100703451	0.0176387864197032	-0.386919936521253	-0.134386177037422	-6.36429756419088e-07	0.00431791138385386	-0.323270955340415	0.394841763278643	-0.211427659932567	0.0250471393121678	0.0117560461215179	-0.201786582019786	0.107648150878652	0.0193722575557033	-1.0169538805207	-0.80099270910855	8.45808704658877e-07	0.0830322266732987	0.143454719406073	-1.31843940715287e-06	-5.17505493823632e-06	0.253370237496284	NA	NA	-0.0595433151557171	0.385612591405043	9.59267508088262e-06	5.65237997839112e-06	0.430075991490307
440275	EIF2AK4	GO:0002181	Cytoplasmic translation	0.0840471837534888	0.0050631736255387	0.0129173248833176	5.35698363089971e-06	0.0335753220126337	0.0146518195329548	-1.22515897560559e-05	0.0477565951239607	-0.0121006221254035	-2.66287608907223e-06	-0.416108715934949	0.286425070588183	-0.0202537361521485	-0.0546153511386192	0.307533338293951	0.0126917551132783	-0.0308183360099663	0.583466050834097	-0.0208421197771955	-0.0685390031127768	-0.074650345846981	-4.87930352179744e-07	-0.00145164575763945	-0.105958809048493	0.0349855214581622	-0.210864597743795	-0.0366470681655643	-0.106983930466918	-0.062364272567317	-0.0130214897370904	0.00343130225787157	-0.154707529843978	0.0132630216735293	1.983004977687e-05	-0.255861740970667	0.0858201357655907	-4.97883435359463e-07	-1.28443731794523e-06	0.223086067034544	-7.39652994042882e-06	-0.0326370449005565	-0.076589289331937	-0.0128363807564166	4.23138942987203e-06	-3.162646081901e-06	-0.103635556714917
728689	EIF3CL	GO:0002181	Cytoplasmic translation	-0.0778781518969145	0.000222664187352212	0.00210227319864225	-5.59487503790079e-07	0.0137647940258436	0.00382986119697432	-4.79411947859125e-06	0.00338329657689901	0.0137517721919767	-9.83135283181848e-07	-0.686435859354368	0.00610412862875585	-0.510048095565884	0.101823837012468	0.189710759024424	-0.0585673509154686	-0.14663053174661	0.434904881128232	-0.0725246762790225	-0.162896304932124	0.0556167317055146	3.53674438600545e-06	-0.000666745760861833	-0.0667675752070604	-0.0117546459192161	0.559451674436446	0.0288954517368959	0.0613085962556279	0.0063363450092382	0.0930831637955599	0.0283820925723467	-0.0783991323567314	-0.340334127452305	-2.37871841773709e-05	0.248761384248131	0.29011142906129	1.68416386708138e-06	-6.10877911733891e-06	-0.336912714549549	-3.22353931478511e-06	-0.00249992812661184	0.0703471367953743	0.1833630800644	7.11249735703838e-07	3.48892556193041e-06	-0.219516914873977
283	ANG	GO:0016072	rRNA metabolic process	-0.326293856214642	0.000784583424624074	0.00364923832636523	8.10460615688523e-07	-0.0133562401925309	0.028799431447945	2.08315188911409e-06	0.0170926470619779	-0.0113397855302152	NA	0.0411137572829416	1.75653880435763	0.147039199289315	0.0653054727012459	-0.305480826046217	0.0260606124886333	-0.00273089837297026	-0.00178766285895999	-0.926623554840568	-0.195767187351916	0.177684889739508	8.322812460349e-07	0.000443311976866709	0.0222024937200058	0.00269536179018113	0.531540023536761	1.23077528552613	1.30743610073895	0.053456295746315	-0.0280697660395258	0.011513625668572	-0.319119488212544	-0.0413055172561753	2.25131933122293e-06	NA	-0.0845799468642361	1.26021484690766e-06	4.51670179371582e-07	-4.06112801908263	-9.57329506133757e-06	0.00256111344433432	-0.0396779082973756	-0.00985346890243378	4.62881059290824e-06	4.09789819115253e-06	0.184981801529033
705	BYSL	GO:0016072	rRNA metabolic process	-0.0933661633863401	0.000769388938274484	-0.0131576385403952	-2.69978817921688e-06	-0.0167084941439965	0.0147511301618762	-4.55669371736273e-06	0.0116020480925299	0.128797129008272	-2.32293716810885e-07	-0.0614183763892717	-0.186885015873149	0.00211673435702389	-0.269341641200072	0.372385860891974	-0.239255392873337	-0.0797855039272881	0.284388001129541	0.0398105542757665	0.391013756173913	0.0642665066370138	5.38725546020941e-06	-0.00328842621920564	0.0774165307851031	0.001640615481337	-0.136338727978136	-0.00163853497913489	-0.0413087952316292	0.160330427048838	0.0512003438617636	-0.0791191704122853	0.110490589876754	0.0085725212989666	1.720230308544e-06	0.115266910089686	0.126087277599706	5.55985592525391e-07	-1.75250319656382e-06	-0.0164404204159313	-1.19767535758313e-06	-7.07426409573141e-05	0.0584848397945012	0.0710903022059053	-3.03374527954029e-06	-5.63226352380336e-06	-0.404078035780809
1662	DDX10	GO:0016072	rRNA metabolic process	-0.0188108542478483	0.000266735667003583	-0.0114528695915503	-4.58852853381896e-07	0.0316201876183633	0.00779135868388813	2.86004499944023e-06	-0.016880539350741	0.00433037604969411	4.18683562480732e-07	-0.096860221920797	-0.00328283495487098	0.0471937938161841	0.46418441628576	-0.06449094960163	-0.092131140904687	-0.198779513150212	0.306105219207597	-0.160416561007901	-0.367548420233787	-0.194401546447344	1.39501209196533e-06	0.00467274312898581	0.0616071803803248	0.00589186912410723	0.431352278404769	-0.0631742996851044	-0.131034175903872	-0.0167840077350276	0.0532281447117247	-0.0470747535290002	-0.0565094982349435	-0.0218155745259858	-3.25921627102503e-06	0.0711377729605331	-0.0977349362864355	2.46127725753773e-06	-4.21445505847122e-06	0.0415794610450258	-9.13025567615947e-06	-0.0221321850621749	0.30026288550444	0.0501961124076806	-1.89006224671738e-06	-8.63055762552988e-06	-0.0612032089781301
1663	DDX11	GO:0016072	rRNA metabolic process	0.000507686327517706	0.00342629505969157	-0.00107857513245272	-2.35631901115546e-06	-0.0249665085026984	-0.0512300296524628	3.7242794057164e-06	-0.00432753066978142	0.0407699936004204	-5.00491877535059e-07	-0.0335726532127931	-0.536319833214084	0.0741245243392983	-0.0684483124472488	0.289024787014902	-0.223144719993093	0.0651070635964724	0.00908857651587833	-0.251326664939211	-0.318551284601796	0.320633979911371	2.51125705170195e-06	0.0121143114673024	-0.0461534758508435	0.00701799384182728	-0.386874170459227	0.0273130131882084	0.0446841264299451	0.0967717705448502	-0.0553353901976056	-0.0102310976085442	-0.347674080811864	-0.523029812903694	1.64908128818069e-06	-0.149026890216337	0.0175204145227658	9.03210510848943e-07	8.32392884419768e-07	-0.555084737475568	3.87503810681169e-07	-0.00732468037665117	0.404724943133772	-0.010862286674565	-8.8591349594331e-06	2.17147880331912e-06	-0.102060788384387
1736	DKC1	GO:0016072	rRNA metabolic process	-0.021938472013066	-0.00196811339371661	-0.0284523500660297	-3.82101093885451e-07	0.0216783361477991	0.026568263268325	8.88668937108347e-06	0.0707666602179933	0.0179764574868631	-5.98076757763548e-07	-0.0879226232373995	-0.148589995141601	0.180311995984123	-0.128550979383321	0.463817590903889	-0.0751060924601466	-0.068615064451373	0.200393576530277	-0.0930090416419692	0.0277497980200576	-0.0406502602477287	-8.18255183877458e-06	-0.000441408023793882	-0.0049755575383799	-0.0192333419669967	-0.214939546618434	0.0926479196401485	0.168922056989258	0.0527280399682835	-0.0962399426171402	-0.0306451590598646	-0.1169137093479	-0.193352675417354	-5.9615689330412e-06	-0.00208802579708735	0.077351444229188	6.4604850424285e-06	-1.43371297649932e-06	-2.19801493264317	1.27686247514359e-06	0.00263866527561311	0.249796045989544	0.0666464554221225	5.41763505543448e-07	-5.11584786465836e-06	-0.240789269750716
2068	ERCC2	GO:0016072	rRNA metabolic process	-0.132558594166295	-0.00195686882814303	-0.0115489944285555	-1.23457505267071e-06	-0.0500116279222422	0.0229403457122675	-1.78956347646173e-05	0.100882289087488	0.0176160591013831	-4.03005489222225e-07	-0.15064908536584	-0.074036069568205	-0.0623549133171503	-0.168179835134782	0.283907670863212	-0.0431774200980765	0.0357797401911	0.0951330842136891	-0.391465293922834	0.0191699003663584	0.000436353102743272	3.9421774914033e-06	-0.0080616832174518	0.0839407864876188	0.00132117480669843	-0.0928346364989415	0.0236840343267659	0.0493628004736852	0.200140050912603	0.100036665539291	-0.0103067812641209	-0.0432552856122597	0.152810498240185	-1.43319424618495e-06	0.10540385820104	0.0177192264558438	1.61664547632259e-06	1.19955576373644e-06	0.0396503040677264	NA	NA	0.166498533602651	0.0135013634777655	-1.42267591109872e-06	2.45099323079139e-06	-0.0644726319122495
2074	ERCC6	GO:0016072	rRNA metabolic process	-0.160897785214225	0.00095338435916136	0.00131016662371942	-1.74790627278951e-07	-0.0161178549784657	0.015843881734075	6.68479152860558e-06	-0.114956866913864	-0.106933850219592	-3.30315239362391e-06	0.00636819200359097	0.00328227064130416	-0.292340859296708	0.0630630410078236	-0.344138060339545	0.0726982843078491	-0.025856309439952	-0.130284214665786	-0.233269738388095	-0.25111210093775	0.0609095624231458	-1.86232598468621e-05	0.000397819541135502	-0.0484687316874673	-0.00204054862951691	0.760374634419242	-0.0674361548947899	-0.0922254755825132	-0.141655591697652	-0.00114099802001731	0.0137975945123313	0.21677005104935	0.0878521694741209	-3.98300862787458e-06	-0.107795373579825	0.0663760764861298	-4.91205131776209e-06	-6.01667488143222e-06	-0.549852892268747	-1.39632098041722e-06	-0.0186754093982919	-0.502491844291131	-0.0225584694069431	-4.80328603124993e-06	4.89174022951808e-06	-0.0778724142803687
2091	FBL	GO:0016072	rRNA metabolic process	-0.0198768878699817	-0.00368277106491883	-0.0115809778426538	-5.77185305745887e-07	0.00302139525385817	0.0213368137925007	1.4283860426915e-06	0.0111210613845728	0.1209621630058	1.24397133542857e-06	-0.164006652606717	-0.0631412426612384	0.596133338068832	0.257955314533299	0.274745714850705	-0.0592202415625303	-0.112407983782734	0.720224972901565	-0.264653044858665	0.177241392458662	0.102806268102899	4.79659355509196e-06	-0.00422210946173678	-0.189586232012107	-0.00260512317772372	-0.40392004181955	0.08259773330001	0.127290984057809	-0.00714390268250506	0.0375988310450445	-0.0612569688475567	-0.343443017382344	-0.1341485970403	3.47007007089646e-06	-0.00862965274000907	0.0757440987339401	4.35211884079181e-06	-1.35715679682299e-06	-1.5049934094649	1.06499465375893e-05	0.00708463678641907	0.384422471409468	0.0135150410166093	9.02124656081871e-07	-2.16910848732916e-06	-0.538088853894944
2475	MTOR	GO:0016072	rRNA metabolic process	-0.0552522542352805	-0.000846564298327829	-0.102951711728258	1.40706131366929e-06	0.00250037475145596	-0.0428815592096765	-2.60551675956839e-06	-0.0527222567252513	0.0124196823679027	-3.28396775574705e-06	0.0769367550046641	0.0138592775185364	-0.0452133429043028	-0.204243837681403	0.00194189911802979	0.0439204461606971	0.0530840124265979	0.123609921532344	-0.171807078122923	-0.362890618945326	0.131647418701741	8.66249744829209e-06	0.00578000358747864	0.0134444571390928	-0.0218770740534357	-0.0429131088598526	-0.0809783147429179	-0.142769901911375	-0.0965659165660958	0.0465267829655176	-0.0595441470969975	0.192625889538412	-0.0758543532738996	-3.04653609026202e-06	-0.0679880252752337	0.0715113871866046	-2.10888762096293e-06	4.19623775833619e-06	-0.476586012649625	1.73783635821909e-05	0.0344018740913463	0.00722008049069464	0.00600311459492956	-6.82083162333066e-06	1.9188372475789e-06	-0.0455436944743024
2483	FRG1	GO:0016072	rRNA metabolic process	-0.0333800512290997	-0.00486505815850452	0.0115391810750237	7.65268008516123e-07	0.0426376759319389	-0.0579020203146119	2.0325030299658e-06	0.0703202817020777	-0.00159176354305744	-1.58235004126017e-06	-0.0168667613694614	0.0508358253492165	0.162006587180842	0.640072487356873	-0.214436885360369	-0.0693661544249641	-0.0704389653844808	0.276919368964591	-0.297376882046097	-0.232346789363954	-0.0328203270676984	3.81564059004113e-07	-0.000722058684469243	0.053255971848348	0.0115428286667959	-0.0795345022153978	0.0182864394677101	-0.0672809431732731	0.137103323619469	-0.121315694876539	0.0108813113213791	-0.193556928388941	-0.119312051540971	-1.93528253477977e-06	-0.099789968356608	0.185699253538225	4.9263396427679e-06	-6.25300209565809e-06	-0.0190432179662904	-1.91100868039095e-06	-0.0283404569860872	0.0483325932826589	0.0632974460383222	9.18846878645166e-08	-1.25898021264488e-05	-0.0939781730520464
2971	GTF3A	GO:0016072	rRNA metabolic process	-0.330932406053931	-0.0073061041713223	-0.0182291229318826	-1.58358698878997e-07	0.0468855978040633	0.0786647516214284	1.86623503004804e-07	0.104809898225812	0.032164627912553	1.12217454975583e-06	0.00916543571076451	-0.116515635442458	-0.146565080456665	0.267540314056925	-0.0290248558952922	-0.0119875708546779	-0.0870301831709049	0.189359866285958	-0.0235501913935667	-0.0167859150553242	-0.108412454551605	-5.63482009219438e-06	-0.00406911627878534	-0.0458349910151523	0.00866074998031498	0.167337367014101	0.00315663764539475	-0.00698366008055448	0.0542051997731673	-2.83209776396017e-06	-0.000294558115290516	-0.00079513367385633	-0.0737391405194244	9.87627273694757e-06	0.010530125940042	0.25898773265357	5.2604500610262e-06	-5.29160011063448e-06	-1.97861624021667	-5.22674927018741e-06	0.00570765146834639	0.0301407794698355	0.0464472930965235	-1.48039919687425e-06	-8.42343635595787e-06	-0.395490025464792
2972	BRF1	GO:0016072	rRNA metabolic process	-0.108659468158561	-0.00400806752496115	-0.0522890560310507	-1.2482450743415e-06	-0.220463359452931	-0.0115710242617486	-1.60513064129123e-05	0.0273052946363183	0.0449622195683696	-9.01595429870564e-07	-0.00294060809209483	-0.304663139778339	-0.136198641724796	-0.0849740067375047	-0.389120914271789	-0.0803387312240103	-0.0353266693707928	-0.168576781698143	-0.068489903876686	-0.0897485400070339	0.248103223415084	-3.72246063455511e-06	0.000801014975437591	-0.0557318645561044	0.00409399526887753	-0.14678270412623	-0.099318563714161	-0.147222319782406	0.0200910996714537	-0.0336164133058609	-0.00234552842938484	-0.262339805321759	-0.0278363275401269	-1.79488842022991e-06	-0.0485985543907756	-0.222927305393254	-1.81787904842834e-06	-1.99741881962933e-06	0.110527173463532	-2.90126647171312e-06	0.00124981666564631	0.025930721349404	-0.0603398070753505	-1.16530262657932e-05	-3.50597203639756e-07	0.343505983434757
2975	GTF3C1	GO:0016072	rRNA metabolic process	-0.0706206573825839	-0.000638364952537277	-0.0842012393327697	-4.48741225830474e-06	-0.0326311384574521	0.0140728185009799	-5.77203632492101e-06	-0.0439929903225073	0.00645869085311393	-4.54247833474777e-06	-0.123200350993913	0.000288122586189623	-0.00702983486369966	-0.270577816310117	0.259244040927824	-0.0691755096066893	-0.104658238806895	0.236144677002062	0.278045359712258	-0.0362890219583316	0.0894305524441519	5.41416291926583e-06	-0.0030026850937829	-0.0642219953482399	-0.0114101938934353	0.0759189873991877	-0.119565497871102	-0.0387233597733592	0.180845107427001	0.00596442711542839	-0.0237444295962287	-0.0866045057930947	-0.0263651888979433	-1.92092613267278e-05	0.0564065016524386	-0.0633003035374691	-2.99096402118906e-06	1.74350770201575e-06	-0.36981388812044	-5.10916026439784e-06	-0.0147983647998509	-0.0013686991875396	-0.00144380099685616	-6.76509966965217e-06	1.02612504225127e-06	-0.292982341207784
2976	GTF3C2	GO:0016072	rRNA metabolic process	-0.0253836612339466	-0.000950348816712781	0.0150364960055352	-2.85466904475025e-06	-0.00691756775924287	0.0469861865121402	1.01231009597709e-05	0.0756128895990209	0.0450800048054614	-2.7551455129279e-06	-0.356020915567473	-0.0218478298195022	0.0152244635143108	-0.280291979722648	0.419011909260024	-0.0524741717541433	-0.105990606044589	0.181359655461738	-0.0475122261245431	-0.327583078640868	-0.0391021145003493	5.1706476233149e-06	0.01429558500756	0.0304439238965633	0.0135683540922169	-0.0912269203391658	-0.0325190622914706	-0.0884840678994965	-0.0667036770849599	-0.0930988321876462	-0.0139718647808417	0.195189799365015	0.0586976854093262	2.69385412474984e-06	-0.0842893628827587	-0.0447693195411566	3.92584388087252e-06	5.73269560774473e-06	2.54119459610746	4.67389521395421e-06	0.0129546487868999	0.0567732278042579	0.0371154651571866	-4.21241710773755e-06	-1.1058054384096e-05	-0.0411913357522581
3669	ISG20	GO:0016072	rRNA metabolic process	-0.00380353258262968	0.000275403598326941	-0.0144738284962654	-5.79158804321596e-07	-0.00384831639333743	0.0518980702057884	9.7802505827019e-07	0.0152307639967976	0.0507784829858886	-1.34797397961055e-08	0.00351853197319848	0.0105064176476224	0.466572920987748	-0.028057031726747	1.47593242191596	-0.246458366412126	0.300394640053408	0.18055305909346	-0.0282373831916307	-0.310366199329856	NA	1.56472302733169e-07	-0.00297427325436193	-0.0848249619796961	0.0173067029034076	0.216800080639795	0.017593297993049	0.0474268700069086	0.0297263112800088	0.000892796912019572	-0.0099159354492164	0.856344077372739	-0.035390160734451	1.27178471996748e-07	NA	0.0023825764130475	-3.44359136733626e-07	3.75931893471895e-06	-0.274593311096955	5.9784581772529e-06	0.00868864025875194	0.0264988948374108	0.0280968449339856	3.29046002851725e-06	5.14345980269572e-06	-0.1082980863075
3692	EIF6	GO:0016072	rRNA metabolic process	-0.048128222208111	0.00282504653346313	-0.0155393624679734	-1.74626301094525e-06	0.00298426825634919	0.0420602888288091	-6.35367516100409e-06	0.281065184792015	0.0397160890093284	-3.5508253813026e-08	0.125174604072449	-0.121436362554726	-0.0236160815214383	-0.398438801304002	0.0570845713171263	-0.135437308991801	-0.319662812445339	0.365792986840681	-0.197065531097239	0.253888443146644	0.0944703023616817	4.69715252385923e-06	-0.00192334991063078	0.0448126908288847	0.00563347020303849	0.164470511658593	0.011332255155584	0.0538238245969663	0.184312117694638	-0.19839687566004	-0.0528635610186438	0.396051158500714	0.200243988882806	1.88044991856272e-06	0.586189968962367	0.102099006948419	1.32613505213857e-06	-3.04866888985765e-06	0.335788579256859	-4.53644463877513e-06	0.0104721530518432	-0.202986578589574	0.0486443195581569	-6.18922294811555e-07	-6.21759299334639e-06	-0.257188603084317
4137	MAPT	GO:0016072	rRNA metabolic process	-0.0399144193327535	-0.0059698604076468	-0.0106179497461107	4.39004943602604e-07	-0.0124631670215893	-0.0158186646176584	-5.88325168155077e-06	0.0620832724769521	0.00109341084181755	-3.61541936424364e-06	0.00504584294448906	0.10093820267858	-0.42016497525798	0.341490038057395	-1.43122483620703	0.0713244486559078	0.00856118717404036	-0.154092115831668	-0.555270983438136	0.0362215392534415	0.0663701088639809	-5.17099013346995e-07	-0.000760749952687064	-0.0577781620728656	-0.000351616546262145	-0.314245726295526	-0.103426563180803	-0.189365446812691	-0.0308536388247469	0.0408848988986031	0.00944640165849368	-0.574698972560481	0.0332728339874291	6.15670917363644e-07	NA	-0.175154502987982	1.16144304311455e-06	-1.52872696564569e-06	-1.31476397126764	NA	NA	0.109746553504629	-0.00863151924452813	-1.47683229877382e-08	3.43925014700303e-06	0.420629471426475
4141	MARS1	GO:0016072	rRNA metabolic process	0.0303175859489079	0.00116926151851847	-0.0321915782998622	2.5534816637288e-06	0.00752858710426807	0.00879088806119752	-8.24363753213075e-06	0.0794030106647776	0.0259113149702948	-2.98677943430116e-06	-0.0660682383568275	-0.392637075166265	-0.18794051916309	-0.0654699307945699	0.252458051517548	-0.164237347417374	0.00837761589978549	0.232819243768703	-0.0756775017442765	-0.321559980694501	-0.243273706393221	7.72716255325817e-07	-0.00903245867625453	0.0976654958730205	-0.0315074056529127	-0.473730804993626	0.00476000827130198	0.00262864170594371	0.0105174873695701	0.0802810375193281	-0.133405882001996	-0.140728447544847	-0.0220942560509504	1.53507897395012e-06	0.191366572296049	0.123329303453857	1.88170197161759e-06	-3.91563051811034e-07	-0.0544826064037229	-1.829849747347e-05	-0.00796252928337034	0.0634818297675151	0.0199085491144543	-4.68500032954382e-07	7.39224299796628e-07	0.483199384430673
4691	NCL	GO:0016072	rRNA metabolic process	-0.0418366603352193	-0.000403130567403814	-0.0120591191720476	-1.84207800898324e-06	0.00536407531800237	0.000814068934672772	7.12341234778346e-06	0.0094848457087625	0.0464540496615791	3.45461403695043e-07	-0.63790840217231	-0.0950505840788088	0.0529617451034063	-0.128450019999017	0.252024611908799	-0.118202930989598	-0.149102777972471	0.362223179274227	-0.292436634582226	-0.284168930575865	0.0144082952148889	-1.68749507479101e-06	0.00746014904945442	-0.0304759220425747	0.003661650834987	-0.143033677944439	0.0705558944135947	0.0669312298307692	-0.0027804512999235	0.0817263411985659	-0.0448401008625485	0.178111147426892	-0.0211788180155193	7.69412952326383e-07	-0.0414622905646456	0.136914466124187	6.12133027483783e-06	-4.02991559215711e-06	-0.374327275703088	-1.71277855055609e-05	-0.0647778778032439	0.209332167743801	0.040532602844561	-9.67253341545565e-07	-8.94195492047546e-06	-0.287205106587651
4736	RPL10A	GO:0016072	rRNA metabolic process	-0.0778102374811728	-0.00710994255355059	0.00591735109783436	1.25915930036107e-06	0.00861667369759878	0.0324673884934062	-0.000423145072261856	0.139069177728105	0.0253088095731851	1.43861021592542e-06	0.0156841182996204	-0.20443661294951	0.525360661542835	0.222588286084202	0.316275205240495	-0.0350196327109589	-0.180916212181868	0.797318483894394	-0.492292646549995	0.0852678499778111	0.0967741998920894	3.28838623596908e-06	-0.00878702963135203	-0.083903411626604	0.00886739606058049	-0.369364213455989	0.0821539110826159	0.125919549772404	-0.0661259175809294	-0.284475626247834	-0.0180350646350028	-0.130835250754698	0.0443798388081805	3.73004259427e-06	-0.0508109790648844	0.0759760171417487	2.6555847967601e-06	-3.16820799289701e-06	-0.977459907524491	7.90582530376643e-06	0.000899281402776493	-0.00742407202372198	0.0143033322548293	9.06849742442334e-07	-1.29398447057024e-06	0.0287331069523288
4809	SNU13	GO:0016072	rRNA metabolic process	-0.0205618728156651	-0.000406245299585583	-0.0144262265160389	-1.08178746846539e-06	0.00629677180170055	0.0225160476300254	-9.13182793120631e-06	0.149048637448037	0.0451500398062308	-7.08048077134917e-06	-0.0270265659769784	0.0904182460099326	-0.112860102372522	0.174910589824672	-0.120618719321382	-0.0397959508704708	-0.161928274898601	0.279998530525271	-0.0805265492678073	0.130410067176342	-0.0143722273113125	3.96482525758612e-06	0.00124412915618025	-0.0199023715840699	0.0252395813775714	0.0398974317304532	0.0261971700833676	0.0509325340358811	0.0903428311860032	-0.0335699662061133	-0.023150256892867	-0.116325616220006	-0.0617911595648868	2.2307404520024e-06	-0.0532598529228802	0.135383034888582	2.37960733019636e-06	-5.25035652659569e-06	-1.92290586684789	-1.81827488646899e-05	-0.00572512623394135	0.0760711860412226	0.098343907793769	2.51807729641385e-06	-4.3477756517011e-06	-0.198946151581683
4839	NOP2	GO:0016072	rRNA metabolic process	-0.085659840387277	0.00138784528494475	-0.0216302578955667	-1.29454126767197e-06	-0.000878176257428828	0.00173914408800092	9.73447172833717e-06	0.159175789537557	0.0333027025940637	-1.56287707924523e-06	-0.485276952348066	-0.277926867939768	-0.00964643102677871	-0.763128032463131	0.513464688262372	0.00947410357711178	0.0461955213979134	0.0899826460158424	0.0433361573682846	0.0414122465285603	0.0779223998349087	4.42747139369823e-06	-0.0034727574467202	0.0300897986254709	-0.00452834451616734	-0.20277673803705	0.0588732980081965	0.116483768268832	-0.0396686435946788	0.0942327923745854	-0.171298830262283	0.15150457827069	-0.0922162163381	-2.44424303188985e-06	-0.00645610037448818	0.184823386996697	3.34123543816386e-06	3.57206289830433e-06	-1.01029027019333	4.54525804948947e-06	0.00888342488737366	0.0385624127242468	0.0702729404378654	-1.83979028924206e-06	-4.34899376064948e-06	-0.114081612609993
4931	NVL	GO:0016072	rRNA metabolic process	0.0611770143526911	-0.00479998611567568	0.0358911840084504	8.30409033694047e-07	0.00832629933450692	-0.14610544660089	8.64649321849506e-06	-0.0591188509590455	0.0516585266617027	-5.26417910977301e-07	0.0700174196072337	-0.228985879694939	0.00783536190968771	0.282417172343372	-0.0993410535583408	0.172996732574253	-0.065553418588756	0.162856578198175	-0.165882269549725	-0.337870618082582	0.0164930092783592	-3.96038452096208e-06	0.00253630046690706	0.0339777164000948	-0.00125587713831794	-0.0613908403066236	0.0179087524522553	-0.0524860540392805	-0.0973581801048811	-0.0309798048402205	-0.00566662084043586	-0.00496279000259565	-0.0104942267435718	-1.51179612237311e-06	-0.0019132326523715	0.0425998284994342	6.08896384031836e-06	-3.94435117090401e-06	-2.8936032625858	-5.54987378249069e-06	-0.00476950313401384	0.0917355175536898	0.00184252292691523	-7.38527358587472e-06	-8.28035522973204e-06	-0.447762510359191
5036	PA2G4	GO:0016072	rRNA metabolic process	-0.0440972989624358	-0.00181566333476961	-0.0220440963937551	-2.56182334892346e-06	0.0253163984069467	-0.00455691164428059	-1.44970142203026e-06	0.161335360447835	0.196015941751807	-1.59486520546108e-06	-0.14873610118152	-0.00980100328092505	0.0931329747046717	0.408772689391895	0.345088554880222	-0.303552813064967	-0.113389449789178	0.365220597677485	-0.127197338934245	-0.307777810188265	0.0646913716824336	1.50821414393684e-06	-0.00570800509776148	-0.0406811194133923	0.00215259646297732	-0.322071420921612	0.0900708190462694	0.0728562211146679	0.10489665332904	-0.0337565966180424	-0.121330670075382	-0.0609903402716204	-0.0914978637141852	-3.81456163700545e-06	-0.00179795921712125	0.12880639385284	1.03467573254582e-05	-3.29756085303131e-06	0.178294356320495	-5.91980877330118e-06	-0.139965478876429	0.247036799448883	0.0973316296505163	-1.64524852978423e-06	-4.53717817078304e-06	-0.643027047067998
5303	PIN4	GO:0016072	rRNA metabolic process	0.0976176441775729	-0.00555067926061984	0.0173566390569881	6.80630622321667e-06	0.0248625833142084	-0.0327157047956649	-5.26414604855896e-06	-0.0136289756352681	-0.0221531510271104	1.65498802882878e-06	-0.000591255963415093	-0.206590724490474	0.198262165840905	-0.043827242783616	-0.0303173078921408	-0.0211269735012237	0.00305041544669872	0.275264984418179	-0.207536226828194	-0.0487857334396904	-0.00671241266186568	4.3504914267809e-05	-0.0012158313316984	0.0099496954728485	0.0182475639569351	0.584528658213091	0.107538052371456	0.125477796410647	0.168121867779589	-0.143874391281337	-0.0147606709734614	0.00797831271725568	-0.161041951993053	-4.04623152312335e-07	0.020337622634417	0.140523695582115	5.98886636706291e-06	3.47651029263347e-07	0.166583186673556	-2.53916936301565e-06	0.00617858256942931	0.0219308069227789	0.1104962969745	3.52232468693014e-06	4.15720677509181e-06	0.0848042787169087
5393	EXOSC9	GO:0016072	rRNA metabolic process	-0.0353741505881238	-0.000679369583945381	0.0012277841869107	-3.86048485170252e-07	0.0326183208409256	-0.00507566543870665	7.85349056382063e-06	0.0241228930247598	0.0101665473897201	9.59387121299488e-07	0.0637583256897399	-0.0691524225249621	0.330725562890011	0.40376493297912	0.784108743371013	-0.0496140011168064	-0.0665001826102866	0.232448167643126	-0.15950207263882	-0.325640727089321	-0.126220531036968	1.60467658620362e-06	-0.00461842727003828	0.0499256859717934	0.00481331398860937	0.194508129113062	-0.0337200556589597	-0.0535147267888991	0.0282760627027176	-0.113016728205957	-0.0225577586630797	0.037836632411955	-0.109519726983672	1.38348074122168e-06	-0.00303290570737695	-0.00349503667904172	9.03892275432296e-06	2.54346080028591e-06	-0.0906170625093861	6.3884652892409e-06	0.00137064005862244	0.422660934189597	0.0288672314071408	-2.35239919203518e-06	-3.87557336175356e-06	-0.660604091796019
5394	EXOSC10	GO:0016072	rRNA metabolic process	-0.0583312798896963	-0.0026947746050976	-0.00582565739368241	-3.66728860758149e-06	-0.0114856111964237	-0.0024405728202729	4.01944676648368e-06	0.0141226236466389	0.047390264202689	-1.35964310794927e-06	0.0136687115574128	-0.483900578054107	0.0415219582530103	0.000317623920063055	0.0403060946927238	0.0401218825045197	-0.0907044770706827	-0.0371812454129236	-0.18546893227664	-0.328536108877464	-0.126043669720518	4.3004190573209e-06	-0.00943628861391197	0.0598185312615314	-0.0157067880758135	-0.0574402592431328	-0.0527949917240019	-0.0740192549220628	-0.00547437877342306	0.00784334768792366	-0.0408529492639353	0.135087033395381	-0.0690591724899378	-1.18386070548259e-06	0.0865416631483713	0.0534527785837698	4.73793972709308e-06	5.14465584899729e-06	0.437131795678695	-6.24772014044656e-07	0.00937450295794517	0.0223297332202913	0.0703371821879921	-3.04208254621365e-06	4.99109690149964e-06	-0.232883613393251
5591	PRKDC	GO:0016072	rRNA metabolic process	-0.00373042274144454	0.00600521507295508	0.0342878484596494	-2.66265931637688e-06	0.0373655889066751	-0.0447467095791387	8.80922806287426e-06	-0.319489176096559	-0.0214575207356441	-2.81386445311933e-06	-0.0590718775980243	0.263503367916517	0.0872032375465896	-0.0933813819527267	0.446688374755491	-0.0822498516774514	-0.191623043304304	0.362464710767257	-0.0767885356777925	-0.152000970256832	0.09216051599724	7.83683597598666e-06	0.0010027114333555	-0.0849710964372205	-0.0101707385721335	0.00967613837798337	-0.0272252277081417	-0.0584317108761582	-0.0417869441477443	0.00394548744107735	0.00296170810253444	0.508405808664317	-0.113608342980867	-3.13805818847691e-07	-0.0328849648152607	-0.0378275206134748	1.12499236099277e-08	-5.10524469189731e-07	-0.352997648939828	-3.78817227475853e-06	-0.0152453309021167	0.130368374797765	0.0273933561542585	-7.55481829114462e-06	5.14083376837388e-06	-0.845897692471414
5822	PWP2	GO:0016072	rRNA metabolic process	0.186025200373149	0.00260492232677183	-0.0155476751474298	-1.53948433467975e-06	0.00967517893174093	0.00665608422390466	-1.03597392522333e-05	0.0649941169722873	0.051728650749455	-1.78903117977285e-07	-0.05597258008947	0.00327083997569524	-0.051903203307111	0.096324905582812	0.358643342068102	-0.204977017209895	-0.0864858336991542	0.219483524380286	-0.191628139563581	-0.0376436230858543	0.560419605619451	5.56912918425902e-06	0.0107034767912261	-0.0131458639307306	-0.0046884533379634	0.704352710200763	-0.0872681528260891	-0.116820058695554	0.459995072135111	-0.0800475655314818	-0.190020540431964	-0.162618467379834	-0.175077779699505	-1.61067023807175e-06	-0.05084081592601	0.104173728591548	1.71027174635177e-06	4.99330634574661e-07	-0.194740431543764	1.37061873636541e-06	0.00314013538416633	0.0517196089408765	0.0208826549597541	-2.50633681764602e-06	-5.60410318657515e-06	-0.303239378190921
6023	RMRP	GO:0016072	rRNA metabolic process	-0.00422514671433012	0.000992955193741952	-0.0161111413097062	-1.06473408360941e-06	-0.036813425078204	-0.0130609041625642	-1.09213934530809e-06	-1.35959824990493	-0.00447509136586676	-3.34512036792424e-07	-0.0117515569973837	NA	NA	NA	NA	0.00673739309253355	0.0073287042272316	0.0778666643299272	-0.454492549889455	1.21446178931903	NA	-6.7002955225389e-07	-0.0124531677716117	0.0594100634593748	0.00764688990966998	-0.865631542215426	-0.0228590017434067	2.62212869896639	-0.0916201527699826	0.020438515645613	0.0014692522595713	0.143011883982636	0.0150792467525691	1.75017193675801e-07	-0.326792317084028	-0.00625408463514456	1.74756876712421e-06	-1.02828932229055e-06	-0.237467923397172	1.94946161006521e-07	-0.0043526217902206	0.00148817479408863	-0.00537757751111721	-1.24728603039967e-06	3.47967145997965e-07	-0.208209482703721
6041	RNASEL	GO:0016072	rRNA metabolic process	-0.0782183654536698	0.000401340545830078	0.0137492036304101	-2.13837817112964e-06	0.0166863184165589	-0.0126296605827397	-1.0100781085375e-06	-0.0830185958698738	-0.0175983868371997	-3.01089667204367e-07	-0.0146816300005376	0.0479217376998823	-0.0947613549349418	-2.06587385349441	-0.824088815005514	0.0551578540616724	-0.121136980269033	-0.18716429051647	-0.53721461120349	-1.00105516825168	0.153638865150738	-2.18698744287249e-06	0.000180353101898369	0.356367514867602	-8.09958498427461e-05	-0.12088202681536	0.00309204213517308	-0.00909976988016171	-0.0220396562273299	0.0496830944848844	-0.00654511895017269	-0.579859514967777	0.170009194886386	-5.16001674166615e-07	0.0702277219267952	-0.0135639573120767	6.17429421402085e-07	1.06717057922666e-06	0.0120115726702694	-3.91450336089291e-06	0.00339654329568393	-0.234310567535435	-0.0177361624869217	1.2298771535827e-06	-1.23826970793618e-06	0.529408724738756
6125	RPL5	GO:0016072	rRNA metabolic process	-0.0716518374275063	-0.00786505727856034	0.0268255563365724	1.98176658195308e-06	0.0612106818354969	0.047136316844839	1.22404443655679e-06	0.0226355285742651	0.0249488292622235	1.78614365343757e-06	-0.0123757383611825	-0.180529507389385	0.314881773946866	0.329466260151756	0.197468470565529	-0.0227085264991941	-0.198473732590048	0.621564797122541	-0.287000913471817	0.175913366975868	-0.182926765472244	1.52481177282333e-06	-0.00574584449767474	-0.0378394995773858	0.00621293575935367	-0.24727029607005	0.647593299210251	0.629360894313582	-0.0815084998638266	-0.177100727833313	-0.00781172439840978	-0.405609726842916	0.107480972532918	8.29224040554351e-07	-0.0343268491167125	0.0770499904935788	3.36323759541671e-06	-4.08698586108866e-06	-1.05427274378131	1.14796430367498e-06	-0.0230826757479216	-0.00876052781808768	0.00583822832902443	1.21275375879063e-06	-1.29345838178788e-06	-0.0372284225884289
6129	RPL7	GO:0016072	rRNA metabolic process	-0.0774959277939108	-0.00738520636855796	0.0516522660203811	1.88331007721646e-06	0.0543803934178183	0.049856309460418	3.1932102679585e-06	0.00781659433537436	0.0244420177810394	1.47719578983033e-06	-0.0363865201839314	-0.119251316255766	0.502698364103276	0.0464711538444146	0.186522637132347	-0.0063734015051005	-0.17492647362517	0.763217208155549	-0.255915777099116	0.272585458805487	-0.0996919687592265	-1.42603950388253e-06	-0.011546702880688	-0.0447762974798275	0.0138986795370485	-0.345135296214029	0.164890127414066	0.256115757375004	-0.0791173111750822	-0.577180112115785	2.00544793171706e-05	-0.485246028501372	0.0252469573881163	3.00823421220843e-06	0.0224119465388181	0.105594978274774	1.72112112667191e-06	-3.50251436219562e-06	-1.27040191023859	1.17337216159097e-06	-0.00884312099926667	-0.0318177285692127	-0.000127985583829812	7.69311761152354e-07	-5.72419179575802e-06	-0.013822743530439
6130	RPL7A	GO:0016072	rRNA metabolic process	-0.0990315287448657	-0.0104927901077267	-0.00466071879949915	-1.13675277486114e-06	0.00300578190911936	0.0590357333699653	2.74807352851122e-06	0.0667381739735675	0.0270710844481491	3.55698882496763e-06	-0.0455257279400683	-0.0931580967462115	0.257543249113389	0.0994881308848393	0.258133110037553	-0.0317017212508817	-0.18554105065578	0.757262217230591	-0.285417005509872	0.179771337892193	0.121768665772049	8.13328952190958e-06	-0.00981144185689816	-0.0525472172208166	0.00771496187339648	-0.233241778591084	0.182290232903711	0.369702389978335	-0.0123046025953432	-0.218980678604073	0.00695616458205287	-0.195482333404659	0.0661183172939162	1.15086851902694e-06	0.0826822884956142	0.0438619405979601	4.23483640027143e-06	-2.00017405926419e-06	-1.15360978538668	-5.30966158854356e-06	0.00707119029971003	0.013697604340121	-0.00425780304491697	1.00316692888794e-06	-1.86177538806615e-06	-0.0459679817308658
6135	RPL11	GO:0016072	rRNA metabolic process	-0.0372630924852672	-0.00826028255277096	-0.0114360580140632	2.38128483410418e-07	0.0297414333936418	0.0711867921953788	-1.36520000524515e-06	0.136333981835334	0.0337016600963743	7.1510769664542e-07	-0.0509468107226831	-0.0514869619992288	0.40426667233464	0.358413002588779	0.191236577263091	0.00451000248459454	-0.191531539009267	0.781836927610962	-0.349918953139543	-0.10465400866835	0.0327420189628852	5.34653237637131e-06	-0.00823689535430972	0.0390228233986024	0.000743944341582808	-0.303268387953314	0.0923170131832542	0.13454536686478	0.0236303602625445	-0.24755154722423	-0.00803512733205781	-0.171614823160703	0.0603617056374591	-1.3106361612408e-06	0.0347562827966018	0.254787772920314	4.05097788919988e-06	-4.27721668375979e-06	-2.17839813887091	-6.74937924574542e-06	0.00183457562349601	-0.00600661534973724	0.0109441494463515	2.07712971820316e-06	-2.63260488909099e-06	-0.0100740685486547
6154	RPL26	GO:0016072	rRNA metabolic process	-0.059722929649018	-0.00665292570199996	-0.000644523231027569	2.14452784658896e-07	0.0196336643872793	0.0425165125546076	3.9238893277453e-06	0.174445380316955	0.014618509345708	1.08713591695661e-06	-0.0525714389949205	-0.11843256618212	0.280601701608497	0.23484476701135	0.0616154980804741	0.0307649631828921	-0.132749293459632	0.791558038825683	-0.312985186440526	-0.148640357438157	-0.00359272743287894	1.42876300765359e-06	-0.0127545490182194	0.0497449554209634	0.00911141662970419	-0.285042642396566	0.0662511983507666	0.107461121687475	-0.0163788146538518	-0.203136416014354	-0.0076587420912841	-0.401388967862033	0.0559308803841222	-4.34374489061327e-06	0.220505046291854	0.161772717206378	5.05308728999786e-06	-4.95178772554436e-06	-2.62850207625809	-1.16443649083452e-05	-0.00837485134119952	-0.0336359201538576	0.00287102981929209	1.85696277112929e-06	-6.89529679505397e-06	0.0585156543268017
6155	RPL27	GO:0016072	rRNA metabolic process	-0.14137280413822	-0.00548546108160017	0.0208277657461343	4.03808511938158e-07	0.0139406875442622	0.04661337741306	-6.68755474348531e-06	0.426991473611926	0.0207043508379071	5.73941034616931e-07	-0.0506575913846593	-0.172163907507956	0.304952667187899	0.285840768963909	0.170248635783357	-0.00921927828997387	-0.200634045094219	0.899580062458117	-0.305772677473898	0.157186449322901	-0.117406299578112	5.36602765629082e-06	-0.00605727663972647	-0.0216307741885926	0.00464114492211445	-0.237781826750386	0.0585029815902975	0.0918475676985221	-0.00792514369435559	-0.100095296490227	-0.00785368244675771	-0.335705852336921	0.0999260867864731	2.28151943787239e-06	0.214958910617436	0.133278438023625	7.65582283015803e-06	-1.37542762938512e-06	-1.71186531708315	-5.70522545685761e-06	-0.0115425400755332	-0.064956431553508	0.0187969395139812	2.13313498816701e-06	-3.40403708653409e-06	-0.156640540792079
6165	RPL35A	GO:0016072	rRNA metabolic process	-0.0899867979473045	-0.00703676344749082	0.0220385117133659	6.23190731931758e-07	0.0305989337674191	0.0856818274027066	-3.30831264093797e-06	0.0134428198845056	0.0172681263498581	1.14495217672127e-06	-0.0181139783321706	-0.0975146662431981	0.398126063278543	0.195139559982566	0.202640019646277	-0.0283191541068509	-0.0992573461310383	0.9587232898841	-0.373772614796548	0.142075153204432	-0.104880400581428	3.42969433109341e-06	-0.00340375665537084	-0.022150722728454	0.0109519218447917	-0.225577777327399	0.0515362243083771	0.09568221681806	-0.0191721819240768	-0.1387700503288	-0.00497098016500136	-0.441997176829715	0.0627580379797091	9.75875075227877e-07	-0.0831405272118278	0.174199032031244	5.07161981633735e-06	-3.0740946239065e-06	-1.2468438682009	-3.52004648354326e-05	-0.00893003422855399	-0.00249726913831397	0.0142983312019939	2.78521490496413e-07	-1.78136668428495e-06	0.0778479252629982
6194	RPS6	GO:0016072	rRNA metabolic process	-0.0701984465045179	-0.00498621869544632	0.00176046783193082	2.29473993891179e-06	0.0126251484541515	0.0498346730412878	2.60921620025136e-06	0.0489362173423187	0.0104800557238526	3.65069704978337e-06	-0.00978778888700616	-0.22503242576162	0.344532878328015	0.150187212017469	0.175006755547062	0.00985229662437752	-0.141799425755523	0.935673537211461	-0.496537384365767	0.187594549834558	0.0857640652847409	5.72328188168886e-06	-0.0151588563970748	-0.0180466061925493	0.00566254966906859	-0.319880962842837	0.0687467689537544	0.115444271535537	-0.0428251916023321	-0.146290940326263	-0.00174096575444801	-0.202497455614634	6.97402469460813e-05	-6.94695549408347e-05	0.0828068547844829	0.0383638846416749	4.52259161879111e-06	-7.99865280451739e-06	-1.37100587923301	-2.65070202268895e-06	0.00415722553310224	-0.0215311399594477	0.00982778391170406	1.93151211873754e-06	-5.68689734088863e-07	0.129776666460388
6201	RPS7	GO:0016072	rRNA metabolic process	-0.0884973252060922	-0.00693732348360412	-0.00218739052677232	1.69852082089966e-06	0.0111669029870871	0.0441752571767621	1.96401924882794e-06	0.0660846649286496	0.0199855502163832	1.31330557326939e-06	-0.0145298404406468	-0.143335364928886	0.687581588916417	0.441357742039065	0.395898097811652	-0.0646798252108614	-0.150620511403447	0.870079136924144	-0.288812965870761	0.14598789549933	-0.114986203448986	1.06397320017172e-05	-0.00908714635200131	-0.0417655385302983	0.00785375855193291	-0.341296234095144	0.0520765147045654	0.0888447252324214	-0.0175810505286124	-0.196854518337786	0.00801738405707483	-0.488755887756739	0.0745869553377199	-4.67978177300355e-07	0.014798349470927	0.0781046783595239	3.78274626267509e-06	-3.58127673982042e-06	-0.86152166262217	-6.91438749244518e-06	-0.00334330702890707	-0.0243480801717627	0.00325121065691048	2.1505681472048e-06	-3.15995443395034e-06	-0.0813816106780321
6202	RPS8	GO:0016072	rRNA metabolic process	-0.0646275363023092	-0.00734774701587053	0.0116542305234926	6.83274785255686e-07	0.0182018476074899	0.0724455177528152	3.3211027226968e-06	0.0961710714605237	0.00692927688681095	2.3266252679874e-06	-0.0405146099965965	-0.0908109560127279	0.26712172809434	0.376851464412466	0.0762776338382917	-0.0784903122329857	-0.100580118172667	0.750729804442983	-0.341134724783523	0.413703841022479	0.0328112079049698	4.00227686197361e-06	-0.462124513736154	-0.0434111338687639	0.00869780171570685	-0.266497942176003	0.0702165542563918	0.125625674506444	-0.0459258445670512	-0.135391017816931	0.0176171736874974	-0.418936333668964	0.0925770720027454	8.41774383654524e-06	0.11189380205568	0.0318955131994977	1.62922251494777e-06	-2.64750009354637e-06	-1.66881594675681	-5.56302038422585e-06	0.00602286096786254	0.0159960832193449	0.00283339187215266	1.1110841302635e-06	1.51210969358661e-06	0.00441397588649959
6208	RPS14	GO:0016072	rRNA metabolic process	-0.110497935889328	-0.00879468564354449	0.00994319510988192	1.61500764046074e-08	0.0164265592365653	0.0522561916473488	-2.33793509154319e-06	0.213306294636122	0.0135349378709154	1.59295649333673e-06	-0.0188226936696943	-0.121426777895165	0.422290786598549	0.256231165508243	0.129920141950798	-0.0340106809525634	-0.171077175040033	0.845640921498854	-0.202701714955327	0.534874791235421	-0.00361491069104321	5.83235529025989e-06	0.00865520216759853	-0.0616772023308301	0.0129956056840117	-0.0634913201264696	0.0709602146227341	0.148092012276649	-0.0391733524780366	-0.11219879723095	-0.00789675206623365	-0.165069329347628	0.167877301814679	2.94599586595435e-06	0.205174292728585	0.0527088495295626	9.76316584050961e-07	-3.07249033549872e-06	-0.272125795236642	-1.19749824475688e-05	-0.0282466295655584	-0.0470745789464965	-0.00467045532316248	1.68154650646938e-06	-3.62667484999591e-06	0.0662253634107663
6209	RPS15	GO:0016072	rRNA metabolic process	-0.0611834440401929	-0.00244945666801162	-0.00533621706067584	-2.60499676947173e-06	0.00276453045870736	0.0654787806279091	-1.50949144867771e-06	0.0717226922658341	0.0706578165315696	2.86061485526357e-06	-0.0354684630084574	-0.0336443026718077	0.208947945817021	0.464950253331391	0.299969260588747	-0.339489979536181	-0.148798818874662	0.709598220503214	-0.293221840662417	0.368414979905843	0.130947610310191	3.53556471255169e-06	-0.0124862969560249	-0.141793754160449	0.020815773852704	-0.322022681219008	0.0595697335869178	0.101000333009913	0.0165000460520689	-0.0695415756856131	0.00651165111761703	-0.184959735666765	0.0854204949979627	-2.26362486171592e-06	-0.0479519901904713	0.0639378972679841	4.96107817507595e-06	1.33592842487389e-07	-0.776162683677485	-7.02478687084801e-06	0.00282691235884047	0.0743731548861359	0.0262929368953211	2.1020031645567e-06	-1.54155074452344e-06	-0.294537523689041
6217	RPS16	GO:0016072	rRNA metabolic process	-0.0469407817633629	-0.00752826172735781	-0.00199808436109001	-4.74860922258757e-07	0.0086532195932514	0.048703444804461	-2.05785882714024e-06	0.0998690912317179	0.0373524510836205	3.88017093879936e-06	-0.0799936199001229	-0.0943382570416759	0.436179648163188	0.147215744740562	0.0852970537187223	-0.106534084614172	-0.15406470369506	0.743553275755219	-0.363117931881089	0.370676340309627	0.0590419462489347	4.02804685892735e-06	-0.0119471686765767	-0.0168492181055403	-0.00493583525452641	-0.440318352699488	0.0875339357240238	0.212399797683936	-0.0236623741391269	0.0519872737846806	-0.0102846374051988	-0.114092761270866	0.0922043994937257	1.36029678449223e-06	0.0311364325662192	0.0259512908156218	6.33237978393996e-06	2.53757007575422e-06	-1.06005948780489	-1.14926366736391e-05	-0.0109626695628754	0.0383065903675581	0.00110287650794412	2.43285235293355e-06	1.15878730208436e-06	-0.126770355576443
6218	RPS17	GO:0016072	rRNA metabolic process	-0.0689457047656758	-0.0031608436400532	0.00578061716329551	3.52561595796609e-07	-0.00325386222647706	0.0330129971037733	-6.72141207687045e-07	0.0378376703770567	0.0158511800542927	1.56111986617045e-06	-0.0625009683804253	-0.0472482422719294	0.536686573594905	0.00594622788624413	0.232293531527229	-0.0496906234122031	-0.0791854774456896	0.97610011280995	-0.388001223581494	-0.0883176949141637	-0.0561420185201282	4.91833229748087e-06	0.0170895814264049	-0.0435158919464664	0.00306338802331246	-0.373375675349057	0.0667400766684922	0.111946222158211	0.0134512498420949	-0.102488268878308	-0.00649806712117952	-0.279088321579377	0.0404723762488173	-1.12826410963873e-06	NA	0.107131039073121	5.01437298866571e-06	-3.36239103406341e-06	-1.90986216326497	1.49220102821357e-06	0.000584253516539896	-0.00903763061454479	0.0204083502626443	2.67211061557625e-06	-1.4809316300523e-06	-0.0201808275998274
6223	RPS19	GO:0016072	rRNA metabolic process	-0.0384095722998233	-0.00866811585493524	-0.000517354088443577	-3.36088656904764e-07	-0.0200410735084525	0.0455536310160827	3.57982958168231e-07	0.0333238191156311	0.034924741279886	4.63065859437658e-06	-0.00172715431619665	-0.1389358746067	0.413174971444375	0.200355344481126	0.578466109110741	-0.183192715622895	-0.10171061407976	1.02075398548927	-0.161083565204901	0.730983990211887	0.148220903549184	-7.27917667213821e-06	-0.0104142116971819	-0.0823093142539425	0.0269080158116154	-0.332405897451354	0.0532574468177652	0.110694831273757	0.0319908032506228	-0.110105060843577	0.0149418894757106	-0.101261735233117	0.0741830583438176	2.61160028664307e-06	0.0197341146498322	0.0120686607683113	4.10169928746401e-07	-6.36250316576919e-07	-1.13860428406982	-1.43500595250047e-06	0.00154610484392104	-0.0460805593056202	0.012100910184937	1.89491843609802e-06	-9.53233537320564e-07	-0.259492956823021
6227	RPS21	GO:0016072	rRNA metabolic process	0.00214391230279004	-0.00924325163204119	0.0251718287098485	-6.27923164120951e-07	0.0151271301093734	0.0346693219505592	-4.95842614935356e-06	0.137258611783362	0.0213804950227395	2.2068739883397e-06	-0.0547670627305094	-0.22137150767508	0.418085328666869	0.0772078897742643	0.0203788904957256	-0.127757015929104	-0.0700245811326398	0.772962129744519	-0.361977513647717	0.720496338458403	0.00384917306179438	5.1927919093348e-06	0.00955266732510459	-0.0479397961569878	0.00882325145296121	-0.314051322405293	0.0561771777256478	0.160445680898918	-0.0089593546597747	-0.0741648743199998	0.00138192094855884	-0.189942123649991	0.0269861707460184	1.69057396153692e-06	0.604559331223444	0.0225628627122017	4.62401616145989e-06	-4.73470934060152e-07	-1.24411151669061	-3.01869160312109e-06	0.00755807675613321	0.0200628347517893	0.0148157746589393	7.32901922966505e-07	2.3933036332661e-07	-0.186289892726583
6229	RPS24	GO:0016072	rRNA metabolic process	-0.0860752167698839	-0.00340756829490021	0.00986329477703223	1.74778153265209e-06	0.0109373566526607	0.0549468021871902	2.4036072150492e-06	0.150361943410636	0.0125593729744711	7.72584119490571e-07	-0.034898930944785	0.0226826170901285	0.407445684269931	0.551544134172196	0.116600204275074	0.0356662053552839	-0.146516640111409	0.761951208497918	-0.294200381787506	-0.000210664717917179	-0.0345282584224884	-5.0386209921304e-05	-0.0144399381965583	0.0197851713696308	-0.000297786024679677	-0.266243248982928	0.490952087986665	0.692426990287802	0.0130527996294265	-0.164122970765747	0.00157806510717887	-0.210651006738146	0.17630973162823	1.1207531597135e-06	-0.0139384384381248	0.222053582477684	3.92460619663537e-06	-3.58742507465772e-06	-1.71622698832528	-5.30827866553441e-06	-0.0157147951358794	0.0332465875187319	0.00753414625835255	2.31355521184825e-06	-6.18832389725724e-07	0.0655905623348373
6230	RPS25	GO:0016072	rRNA metabolic process	0.00528591472267696	-0.00487645314625192	-0.000126271336159528	4.24619584353076e-07	0.0139995221937116	0.0443192925942678	-2.68414426033882e-07	0.0251276025213719	0.0369367846610909	1.32113685320393e-06	-0.0437127958635013	-0.0299358912701519	0.476499142824295	0.100033790862677	0.279259617456886	-0.00966085936418605	-0.0382751137417138	0.64499647353343	-0.321211008732677	0.228151937453609	-0.0420628118393594	6.51449895573457e-06	-0.0213214984196721	-0.0592221841402232	0.0139371308643087	-0.265954621194203	0.0816401560354408	0.154355880455066	-0.0451312993612527	-0.161885636776193	0.000574279506247242	-0.408685018177948	0.122651492338284	-2.4330562416935e-06	0.0996648356905542	0.0300950734857787	4.32958943132664e-06	-3.20035391258894e-06	-1.18144539890087	-1.15411594576068e-05	0.00486377081598458	0.0262833338367588	0.0154063760927499	1.67265487321368e-06	-5.1428745898649e-06	-0.036998109221185
[truncated: 10,510 more rows]
[truncated: 105 more columns]
