# Supplementary material for: Integrative analysis of 115 transcriptomic studies decodes the molecular landscape of neurodevelopmental disorders
Source: Commun Biol. 2025 Jun 12;8:914. doi: 10.1038/s42003-025-08330-2 (PMC12159135; doi:10.1038/s42003-025-08330-2)
Supplement: Supplementary file 6 — Supplementary Data S3 [file 42003_2025_8330_MOESM6_ESM.xlsx]

## Sheet: DMD
HGNC	ENTREZ	ENSEMBL	Statistic	Lower	Upper	Pvalue
EMC10	284361	ENSG00000161671	-1.87298	-0.436145	0.0410476	0.0938515
ZNF597	146434	ENSG00000167981	-0.631236	-0.369319	0.208174	0.543583
SLC15A4	121260	ENSG00000139370	0.158407	-0.215848	0.248354	0.877633
ARRB1	408	ENSG00000137486	0.209855	-0.239793	0.288832	0.838454
DNAJA4	55466	ENSG00000140403	0.740323	-0.314187	0.619871	0.477972
WNT3	7473	ENSG00000108379	0.378632	-0.035683	0.0500293	0.713738
SOX15	6665	ENSG00000129194	0.0774677	-0.0260288	0.0278747	0.939946
C11orf54	28970	ENSG00000182919	-2.01319	-0.206289	0.0120129	0.0749413
CCDC125	202243	ENSG00000183323	1.00286	-0.117382	0.304339	0.342129
MAP2	4133	ENSG00000078018	0.00270611	-0.293342	0.294045	0.9979
NAP1L5	266812	ENSG00000177432	0.892535	-0.0655958	0.151089	0.395343
PITPNM2	57605	ENSG00000090975	0.166225	-0.230603	0.26718	0.871655
GARIN5A	112703	ENSG00000142530	-0.484145	-0.0244839	0.0158514	0.639846
ZNF578	147660	ENSG00000258405	0.562984	-0.0503966	0.0837923	0.587195
ZNF880	400713	ENSG00000221923	0.629395	-0.0381506	0.0675631	0.544734
ASAP2	8853	ENSG00000151693	-1.67192	-0.361174	0.0541874	0.128872
PINK1	65018	ENSG00000158828	0.605506	-0.133522	0.231127	0.5598
PCDHB5	26167	ENSG00000113209	0.805184	-0.708621	1.49185	0.441465
ZNF726	730087	ENSG00000213967	0.0875103	-0.0368453	0.0398107	0.932182
NATD1	256302	ENSG00000274180	-0.299705	-0.0529969	0.040597	0.771209
PNPO	55163	ENSG00000108439	0.0586109	-0.0533143	0.0561505	0.954543
SERPINE2	5270	ENSG00000135919	-1.07858	-0.239421	0.0848239	0.308834
PTH1R	5745	ENSG00000160801	1.5171	-0.177583	0.900781	0.163551
DUSP10	11221	ENSG00000143507	0.335961	-0.320392	0.432155	0.7446
EPHA3	2042	ENSG00000044524	1.90195	-0.0878615	1.0157	0.0896083
SHANK1	50944	ENSG00000161681	0.0654742	-0.571656	0.605734	0.949228
PCDH10	57575	ENSG00000138650	0.0521705	-0.482245	0.505013	0.959532
HAS2	3037	ENSG00000170961	-0.17497	-0.359757	0.3081	0.864976
CAT	847	ENSG00000121691	1.60231	-0.0380508	0.222848	0.143551
ACTA1	58	ENSG00000143632	0.206237	-1.1	1.32069	0.841196
ALDH3A2	224	ENSG00000072210	-0.102992	-0.037848	0.0345518	0.920228
ACHE	43	ENSG00000087085	-0.135234	-0.0584255	0.0518341	0.895403
SPART	23111	ENSG00000133104	0.871811	-0.0686919	0.154838	0.405967
NRP2	8828	ENSG00000118257	0.315488	-0.443137	0.586771	0.759584
WDPCP	51057	ENSG00000143951	0.436354	-0.138153	0.204187	0.67286
ZNF562	54811	ENSG00000171466	-0.128446	-0.0522678	0.0466512	0.90062
RIPOR2	9750	ENSG00000111913	-0.601062	-0.534874	0.310307	0.562629
CUTALP	253039	ENSG00000226752	0.113913	-0.166379	0.184024	0.911808
PGM1	5236	ENSG00000079739	-0.282753	-0.0631044	0.0490819	0.783762
PLEKHA6	22874	ENSG00000143850	-0.737601	-0.599742	0.304805	0.479546
ENPP2	5168	ENSG00000136960	1.63321	-0.186962	1.15795	0.136858
HERC3	8916	ENSG00000138641	1.01584	-0.0686031	0.180436	0.336235
CFAP44	55779	ENSG00000206530	1.12783	-0.117636	0.35156	0.288559
PCDHA1	56147	ENSG00000204970	0.120738	-0.0477397	0.053123	0.906551
JOSD2	126119	ENSG00000161677	-0.144444	-0.0433476	0.0381441	0.888333
STMN2	11075	ENSG00000104435	2.08677	-0.155339	3.85182	0.0665309
TMEM132B	114795	ENSG00000139364	0.970829	-0.375292	0.939585	0.357
SIPA1L2	57568	ENSG00000116991	-0.980743	-0.134144	0.0530062	0.352346
ZNF528	84436	ENSG00000167555	-0.349052	-0.274068	0.200796	0.735078
PKIB	5570	ENSG00000135549	1.09994	-0.0764615	0.221189	0.299909
ARSL	415	ENSG00000157399	0.233733	-0.0568563	0.0699593	0.820422
PEAK1	79834	ENSG00000173517	1.90747	-0.0255046	0.299826	0.0888204
TRIM26	7726	ENSG00000234127	0.65592	-0.0235064	0.0427045	0.528285
PINK1-AS	100861548	ENSG00000117242	0.458733	-0.167568	0.252815	0.657303
SLC40A1	30061	ENSG00000138449	0.805	-0.340782	0.717309	0.441566
PCDHA10	56139	ENSG00000250120	0.469638	-0.127128	0.193743	0.649784
MAF	4094	ENSG00000178573	0.859866	-0.311475	0.69346	0.412181
TMEM62	80021	ENSG00000137842	-0.015077	-0.0561616	0.0554179	0.9883
UNC5C	8633	ENSG00000182168	1.89563	-0.145744	1.6533	0.0905176
NT5C2	22978	ENSG00000076685	-1.45244	-0.112564	0.0245369	0.180334
MEIS3	56917	ENSG00000105419	-0.20483	-0.353307	0.294638	0.842263
SMYD2	56950	ENSG00000143499	-0.789077	-0.735018	0.354853	0.450353
SEMA6A	57556	ENSG00000092421	0.542416	-0.174273	0.284206	0.600703
PLCD1	5333	ENSG00000187091	0.201249	-0.0469613	0.0561329	0.844979
DPY19L2	283417	ENSG00000177990	-0.518654	-0.502176	0.314852	0.616512
ZNF433-AS1	101928464	ENSG00000219665	-0.0923645	-0.0255869	0.0235794	0.928432
PLD6	201164	ENSG00000179598	0.134973	-0.0623581	0.0702716	0.895604
PLA2G4C	8605	ENSG00000105499	0.105498	-0.0463183	0.0508498	0.918295
RBFOX1	54715	ENSG00000078328	0.1652	-0.0589941	0.0682893	0.872438
PRX	57716	ENSG00000105227	1.04413	-0.0700401	0.190121	0.323658
TUBB2A	7280	ENSG00000137267	0.0135332	-0.383996	0.388618	0.989498
ZNF503	84858	ENSG00000165655	-0.162718	-0.0744046	0.0644189	0.874335
APOO	79135	ENSG00000184831	0.172246	-0.0626551	0.0729829	0.867055
C15orf61	145853	ENSG00000189227	-0.143004	-0.0366434	0.032286	0.889437
AMOTL1	154810	ENSG00000166025	0.968733	-0.10182	0.254339	0.357989
XPNPEP3	63929	ENSG00000196236	-0.091001	-0.124149	0.114547	0.929485
SLC9A9	285195	ENSG00000181804	1.63493	-0.0978276	0.607822	0.136494
RBX1	9978	ENSG00000100387	1.35423	-0.0350925	0.139777	0.208685
LMO4	8543	ENSG00000143013	2.65158	0.0132373	0.167028	0.0264077
LRPAP1	4043	ENSG00000163956	-0.0488448	-0.137594	0.131778	0.96211
TRDN	10345	ENSG00000186439	0.399835	-0.90846	1.29855	0.698601
MTUS1	57509	ENSG00000129422	-1.81906	-0.822011	0.089245	0.102255
GPR85	54329	ENSG00000164604	1.54904	-0.0635525	0.339649	0.155782
FHOD3	80206	ENSG00000134775	-0.0190141	-0.315462	0.310203	0.985245
USP3	9960	ENSG00000140455	-0.317817	-0.221243	0.166735	0.757874
SVIL-AS1	102724316	ENSG00000291093	0.0467451	-0.366662	0.382135	0.963737
DTWD2	285605	ENSG00000169570	-0.183205	-0.161898	0.137639	0.858698
SOX9	6662	ENSG00000125398	0.365716	-0.445298	0.617044	0.723025
EPHX1	2052	ENSG00000143819	1.56738	-0.0980239	0.540293	0.15147
LAMA2	3908	ENSG00000196569	0.873278	-0.236926	0.534868	0.405209
SYT11	23208	ENSG00000132718	0.413356	-0.398741	0.577042	0.689021
SLC25A17	10478	ENSG00000100372	0.0994433	-0.0381386	0.0416459	0.922966
FRMPD4	9758	ENSG00000169933	0.547426	-0.450413	0.738001	0.597397
AMFR	267	ENSG00000159461	0.856669	-0.0767827	0.170383	0.413855
EID3	493861	ENSG00000255150	0.119594	-0.0357919	0.0397876	0.907432
GALE	2582	ENSG00000117308	-0.0980851	-0.0350331	0.0321213	0.924014
STOX2	56977	ENSG00000173320	-1.46019	-0.405563	0.0873775	0.178247
NOTCH2	4853	ENSG00000134250	0.941713	-0.21167	0.513588	0.370928
LOC100289230	100289230	ENSG00000248489	-0.120558	-0.0593914	0.0533813	0.906689
RGMB	285704	ENSG00000174136	-1.97744	-0.112814	0.00757613	0.0793858
PKDCC	91461	ENSG00000162878	-1.5183	-0.510219	0.100392	0.163253
TMCC1-DT	100507032	ENSG00000271270	-1.2994	-0.489113	0.132216	0.226103
HGSNAT	138050	ENSG00000165102	1.6797	-0.0452032	0.305916	0.127321
DYNC2I1	55112	ENSG00000126870	-1.8385	-0.150307	0.0155287	0.099147
LINC00672	100505576	ENSG00000263874	-0.176206	-0.424561	0.3632	0.864033
LARP1B	55132	ENSG00000138709	-0.241911	-0.0566281	0.0456867	0.814271
CCDC169-SOHLH2	100526761	ENSG00000250709	-0.202566	-0.0226688	0.0189427	0.84398
ZNF132	7691	ENSG00000131849	0.0806333	-0.0298254	0.0320302	0.937498
ZNF804A	91752	ENSG00000170396	1.41118	-0.110131	0.475394	0.191811
DNAJB7	150353	ENSG00000172404	0.0569379	-0.0313191	0.0329364	0.955839
ELMOD1	55531	ENSG00000110675	-0.131767	-0.0293306	0.0261017	0.898067
PIEZO2	63895	ENSG00000154864	1.56608	-0.261001	1.43544	0.151771
C5	727	ENSG00000106804	0.878194	-0.0492693	0.111797	0.402674
KAZALD1	81621	ENSG00000107821	1.04039	-0.236078	0.638142	0.325298
TENM3-AS1	90768		0.680285	-0.397547	0.739478	0.513442
CLDN11	5010	ENSG00000013297	0.0913947	-0.665113	0.721119	0.929181
ASMTL	8623	ENSG00000169093	0.780256	-0.0626884	0.128702	0.45527
ZNF77	58492	ENSG00000175691	-0.598363	-0.105549	0.0613918	0.564351
LINC00674	100499466		-0.254208	-0.105912	0.0845133	0.805047
AFAP1	60312	ENSG00000196526	-0.560953	-0.264562	0.159425	0.588521
OPHN1	4983	ENSG00000079482	-0.934063	-0.281556	0.116992	0.374653
HEBP2	23593	ENSG00000051620	1.14372	-0.054208	0.165075	0.282247
BNC1	646	ENSG00000169594	-0.195138	-1.42885	1.20191	0.849619
TNIK	23043	ENSG00000154310	-1.37518	-0.738811	0.180161	0.202335
MYO18B	84700	ENSG00000133454	0.397683	-0.724625	1.03374	0.700132
PRRT2	112476	ENSG00000167371	-1.35501	-0.357238	0.089592	0.208446
TMSB10	9168	ENSG00000034510	1.58117	-0.0283814	0.160177	0.148298
ENTREP1	9413	ENSG00000135063	0.351605	-0.307972	0.421327	0.733226
ST13	6767	ENSG00000100380	-1.61947	-0.119877	0.019848	0.139798
CNTNAP2	26047	ENSG00000174469	0.0226122	-0.40721	0.415433	0.982453
PNMA2	10687	ENSG00000240694	-0.483041	-0.529043	0.342864	0.6406
DACT1	51339	ENSG00000165617	0.728531	-0.248228	0.484064	0.484812
LHFPL6	10186	ENSG00000183722	0.928888	-0.103387	0.247447	0.377188
ZNF568	374900	ENSG00000198453	-0.449995	-0.190833	0.127508	0.663357
ZNF701	55762	ENSG00000167562	-1.40671	-0.112182	0.026157	0.193093
ZNF280D	54816	ENSG00000137871	1.45452	-0.0306736	0.141158	0.179771
RTL8B	441518	ENSG00000212747	0.110786	-0.0328777	0.0362638	0.914218
ST13P4	145165		-0.189315	-0.02672	0.0225931	0.854046
TMEM50B	757	ENSG00000142188	1.49181	-0.0490921	0.23923	0.169945
TBC1D2	55357	ENSG00000095383	-1.10489	-0.14461	0.0497031	0.297868
MAML3	55534	ENSG00000196782	-1.24031	-0.199901	0.0583213	0.246222
GRIA1	2890	ENSG00000155511	1.02654	-0.286052	0.761352	0.331435
ELAVL2	1993	ENSG00000107105	1.13538	-0.121599	0.366654	0.285546
PCDHA3	56145	ENSG00000255408	0.47348	-0.0487808	0.0746063	0.647145
ATP1A2	477	ENSG00000018625	-1.33834	-0.658025	0.168837	0.213612
ANP32B	10541	ENSG00000136938	-1.47912	-0.117207	0.0245312	0.173236
ZNF175	7728	ENSG00000105497	-1.05109	-0.108084	0.0395069	0.320618
ABAT	18	ENSG00000183044	-2.93703	-0.58717	-0.0762171	0.0165665
AGGF1	55109	ENSG00000164252	-0.073683	-0.0299477	0.0280583	0.942874
FLJ20021	90024	ENSG00000254531	-0.253761	-0.0225697	0.0180168	0.805383
RELN	5649	ENSG00000189056	0.351813	-0.298167	0.407989	0.733075
PCDHGA11	56105	ENSG00000253873	0.650502	-0.10981	0.198454	0.531621
ZNF135	7694	ENSG00000176293	-0.129611	-0.0291891	0.0260255	0.899724
RBM20	282996	ENSG00000203867	-0.0763997	-0.930187	0.869409	0.940773
NUAK1	9891	ENSG00000074590	1.33716	-0.0710736	0.276559	0.213982
VCAM1	7412	ENSG00000162692	1.81046	-0.0677521	0.610865	0.10366
TUSC1	286319	ENSG00000198680	2.03376	-0.0136191	0.256157	0.0724931
MATCAP2	23366	ENSG00000164542	1.48978	-0.0641455	0.311598	0.170466
TRPC4	7223	ENSG00000133107	0.121488	-0.419015	0.466576	0.905973
TTC9	23508	ENSG00000133985	0.607862	-0.227052	0.39391	0.558304
CHFR	55743	ENSG00000072609	-0.0367309	-0.0326122	0.03157	0.971501
FAT4	79633	ENSG00000196159	1.10004	-0.155534	0.449984	0.299868
RTL5	340526	ENSG00000242732	-0.636042	-0.315156	0.176827	0.540584
OSBPL1A	114876	ENSG00000141447	-0.544396	-0.230982	0.141373	0.599396
GSTT2	2953	ENSG00000099984	-1.00311	-0.227673	0.0877876	0.342011
FGFRL1	53834	ENSG00000127418	0.469202	-0.207972	0.31682	0.650084
LURAP1L	286343	ENSG00000153714	1.67553	-0.0658567	0.442057	0.12815
PHF10	55274	ENSG00000130024	-0.0154035	-0.0430044	0.0424227	0.988046
ZNF788P	388507		-0.114462	-0.0413588	0.037375	0.911384
SMPD1	6609	ENSG00000166311	0.233746	-0.220912	0.271826	0.820413
PCDHB8	56128	ENSG00000120322	0.0619662	-0.0457932	0.0483727	0.951944
ZNF204P	7754		0.331885	-0.0399313	0.0536626	0.747574
USP25	29761	ENSG00000155313	0.194955	-0.0714728	0.0849537	0.849759
NLGN3	54413	ENSG00000196338	0.688866	-0.143516	0.269193	0.508275
WDFY2	115825	ENSG00000139668	-0.00418639	-0.220624	0.219809	0.996751
PPP3CA	5530	ENSG00000138814	0.65044	-0.113136	0.204452	0.53166
PCYOX1L	78991	ENSG00000145882	-0.713867	-0.246923	0.128463	0.493406
CCSAP	126731	ENSG00000154429	-1.26069	-0.2483	0.0705862	0.239122
ZEB1	6935	ENSG00000148516	-1.15507	-0.0966667	0.0313172	0.277805
MEGF10	84466	ENSG00000145794	-1.73436	-0.802137	0.105933	0.116882
TNC	3371	ENSG00000041982	1.44054	-0.12582	0.567021	0.183582
WLS	79971	ENSG00000116729	0.744543	-0.263054	0.521164	0.475539
CYP4V2	285440	ENSG00000145476	0.389457	-0.0290078	0.0410731	0.705993
PDE4B	5142	ENSG00000184588	1.77129	-0.0501158	0.411798	0.110282
MN1	4330	ENSG00000169184	-0.457345	-0.798034	0.52962	0.658263
EP300	2033	ENSG00000100393	-1.46488	-0.0494606	0.0105804	0.176992
ASPHD1	253982	ENSG00000174939	0.104145	-0.0364661	0.0399858	0.919338
H1-2	3006	ENSG00000187837	-0.189449	-0.0598733	0.0506198	0.853944
MAPKAPK2	9261	ENSG00000162889	-0.728447	-0.406072	0.208251	0.484861
RNF10	9921	ENSG00000022840	-0.0827417	-0.147942	0.137502	0.935868
TFEB	7942	ENSG00000112561	0.239398	-0.338605	0.418754	0.81616
GATA6	2627	ENSG00000141448	1.17902	-0.320166	1.01718	0.26862
CFAP69	79846	ENSG00000105792	-0.0175066	-0.0542492	0.053416	0.986414
CYP2U1	113612	ENSG00000155016	-0.005893	-0.293874	0.292347	0.995427
STEAP2	261729	ENSG00000157214	0.544698	-0.0732664	0.11974	0.599196
NMNAT1	64802	ENSG00000173614	1.52146	-0.040508	0.206923	0.162471
KDM4C	23081	ENSG00000107077	0.134477	-0.0291266	0.0328084	0.895985
LINC00467	84791	ENSG00000153363	0.770462	-0.118739	0.241396	0.460771
NFU1	27247	ENSG00000169599	-0.159364	-0.0500926	0.0434992	0.876901
FRMD3	257019	ENSG00000172159	-0.118809	-0.321206	0.28915	0.908037
CPT1A	1374	ENSG00000110090	-0.0644578	-0.0656214	0.0619854	0.950015
RRAGD	58528	ENSG00000025039	-1.62586	-0.581761	0.0952083	0.138424
NR6A1	2649	ENSG00000148200	-1.34509	-0.379066	0.0963691	0.211505
CREB5	9586	ENSG00000146592	-0.889738	-0.331547	0.144364	0.396766
TRAF1	7185	ENSG00000056558	-0.0337668	-0.0402644	0.0390801	0.9738
MBNL2	10150	ENSG00000139793	-0.100167	-0.285347	0.261148	0.922407
PCDHGB4	8641	ENSG00000253953	0.152179	-0.0506107	0.0579112	0.882402
GUCY1B1	2983	ENSG00000061918	-0.0191018	-0.188238	0.185085	0.985177
DGKI	9162	ENSG00000157680	-0.202163	-0.422436	0.353126	0.844285
IQCH-AS1	100506686	ENSG00000259673	-0.308687	-0.0401948	0.0305423	0.764585
IFNAR2	3455	ENSG00000159110	-0.163743	-0.137274	0.118742	0.873551
SOBP	55084	ENSG00000112320	-0.900106	-0.232134	0.0999847	0.391512
DISP1	84976	ENSG00000154309	-0.139573	-0.39958	0.353138	0.89207
LOC105372275	105372275		-0.145985	-0.0220744	0.019398	0.88715
EFHC1	114327	ENSG00000096093	-0.308257	-0.0504133	0.0383217	0.764902
ZNF626	199777	ENSG00000188171	-0.0735219	-0.201735	0.189035	0.942999
PDE3A	5139	ENSG00000172572	1.8719	-0.130231	1.37957	0.0940127
TUBB2B	347733	ENSG00000137285	-0.673002	-0.569446	0.30831	0.517852
GRB2	2885	ENSG00000177885	0.828017	-0.0446592	0.0962281	0.429071
ZNF343	79175	ENSG00000088876	0.597417	-0.0131913	0.0226591	0.564955
NPAS2	4862	ENSG00000170485	0.62253	-0.164763	0.289877	0.549039
NUDT15	55270	ENSG00000136159	0.423916	-0.0443862	0.064858	0.681579
PLK2	10769	ENSG00000145632	0.857619	-0.132622	0.294581	0.413357
MAPK13	5603	ENSG00000156711	-1.01182	-0.427041	0.163088	0.338053
SMARCA2	6595	ENSG00000080503	1.07493	-0.0757338	0.212874	0.310379
STX1B	112755	ENSG00000099365	0.0637182	-0.0600393	0.0635195	0.950587
PCDHAC2	56134	ENSG00000243232	1.64275	-0.127228	0.80207	0.134851
GARNL3	84253	ENSG00000136895	0.474562	-0.140462	0.215041	0.646403
NDUFV3	4731	ENSG00000160194	0.498254	-0.0534034	0.0835733	0.630253
SERTAD4	56256	ENSG00000082497	1.54913	-0.12682	0.677877	0.15576
PCDHGA7	56108	ENSG00000253537	0.100757	-0.180183	0.196982	0.921952
ENSA	2029	ENSG00000143420	1.01604	-0.0396502	0.104308	0.336147
ANKRD24	170961	ENSG00000089847	-0.328019	-0.037756	0.0281932	0.7504
CLIP2	7461	ENSG00000106665	-0.0656657	-0.036702	0.0346313	0.94908
CACNG4	27092	ENSG00000075461	0.0424463	-0.266751	0.276953	0.96707
PCDHB2	56133	ENSG00000112852	0.598741	-0.140201	0.241131	0.56411
THSD7A	221981	ENSG00000005108	1.74699	-0.137081	1.0668	0.114584
DOK6	220164	ENSG00000206052	2.17033	-0.0134532	0.649359	0.0580826
KCNQ5	56479	ENSG00000185760	1.23241	-0.10499	0.356295	0.249019
SH3BP5	9467	ENSG00000131370	1.55222	-0.0717214	0.385346	0.155026
WNT5B	81029	ENSG00000111186	1.3571	-0.0642302	0.256853	0.207803
PIP4P2	55529	ENSG00000155099	0.333347	-0.0254732	0.0342781	0.746507
RSRP1	57035	ENSG00000117616	0.0193134	-0.245546	0.249774	0.985013
TP53INP2	58476	ENSG00000078804	-0.286205	-0.52484	0.406951	0.7812
KIF26B	55083	ENSG00000162849	0.790809	-0.25309	0.525147	0.449391
KCNN3	3782	ENSG00000143603	-2.41834	-0.975089	-0.0325372	0.038716
FABP5	2171	ENSG00000164687	1.99981	-0.060103	0.976422	0.0765758
PTPRK	5796	ENSG00000152894	1.50621	-0.0756634	0.377179	0.166278
CLN8	2055	ENSG00000182372	0.908089	-0.0593183	0.13888	0.387501
LEFTY2	7044	ENSG00000143768	-0.634587	-0.715032	0.401749	0.541491
CCDC85A	114800	ENSG00000055813	1.25836	-0.309741	1.08633	0.239923
CHD9	80205	ENSG00000177200	0.127467	-0.0343234	0.0384225	0.901374
DUSP3	1845	ENSG00000108861	-1.17098	-0.667911	0.212286	0.271675
ERRFI1	54206	ENSG00000116285	0.545065	-0.292966	0.478961	0.598954
PPP4R1	9989	ENSG00000154845	2.51582	0.00878156	0.165412	0.0329944
PPFIA3	8541	ENSG00000177380	-1.11694	-0.0930036	0.0315199	0.292948
DNAJB5	25822	ENSG00000137094	-0.367804	-0.53101	0.382485	0.721521
C4B	721	ENSG00000224389	1.08226	-0.279526	0.792314	0.307281
MFAP4	4239	ENSG00000166482	1.02486	-0.18961	0.503723	0.332184
NHLRC1	378884	ENSG00000187566	0.0558679	-0.0282755	0.0297075	0.956668
AFF3	3899	ENSG00000144218	1.5182	-0.140853	0.715736	0.163278
KLHL41	10324	ENSG00000239474	0.207313	-0.968267	1.16364	0.840381
RNASET2	8635	ENSG00000026297	1.15287	-0.129698	0.399286	0.278661
SH3RF1	57630	ENSG00000154447	-0.783663	-0.254749	0.12366	0.453367
EPS8	2059	ENSG00000151491	2.40965	0.0343026	1.0865	0.0392713
SEMA3A	10371	ENSG00000075213	1.59247	-0.0822231	0.473264	0.145743
ENOX1	55068	ENSG00000120658	0.517373	-0.19538	0.31125	0.61737
ABCA3	21	ENSG00000167972	-0.803881	-0.423656	0.2015	0.44218
VSIG10L	147645	ENSG00000186806	-0.392521	-0.0381263	0.0268516	0.703808
UBL4A	8266	ENSG00000102178	0.596072	-0.0525953	0.0902291	0.565815
DKK1	22943	ENSG00000107984	-0.139763	-0.876884	0.774836	0.891925
ATR	545	ENSG00000175054	0.96592	-0.0392081	0.0976416	0.359321
COX6A1	1337	ENSG00000111775	0.134893	-0.0377891	0.0425817	0.895665
ALG9	79796	ENSG00000086848	1.10115	-0.0307017	0.0889397	0.299406
ASMTL-AS1	80161		-0.554672	-0.26095	0.158181	0.592634
DUSP16	80824	ENSG00000111266	1.26598	-0.0705766	0.249961	0.237306
PEG10	23089	ENSG00000242265	-0.368267	-0.642247	0.462414	0.721187
ZNF251	90987	ENSG00000198169	-0.856152	-0.173757	0.0783446	0.414126
CDH11	1009	ENSG00000140937	1.22309	-0.288446	0.967511	0.252354
PIM1	5292	ENSG00000137193	0.854741	-0.205225	0.454496	0.414867
NIPA1	123606	ENSG00000170113	-0.864997	-0.15895	0.0710161	0.409504
DYNC2H1	79659	ENSG00000187240	0.801877	-0.129834	0.272424	0.443281
ZNF665	79788	ENSG00000197497	0.134207	-0.0363107	0.0408908	0.896192
ENC1	8507	ENSG00000171617	-0.575133	-0.905124	0.538177	0.579293
GMPR	2766	ENSG00000137198	-0.573277	-0.834068	0.496799	0.580497
EHHADH	1962	ENSG00000113790	-0.167476	-0.323577	0.278968	0.870698
MMP16	4325	ENSG00000156103	2.35278	0.0122474	0.623706	0.0431084
DRP2	1821	ENSG00000102385	-0.809769	-0.646796	0.305801	0.438957
CHSY1	22856	ENSG00000131873	0.466492	-0.172445	0.262043	0.651949
RNF19A	25897	ENSG00000034677	2.14706	-0.0104758	0.401303	0.0603248
RPL39L	116832	ENSG00000163923	-0.0476477	-0.0243471	0.0233426	0.963038
MRPL39	54148	ENSG00000154719	0.127599	-0.128148	0.143469	0.901272
ELMO1	9844	ENSG00000155849	0.129074	-0.0284574	0.0319014	0.900137
PYGM	5837	ENSG00000068976	-0.395696	-0.981926	0.689551	0.701545
LOC729218	729218		-1.55413	-0.225238	0.0417876	0.154573
PLAT	5327	ENSG00000104368	0.851773	-0.0795831	0.175708	0.416429
TBX3	6926	ENSG00000135111	0.223992	-0.703399	0.858005	0.827766
GART	2618	ENSG00000159131	0.108431	-0.0713787	0.0785659	0.916033
ZNF862	643641	ENSG00000106479	-0.18188	-0.0447683	0.0381052	0.859707
TYW1B	441250	ENSG00000277149	-0.615331	-0.0347891	0.0199103	0.553575
IDS	3423	ENSG00000010404	0.626656	-0.158234	0.279492	0.546449
INHBA	3624	ENSG00000122641	0.806079	-0.450248	0.948759	0.440975
PPFIA1	8500	ENSG00000131626	0.293678	-0.0654784	0.0850159	0.775664
KPNA1	3836	ENSG00000114030	-1.07784	-0.25041	0.0887921	0.309145
C2orf81	388963	ENSG00000284308	-0.362269	-0.0295964	0.0214256	0.725512
ADCK2	90956	ENSG00000133597	0.643445	-0.063396	0.113796	0.535985
STXBP6	29091	ENSG00000168952	-1.28834	-0.569855	0.156298	0.229762
NTM	50863	ENSG00000182667	0.01614	-0.0618511	0.0627401	0.987475
C4A	720	ENSG00000244731	1.09629	-0.276925	0.797725	0.301417
RAD51C	5889	ENSG00000108384	0.055415	-0.0501594	0.0526786	0.957019
SFXN3	81855	ENSG00000107819	0.777418	-0.308527	0.63162	0.45686
ZNF454	285676	ENSG00000178187	0.65264	-0.0108562	0.0196604	0.530303
SERINC5	256987	ENSG00000164300	0.00157542	-0.223052	0.223363	0.998777
DHTKD1	55526	ENSG00000181192	-0.517198	-0.165733	0.104052	0.617488
GSTT2B	653689	ENSG00000133433	-1.19087	-0.267548	0.083006	0.264166
NPNT	255743	ENSG00000168743	0.776825	-0.39427	0.806675	0.457192
FER1L4	80307	ENSG00000088340	-1.1039	-0.418364	0.143958	0.298274
AKIP1	56672	ENSG00000166452	-0.562053	-0.126193	0.0759648	0.587802
NAGK	55577	ENSG00000124357	1.4732	-0.0386588	0.183031	0.17479
CNTNAP1	8506	ENSG00000108797	0.844884	-0.219205	0.480557	0.420067
DOK5	55816	ENSG00000101134	-0.701085	-1.51845	0.799938	0.500974
ST8SIA2	8128	ENSG00000140557	0.869248	-0.1909	0.429163	0.407295
AQP11	282679	ENSG00000178301	0.246453	-0.0254142	0.0316289	0.810861
NANS	54187	ENSG00000095380	0.553133	-0.119936	0.197572	0.593643
SRP9	6726	ENSG00000143742	1.47004	-0.0217059	0.102271	0.175624
ZNF846	162993	ENSG00000196605	-0.618083	-0.215761	0.123159	0.551838
TRNT1	51095	ENSG00000072756	-0.92605	-0.0329323	0.0138012	0.378583
LRRC34	151827	ENSG00000171757	0.756653	-0.198942	0.398916	0.468601
BMERB1	89927	ENSG00000166780	-0.394577	-0.255865	0.179863	0.702342
TTC39B	158219	ENSG00000155158	1.23387	-0.11239	0.38211	0.2485
HOPX	84525	ENSG00000171476	-1.21053	-0.313471	0.0949278	0.256906
POLR3G	10622	ENSG00000113356	-0.30663	-0.0441164	0.0335843	0.766101
GTF2E1	2960	ENSG00000153767	0.784217	-0.0276091	0.0569087	0.453058
SAYSD1	55776	ENSG00000112167	2.80806	0.0310991	0.288839	0.0204416
MAP1LC3A	84557	ENSG00000101460	-0.168772	-0.23662	0.203765	0.869708
PMEPA1	56937	ENSG00000124225	0.399209	-0.317826	0.454038	0.699047
TBC1D23	55773	ENSG00000036054	1.40478	-0.030318	0.129668	0.193647
SLC4A8	9498	ENSG00000050438	0.297298	-0.252971	0.329524	0.772987
SPRY3	10251	ENSG00000168939	0.0523517	-0.0228993	0.0239843	0.959392
DUSP6	1848	ENSG00000139318	-0.60709	-0.268459	0.154855	0.558794
PAPLN	89932	ENSG00000100767	0.0580604	-0.705849	0.743036	0.954969
TTC13	79573	ENSG00000143643	0.243959	-0.0370146	0.0459631	0.812733
HTR7P1	93164	ENSG00000183935	0.483639	-0.0933143	0.144065	0.640192
PLXNA2	5362	ENSG00000076356	-2.11364	-0.595995	0.0202282	0.063692
LINC00205	642852	ENSG00000223768	0.0681527	-0.164459	0.174676	0.947154
LAGE3	8270	ENSG00000196976	-0.504094	-0.0354036	0.0225004	0.626304
CDC14B	8555	ENSG00000081377	-0.757684	-0.193247	0.0962749	0.468014
ITM2B	9445	ENSG00000136156	-0.489842	-0.170257	0.109647	0.635964
WSB2	55884	ENSG00000176871	-0.0385291	-0.200701	0.193979	0.970107
OPTN	10133	ENSG00000123240	0.502535	-0.23053	0.362206	0.627357
CRB2	286204	ENSG00000148204	-1.01049	-0.454172	0.173703	0.338653
MIR4453HG	54553	ENSG00000268471	0.337443	-0.106034	0.143213	0.74352
ZNF432	9668	ENSG00000256087	0.280014	-0.0223116	0.0286155	0.785796
ZNF792	126375	ENSG00000180884	-0.269947	-0.0404699	0.0318409	0.793289
TEDC1	283643	ENSG00000185347	0.065388	-0.0392967	0.0416361	0.949295
RYR1	6261	ENSG00000196218	-1.40166	-0.426788	0.100237	0.194548
TRMO	51531	ENSG00000136932	0.390962	-0.0983776	0.139487	0.70492
FBXO25	26260	ENSG00000147364	0.013919	-0.0968119	0.0980106	0.989198
THUMPD3	25917	ENSG00000134077	0.410673	-0.0906003	0.130792	0.690917
LY75-CD302	100526664	ENSG00000248672	1.41324	-0.0966178	0.418307	0.191225
WDR35	57539	ENSG00000118965	-0.26867	-0.152904	0.12044	0.794241
NR1H2	7376	ENSG00000131408	0.0263935	-0.176676	0.180848	0.979519
IL20RA	53832	ENSG00000016402	-0.897444	-0.199026	0.0859643	0.392856
ST8SIA1	6489	ENSG00000111728	1.11947	-0.46883	1.38744	0.291926
MAPK3	5595	ENSG00000102882	0.281444	-0.0254705	0.0327088	0.784734
LRRN3	54674	ENSG00000173114	0.116028	-0.0369453	0.0409401	0.910178
BMPR2	659	ENSG00000204217	1.34232	-0.0381001	0.1493	0.212368
ETFB	2109	ENSG00000105379	0.119255	-0.0411167	0.0456931	0.907693
MTM1	4534	ENSG00000171100	1.33637	-0.026648	0.10358	0.21423
TRADD	8717	ENSG00000102871	0.585873	-0.147606	0.250784	0.572358
TRANK1	9881	ENSG00000168016	0.855467	-0.109456	0.242585	0.414486
ZNF808	388558	ENSG00000198482	-0.618454	-0.0378472	0.021596	0.551605
CAMKK2	10645	ENSG00000110931	1.40558	-0.0468238	0.200493	0.193417
CALCRL	10203	ENSG00000064989	1.80066	-0.0710674	0.625641	0.105281
LRRC49	54839	ENSG00000137821	0.444409	-0.113595	0.169139	0.667241
ZNF600	162966	ENSG00000189190	-0.24392	-0.0297643	0.0239703	0.812762
PCDHGB1	56104	ENSG00000254221	-0.0339053	-0.0483359	0.0469084	0.973693
CA12	771	ENSG00000074410	0.702062	-0.238731	0.453595	0.500393
LARGE1	9215	ENSG00000133424	-0.0138236	-0.295213	0.291627	0.989272
ZNF300	91975	ENSG00000145908	0.102507	-0.107991	0.118242	0.920602
RASA4	10156	ENSG00000105808	-1.35204	-0.86967	0.218996	0.209356
SLC35F6	54978	ENSG00000213699	0.477162	-0.144262	0.22139	0.644621
FAM110B	90362	ENSG00000169122	-0.656374	-0.0785919	0.0432414	0.528007
KLF11	8462	ENSG00000172059	0.188148	-0.0323137	0.0381765	0.854934
ECH1	1891	ENSG00000104823	-0.641734	-0.570031	0.318087	0.537046
DNAJC15	29103	ENSG00000120675	1.05886	-0.558607	1.54171	0.317255
CAMK1D	57118	ENSG00000183049	0.381495	-0.42575	0.598478	0.711687
SAMD5	389432	ENSG00000203727	-0.783286	-0.97126	0.471645	0.453577
PDXK	8566	ENSG00000160209	1.39267	-0.131947	0.554628	0.197163
NIPSNAP3B	55335	ENSG00000165028	-0.37838	-0.239881	0.171133	0.713919
SEC14L2	23541	ENSG00000100003	1.3635	-0.0633464	0.255574	0.205853
PKM	5315	ENSG00000067225	-0.432336	-0.335131	0.227586	0.675671
ATP6AP1L	92270		-0.870639	-0.260027	0.115498	0.406574
TAF5L	27097	ENSG00000135801	1.05816	-0.0622398	0.171642	0.317555
SGK3	23678	ENSG00000104205	0.695643	-0.0532332	0.100512	0.504217
ARHGAP29	9411	ENSG00000137962	2.60645	0.0288205	0.407547	0.0284358
CTSB	1508	ENSG00000164733	0.888825	-0.15906	0.364948	0.397231
FAM66C	440078	ENSG00000226711	0.126765	-0.0554807	0.0620678	0.901914
PCDHGA8	9708	ENSG00000253767	0.105635	-0.0552151	0.0606244	0.918189
SLC27A1	376497	ENSG00000130304	-0.363216	-0.0417005	0.0301621	0.724828
CCDC191	57577	ENSG00000163617	-0.027509	-0.0388693	0.0379354	0.978654
IFFO2	126917	ENSG00000169991	0.34129	-0.227502	0.308345	0.740718
KRT10-AS1	147184	ENSG00000167920	0.167518	-0.0245938	0.0285276	0.870666
GREB1L	80000	ENSG00000141449	1.5248	-0.0432754	0.222258	0.161646
FLVCR1	28982	ENSG00000162769	-0.0559115	-0.193941	0.184585	0.956634
ZFHX2	85446	ENSG00000136367	-1.54101	-0.445168	0.084412	0.157704
RWDD2B	10069	ENSG00000156253	0.757868	-0.0573685	0.115173	0.467909
BNIP3	664	ENSG00000176171	-0.235875	-0.415492	0.337027	0.81881
TRIM45	80263	ENSG00000134253	-1.27425	-0.296615	0.0828602	0.234492
CD81	975	ENSG00000110651	1.66741	-0.0464554	0.306938	0.12978
LOC100134868	100134868		0.0792658	-0.0717756	0.0769883	0.938556
N6AMT1	29104	ENSG00000156239	-0.461661	-0.107029	0.0707483	0.65528
UNC13A	23025	ENSG00000130477	0.448414	-0.226563	0.338589	0.664456
NETO2	81831	ENSG00000171208	0.384236	-0.312039	0.439729	0.709724
TPM3P9	147804	ENSG00000241015	-0.479767	-0.0220817	0.0143542	0.642837
NFKBIE	4794	ENSG00000146232	0.0570748	-0.040544	0.0426429	0.955733
RASA4B	100271927	ENSG00000170667	-1.40588	-0.862349	0.201308	0.19333
MACROH2A2	55506	ENSG00000099284	-0.985981	-0.35781	0.140582	0.349906
PCDHB13	56123	ENSG00000187372	-1.17638	-0.470064	0.148431	0.26962
FAM219A	203259	ENSG00000164970	-0.579143	-0.378006	0.223908	0.576699
FAM210B	116151	ENSG00000124098	-1.74528	-0.233285	0.0300892	0.114894
FMN2	56776	ENSG00000155816	-0.392475	-0.565966	0.398615	0.70384
H2BC15	8341	ENSG00000233822	-0.35386	-0.0391429	0.0285534	0.731592
SPAG1	6674	ENSG00000104450	1.59086	-0.10381	0.59583	0.146105
KAT6A	7994	ENSG00000083168	-0.291497	-0.042454	0.0327618	0.777278
SPRED3	399473	ENSG00000188766	0.289743	-0.0366204	0.0473793	0.778577
PCDHGB5	56101	ENSG00000276547	-0.0719928	-0.166111	0.155864	0.944182
SEPTIN8	23176	ENSG00000164402	0.905007	-0.0421597	0.0983875	0.389045
SYNE3	161176	ENSG00000176438	0.947896	-0.308133	0.752609	0.367938
APC2	10297	ENSG00000115266	0.0997973	-0.319079	0.348531	0.922693
RNF24	11237	ENSG00000101236	0.135804	-0.0283304	0.0319492	0.894965
CRTC3	64784	ENSG00000140577	1.93685	-0.0133862	0.172787	0.0847364
ZEB2	9839	ENSG00000169554	0.259661	-0.174489	0.219741	0.800967
LARP7	51574	ENSG00000174720	0.861168	-0.0275857	0.0614987	0.411501
SMAD3	4088	ENSG00000166949	-0.0646121	-0.163391	0.154317	0.949895
CDC42SE1	56882	ENSG00000197622	-1.38221	-0.0602611	0.0145504	0.200243
JAM2	58494	ENSG00000154721	-0.775551	-0.332306	0.162625	0.457907
CCDC136	64753	ENSG00000128596	-0.0595101	-0.0367794	0.0348939	0.953846
LOC100128398	100128398	ENSG00000176593	-0.629585	-0.27142	0.153234	0.544615
SEM1	7979	ENSG00000127922	0.684975	-0.0688057	0.128571	0.510614
ZDHHC11	79844	ENSG00000188818	-0.62904	-0.143549	0.0810849	0.544956
TECPR2	9895	ENSG00000196663	-0.0649243	-0.130267	0.122998	0.949654
KCNJ2-AS1	400617	ENSG00000267365	-0.462934	-0.0219833	0.0145144	0.654402
SERTAD4-AS1	574036		1.67589	-0.111288	0.747537	0.128078
ATOSB	80256	ENSG00000005238	0.23597	-0.116168	0.143226	0.818739
CHN1	1123	ENSG00000128656	-0.094386	-0.290471	0.267203	0.926871
PTGFRN	5738	ENSG00000134247	1.30556	-0.125385	0.467632	0.224089
DIXDC1	85458	ENSG00000150764	1.37992	-0.0303463	0.125277	0.200922
PCDHB3	56132	ENSG00000113205	0.813034	-0.0624261	0.132475	0.437177
SAMHD1	25939	ENSG00000101347	0.671944	-0.0838487	0.154709	0.518495
YBEY	54059	ENSG00000182362	-1.73041	-0.176143	0.0234595	0.11761
SRGAP1	57522	ENSG00000196935	0.0585602	-0.04182	0.0440427	0.954582
TSC22D1	8848	ENSG00000102804	-0.270754	-0.416459	0.327425	0.792688
GPRASP2	114928	ENSG00000158301	0.861106	-0.080149	0.17867	0.411533
BLTP3B	23074	ENSG00000111647	1.79332	-0.0150531	0.130211	0.10651
USP22	23326	ENSG00000124422	-1.01031	-0.189904	0.0726454	0.338734
ZNF436-AS1	148898	ENSG00000249087	-1.33672	-0.36609	0.0941385	0.214119
ANKRD39	51239	ENSG00000213337	0.357803	-0.0261407	0.0359637	0.728739
MARCHF8	220972	ENSG00000165406	0.303874	-0.0338051	0.0442965	0.768132
GTF3A	2971	ENSG00000122034	0.114284	-0.0488359	0.0540328	0.911522
ZNF594	84622	ENSG00000180626	-1.23235	-0.229315	0.0675774	0.24904
ZNF611	81856	ENSG00000213020	0.918215	-0.0456491	0.108026	0.382455
SUFU	51684	ENSG00000107882	-1.50472	-0.171996	0.0345846	0.166654
GPR162	27239	ENSG00000250510	1.08518	-0.180904	0.514494	0.306052
C22orf46P	79640	ENSG00000184208	-0.743412	-0.05481	0.0276961	0.47619
MSX2	4488	ENSG00000120149	0.561198	-0.316478	0.52531	0.588361
ZNF765	91661	ENSG00000196417	-0.478291	-0.0442917	0.0288313	0.643848
RPL23AP53	644128		-0.262505	-0.0558841	0.0442628	0.798842
BTBD6	90135	ENSG00000184887	0.84837	-0.0793523	0.174586	0.418224
FEZ1	9638	ENSG00000149557	2.05128	-0.0378547	0.774317	0.0704674
SRPK3	26576	ENSG00000184343	0.0772219	-0.0744657	0.0797293	0.940136
CCDC113	29070	ENSG00000103021	0.772821	-0.0727432	0.148237	0.459442
EYA4	2070	ENSG00000112319	-1.01021	-0.955504	0.365558	0.338782
HRC	3270	ENSG00000130528	-0.808746	-0.735253	0.347984	0.439516
SOD1	6647	ENSG00000142168	1.02957	-0.0380972	0.101741	0.330088
CMC2	56942	ENSG00000103121	-0.513002	-0.3481	0.219404	0.620303
VAMP5	10791	ENSG00000168899	0.875854	-0.39819	0.901336	0.403879
SATB2	23314	ENSG00000119042	1.43865	-0.112337	0.504838	0.184102
JHY	79864	ENSG00000109944	1.51718	-0.153072	0.776545	0.163532
C8orf44-SGK3	100533105	ENSG00000288602	0.945206	-0.0453093	0.110348	0.369237
DNAJB6	10049	ENSG00000105993	-0.161805	-0.278251	0.241103	0.875034
THBS2	7058	ENSG00000186340	0.636994	-0.606984	1.08281	0.539991
TNRC18	84629	ENSG00000182095	0.760434	-0.0937427	0.188681	0.466449
SERPINB9	5272	ENSG00000170542	-0.945431	-0.384267	0.157743	0.369128
HSD3B7	80270	ENSG00000099377	0.307499	-0.0762846	0.100286	0.76546
DSEL	92126	ENSG00000171451	1.15397	-0.267426	0.824375	0.278234
CCDC169	728591	ENSG00000242715	-0.328652	-0.0480209	0.0358377	0.749937
PLSCR4	57088	ENSG00000114698	1.33198	-0.28424	1.09828	0.215612
C2CD2	25966	ENSG00000157617	0.242254	-0.0386264	0.0478917	0.814013
ARHGEF9	23229	ENSG00000131089	-0.982043	-0.128355	0.050647	0.351739
CD24	100133941	ENSG00000272398	1.52313	-0.351571	1.80074	0.162058
SBF2	81846	ENSG00000133812	1.19993	-0.0769464	0.25079	0.260798
ZNF839	55778	ENSG00000022976	0.88815	-0.0550504	0.126219	0.397575
CBX6	23466	ENSG00000183741	1.24195	-0.0673745	0.231411	0.245644
ULK2	9706	ENSG00000083290	-0.321087	-0.0371699	0.0279297	0.755475
RABGAP1L	9910	ENSG00000152061	1.67935	-0.0317986	0.215052	0.12739
ACADSB	36	ENSG00000196177	0.579766	-0.162845	0.27508	0.576296
LINC01547	84536	ENSG00000183250	0.260864	-0.0167029	0.0210573	0.800068
SEMA3C	10512	ENSG00000075223	1.46169	-0.101452	0.471963	0.177845
SHB	6461	ENSG00000107338	-1.44105	-0.220006	0.0487816	0.183441
ODAD4	83538	ENSG00000204815	0.244273	-0.0212674	0.0264164	0.812497
ZNF875	284459	ENSG00000181666	-1.15721	-0.157455	0.0508804	0.276974
AFF1	4299	ENSG00000172493	0.669009	-0.217105	0.399443	0.52028
RRAGA	10670	ENSG00000155876	0.831193	-0.062198	0.134455	0.427365
BMPR1A	657	ENSG00000107779	2.19125	-0.00320827	0.201504	0.0561356
PSMG1	8624	ENSG00000183527	-0.736221	-0.0340422	0.0173248	0.480344
HID1	283987	ENSG00000167861	0.159272	-0.0393127	0.0452678	0.876971
C3orf70	285382	ENSG00000187068	0.237776	-0.541763	0.66903	0.81738
ITGB5	3693	ENSG00000082781	1.29481	-0.128558	0.472711	0.227616
NMNAT3	349565	ENSG00000163864	-0.592779	-0.286563	0.167563	0.567923
NFIA	4774	ENSG00000162599	2.04931	-0.0108281	0.219332	0.070693
LRIG1	26018	ENSG00000144749	-1.93393	-0.538775	0.0421441	0.0851342
MAP10	54627	ENSG00000212916	-0.0277945	-0.0407375	0.0397486	0.978433
ZIC1	7545	ENSG00000152977	1.02962	-0.356242	0.951428	0.330063
CCDC141	285025	ENSG00000163492	-0.711997	-0.713004	0.371625	0.494508
PDGFC	56034	ENSG00000145431	0.273643	-0.14367	0.183211	0.790535
LOC100132356	100132356		0.108749	-0.0342028	0.0376573	0.915787
INKA2-AS1	100506343	ENSG00000227811	-0.76047	-0.645486	0.320687	0.466429
FRMD4A	55691	ENSG00000151474	1.00199	-0.0834712	0.216211	0.342526
AKTIP	64400	ENSG00000166971	0.350373	-0.150927	0.206247	0.73412
TLDC2	140711	ENSG00000101342	-0.103483	-0.0207995	0.0189798	0.919849
KCTD2	23510	ENSG00000180901	0.809768	-0.0717826	0.151826	0.438958
NR3C2	4306	ENSG00000151623	0.613459	-0.342997	0.598246	0.554758
CRNDE	643911	ENSG00000245694	-0.946184	-0.194464	0.0797636	0.368764
RNF152	220441	ENSG00000176641	0.75124	-0.0538107	0.107321	0.471694
RUSC2	9853	ENSG00000198853	0.270185	-0.0891669	0.113356	0.793111
EFR3B	22979	ENSG00000084710	-0.848938	-0.638791	0.290171	0.417923
FBXO38	81545	ENSG00000145868	0.464856	-0.10443	0.15845	0.653076
GATD3	8209	ENSG00000160221	-0.726387	-0.178284	0.0916176	0.486063
DNAI4	79819	ENSG00000152763	1.17842	-0.147764	0.469114	0.268845
LIPE	3991	ENSG00000079435	-0.160317	-0.385529	0.334502	0.876172
TMEM51	55092	ENSG00000171729	-0.980741	-0.175034	0.0691641	0.352347
KATNA1	11104	ENSG00000186625	-0.601828	-0.0716966	0.0415644	0.562141
LIMCH1	22998	ENSG00000064042	-0.353752	-0.0652657	0.0476138	0.731671
ZNF319	57567	ENSG00000166188	-0.168964	-0.0251815	0.0216812	0.869562
SPTB	6710	ENSG00000070182	-0.0763965	-0.580999	0.543039	0.940775
DUSP4	1846	ENSG00000120875	-0.832853	-0.211083	0.0974799	0.426476
KIF21B	23046	ENSG00000116852	-0.121419	-0.366168	0.328862	0.906027
STOM	2040	ENSG00000148175	2.00076	-0.0182458	0.297558	0.0764589
PDZRN3	23024	ENSG00000121440	-0.0833452	-0.498125	0.462724	0.935401
TBC1D12	23232	ENSG00000108239	1.68167	-0.0468856	0.318544	0.126928
PCDHGA10	56106	ENSG00000253846	-0.0604282	-0.180316	0.170933	0.953135
NAP1L3	4675	ENSG00000186310	1.56217	-0.079472	0.434189	0.152683
AMOTL2	51421	ENSG00000114019	0.771115	-0.233244	0.474495	0.460403
VIM	7431	ENSG00000026025	-0.0164564	-0.302858	0.298484	0.987229
ST6GAL1	6480	ENSG00000073849	-0.628927	-0.34887	0.197083	0.545027
IFT140	9742	ENSG00000187535	-2.52134	-0.149709	-0.00811177	0.0326965
UNC13B	10497	ENSG00000198722	-2.21972	-0.390916	0.00370181	0.0535889
PCED1A	64773	ENSG00000132635	-1.26938	-0.262541	0.0738048	0.236146
LOC105379524	105379524		-0.0689689	-0.0243352	0.0228952	0.946522
DHCR24	1718	ENSG00000116133	1.81072	-0.0445431	0.401866	0.103617
FAM151B	167555	ENSG00000152380	-0.305389	-0.0366869	0.0279597	0.767015
INSYN1	388135	ENSG00000205363	0.0214776	-0.0698836	0.0712233	0.983333
BAZ1A	11177	ENSG00000198604	-0.555619	-0.188762	0.11432	0.592013
RIMS4	140730	ENSG00000101098	-0.143457	-0.0655039	0.0576914	0.88909
IRAK1BP1	134728	ENSG00000146243	0.39229	-0.0602609	0.0855458	0.703972
FAM171B	165215	ENSG00000144369	0.326986	-0.34154	0.45696	0.751155
NHSL2	340527	ENSG00000204131	0.378723	-0.342219	0.479847	0.713673
SNAI2	6591	ENSG00000019549	0.599435	-0.577199	0.993376	0.563667
REEP4	80346	ENSG00000168476	0.203617	-0.0377342	0.045199	0.843182
CAMK2N1	55450	ENSG00000162545	0.694762	-0.295046	0.556609	0.504744
PTK2B	2185	ENSG00000120899	0.208496	-0.0502877	0.0604985	0.839484
SH3BGR	6450	ENSG00000185437	0.344081	-0.487552	0.662474	0.738688
KLF7	8609	ENSG00000118263	2.13795	-0.00481933	0.17072	0.0612255
KLRA1P	10748		-0.24909	-0.0537853	0.0431154	0.808883
MRS2	57380	ENSG00000124532	-1.16719	-0.417558	0.133323	0.273125
RASA4DP	100133005		-1.3131	-0.458225	0.121637	0.221642
SEMA4C	54910	ENSG00000168758	-0.322438	-0.0344185	0.0258308	0.754485
TMEM19	55266	ENSG00000139291	-1.19633	-0.101681	0.0313357	0.26213
FAM172A	83989	ENSG00000113391	0.946638	-0.0731051	0.178317	0.368545
KIAA2026	158358	ENSG00000183354	0.552633	-0.0216061	0.0355751	0.593972
SVIL	6840	ENSG00000197321	-0.280772	-0.415768	0.323956	0.785233
ST20	400410	ENSG00000180953	-0.0648561	-0.0132749	0.0125349	0.949706
BOC	91653	ENSG00000144857	1.29529	-0.163506	0.601595	0.227457
RFX3	5991	ENSG00000080298	-0.281397	-0.0541426	0.0421628	0.784769
MARS2	92935	ENSG00000247626	-1.31626	-0.360011	0.0951638	0.220623
CEL	1056	ENSG00000170835	-0.183504	-0.0577253	0.0490627	0.85847
DDAH1	23576	ENSG00000153904	1.19096	-0.161025	0.519085	0.26413
FAM86EP	348926	ENSG00000290374	0.267665	-0.0164908	0.020917	0.79499
ZNF829	374899	ENSG00000185869	-0.167064	-0.0355541	0.0306638	0.871013
SFRP1	6422	ENSG00000104332	0.138592	-0.111683	0.12626	0.892824
MORN1	79906	ENSG00000116151	-0.20239	-0.0407948	0.0340946	0.844113
PGM2L1	283209	ENSG00000165434	-1.55602	-0.549062	0.101545	0.154128
MAPRE3	22924	ENSG00000084764	-0.0493695	-0.0587066	0.0561989	0.961703
LOX	4015	ENSG00000113083	0.584957	-0.774886	1.3154	0.572948
EXOC2	55770	ENSG00000112685	-0.0578805	-0.0365781	0.0347529	0.955109
NIT2	56954	ENSG00000114021	-0.77162	-0.141863	0.0696993	0.460119
ATOSA	56204	ENSG00000047346	-0.922114	-0.173505	0.0730165	0.380524
PRPF18	8559	ENSG00000165630	0.0391063	-0.0692342	0.07167	0.969659
TRIM9	114088	ENSG00000100505	0.0247999	-0.329583	0.33689	0.980756
GOLGA7B	401647	ENSG00000155265	-0.278337	-0.674775	0.526918	0.787043
FBXW8	26259	ENSG00000174989	-0.648598	-0.0409599	0.0227059	0.532796
MYORG	57462	ENSG00000164976	-1.41461	-0.324933	0.0749015	0.190834
PCDHA2	56146	ENSG00000204969	0.283676	-0.0274081	0.0352677	0.783076
DDR2	4921	ENSG00000162733	1.42133	-0.173355	0.759435	0.188931
SLC39A8	64116	ENSG00000138821	0.654349	-0.104712	0.189944	0.529252
GASK1B	51313	ENSG00000164125	0.248096	-0.421779	0.52569	0.809628
GDPD5	81544	ENSG00000158555	-0.0451344	-0.310811	0.298651	0.964986
TBC1D8	11138	ENSG00000204634	-0.645977	-0.62142	0.345351	0.534417
KYAT1	883	ENSG00000171097	-1.08738	-0.39474	0.138446	0.30513
FAM216A	29902	ENSG00000204856	-0.996399	-0.217236	0.0843835	0.345089
MYD88	4615	ENSG00000172936	-0.375235	-0.351858	0.251737	0.716176
PYCR2	29920	ENSG00000143811	-1.46249	-0.111192	0.0238723	0.17763
MAP3K13	9175	ENSG00000073803	0.376134	-0.0225519	0.0315471	0.71553
PTPN13	5783	ENSG00000163629	1.00654	-0.19772	0.514716	0.34045
ANO4	121601	ENSG00000151572	0.270012	-0.573013	0.728344	0.79324
TSPAN18	90139	ENSG00000157570	-0.335977	-0.340257	0.252256	0.744589
BST1	683	ENSG00000109743	0.102875	-0.789479	0.864706	0.920318
CCDC57	284001	ENSG00000176155	-0.245007	-0.0451099	0.0362934	0.811946
L1CAM	3897	ENSG00000198910	-1.14217	-1.12755	0.370955	0.28286
C9orf85	138241	ENSG00000155621	-1.59035	-0.102179	0.017818	0.146218
FAT3	120114	ENSG00000165323	-0.66527	-0.470426	0.256613	0.522559
LBH	81606	ENSG00000213626	-0.115931	-0.234068	0.211246	0.910253
FHIP2B	64760	ENSG00000158863	0.704924	-0.0689277	0.131332	0.498693
ANKRD6	22881	ENSG00000135299	-0.0652668	-0.319121	0.301223	0.949388
IQCG	84223	ENSG00000114473	0.341495	-0.0529701	0.0718063	0.740569
SPTBN2	6712	ENSG00000173898	-2.10845	-0.462619	0.01627	0.0642316
CPT1C	126129	ENSG00000169169	1.10424	-0.29485	0.857209	0.298137
LOC102724023	102724023	ENSG00000280071	-0.660311	-0.268811	0.147339	0.525592
RABL3	285282	ENSG00000144840	2.7882	0.0228146	0.219037	0.021116
NOL3	8996	ENSG00000140939	-1.45205	-0.335818	0.0732459	0.180441
BCL2L11	10018	ENSG00000153094	-0.30609	-0.111921	0.0852433	0.766498
PALMD	54873	ENSG00000099260	-0.59413	-0.789336	0.46096	0.567057
ELF2	1998	ENSG00000109381	0.33907	-0.107496	0.145403	0.742335
SYT1	6857	ENSG00000067715	0.516303	-0.136162	0.216696	0.618088
HUS1	3364	ENSG00000136273	-0.210883	-0.039303	0.0326001	0.837676
STIL	6491	ENSG00000123473	-0.373122	-0.0405492	0.0290667	0.717694
TRIAP1	51499	ENSG00000170855	-0.990459	-0.0560406	0.0219106	0.34783
SLC16A9	220963	ENSG00000165449	1.57035	-0.0766721	0.424754	0.15078
TRIM52	84851	ENSG00000183718	-1.05552	-0.217593	0.0791382	0.318697
CCDC40	55036	ENSG00000141519	0.183735	-0.0500006	0.0588408	0.858294
TMCC3	57458	ENSG00000057704	-1.69469	-0.571364	0.0819416	0.124376
USP49	25862	ENSG00000164663	-1.22355	-0.213686	0.0636701	0.252188
BEAN1	146227	ENSG00000166546	1.38828	-0.0877712	0.366647	0.19845
MOB3C	148932	ENSG00000142961	0.0214738	-0.0428003	0.0436207	0.983336
RASL11B	65997	ENSG00000128045	0.952659	-0.17442	0.428202	0.365646
CAMK2D	817	ENSG00000145349	0.511352	-0.105078	0.166457	0.621413
SMPDL3A	10924	ENSG00000172594	0.132931	-0.265406	0.298545	0.897173
KIN	22944	ENSG00000151657	-0.945223	-0.0907338	0.0372549	0.369228
PRDM2	7799	ENSG00000116731	0.415722	-0.070414	0.102121	0.68735
SLC25A4	291	ENSG00000151729	-0.840309	-0.983726	0.450838	0.422497
ZNF350	59348	ENSG00000256683	-0.261652	-0.0760026	0.0602437	0.79948
TPK1	27010	ENSG00000196511	0.184324	-0.0469372	0.0552647	0.857845
ABHD17B	51104	ENSG00000107362	-0.397533	-0.111509	0.0781754	0.700238
SNTB1	6641	ENSG00000172164	-1.28085	-0.587856	0.162819	0.232266
RIC3	79608	ENSG00000166405	0.0888833	-0.232567	0.25159	0.931121
COL2A1	1280	ENSG00000139219	0.521514	-0.526773	0.842427	0.614598
DTNB	1838	ENSG00000138101	1.84956	-0.0170595	0.170007	0.0974189
MAPK12	6300	ENSG00000188130	-0.164072	-0.0657599	0.056866	0.8733
FADD	8772	ENSG00000168040	0.684151	-0.111184	0.207593	0.51111
NTF3	4908	ENSG00000185652	0.410152	-0.415407	0.599403	0.691286
MKRN1	23608	ENSG00000133606	-1.16274	-0.108911	0.0349614	0.274838
SLC7A8	23428	ENSG00000092068	1.48489	-0.0903662	0.435638	0.171732
CACNA1A	773	ENSG00000141837	0.254282	-0.0398315	0.0499202	0.804992
FRAT1	10023	ENSG00000165879	-0.0640552	-0.0478389	0.0452043	0.950326
NCAM1	4684	ENSG00000149294	-1.01833	-0.267292	0.101346	0.335113
HOXB2	3212	ENSG00000173917	0.123773	-0.0433048	0.0483179	0.904216
UBE2D2	7322	ENSG00000131508	-0.0612848	-0.0404288	0.038296	0.952472
ZNF57	126295	ENSG00000171970	-0.407479	-0.0378997	0.0263301	0.693178
CASP3	836	ENSG00000164305	-0.171217	-0.0439173	0.0377371	0.867841
ZNF506	440515	ENSG00000081665	-1.18005	-0.0660541	0.020765	0.268229
C2orf76	130355	ENSG00000186132	1.19194	-0.0356839	0.115168	0.263767
MED14	9282	ENSG00000180182	-0.214378	-0.0741145	0.0612832	0.835031
PLXDC2	84898	ENSG00000120594	1.58801	-0.0937197	0.535253	0.146745
MLLT3	4300	ENSG00000171843	-0.818608	-0.393755	0.184501	0.434149
C1orf21	81563	ENSG00000116667	-0.38417	-0.182169	0.129278	0.709771
MACO1	55219	ENSG00000204178	-0.358382	-0.18549	0.134755	0.72832
NID2	22795	ENSG00000087303	0.790627	-0.432265	0.896761	0.449492
CUEDC2	79004	ENSG00000107874	-0.140833	-0.113026	0.0997773	0.891103
PLCL1	5334	ENSG00000115896	1.17621	-0.240939	0.762874	0.269683
RNF212	285498	ENSG00000178222	0.0253464	-0.0408665	0.0417926	0.980332
ADHFE1	137872	ENSG00000147576	-0.755425	-0.376436	0.187961	0.469302
SOCS2	8835	ENSG00000120833	1.25105	-0.0578579	0.201035	0.242457
MAP3K4	4216	ENSG00000085511	-0.946094	-0.0476396	0.0195423	0.368807
CCDC18-AS1	100131564		-0.331959	-0.366138	0.272432	0.74752
RAPGEF5	9771	ENSG00000136237	0.470695	-0.0658098	0.100392	0.649057
GOLGA8B	440270	ENSG00000215252	-1.02299	-0.481048	0.181454	0.333024
ADGRB2	576	ENSG00000121753	-0.760329	-0.150999	0.0750293	0.466509
NLK	51701	ENSG00000087095	-0.0497016	-0.0441675	0.0422685	0.961446
EIF1	10209	ENSG00000173812	-0.804092	-0.247056	0.11748	0.442064
ABHD16B	140701	ENSG00000183260	-0.229749	-0.0266242	0.0217148	0.823423
APLN	8862	ENSG00000171388	-0.010048	-0.0433521	0.0429686	0.992202
CRIP2	1397	ENSG00000182809	0.812498	-0.117631	0.249489	0.437469
HDAC9	9734	ENSG00000048052	0.414937	-0.209061	0.302983	0.687904
PPP2R2D	55844	ENSG00000175470	-0.41403	-0.06061	0.0418562	0.688545
STING1	340061	ENSG00000184584	1.39611	-0.143907	0.607876	0.196159
CDKL2	8999	ENSG00000138769	0.243525	-0.0289908	0.0359857	0.813058
YRDC	79693	ENSG00000196449	0.0482087	-0.0408436	0.0426224	0.962603
PCDHGB2	56103	ENSG00000253910	0.176803	-0.041684	0.0487522	0.863578
FSCN1	6624	ENSG00000075618	-0.235746	-0.313177	0.254063	0.818907
WDSUB1	151525	ENSG00000196151	-0.21284	-0.161289	0.133548	0.836195
PHYH	5264	ENSG00000107537	-0.445966	-0.341022	0.228705	0.666157
CD99P1	401577	ENSG00000291040	-0.0862321	-0.0217286	0.0201329	0.93317
LOC105374298	105374298		-1.44961	-0.418436	0.0916007	0.181103
PIP5K1A	8394	ENSG00000143398	0.287609	-0.0447644	0.057805	0.780159
GRB14	2888	ENSG00000115290	1.51914	-0.0795953	0.405069	0.163045
PIP4K2A	5305	ENSG00000150867	-0.345015	-0.0453956	0.0333809	0.738009
DOK7	285489	ENSG00000175920	0.0174351	-0.68861	0.699307	0.98647
FKBP11	51303	ENSG00000134285	0.770928	-0.0620696	0.126247	0.460509
CS	1431	ENSG00000062485	-1.37475	-0.520873	0.127094	0.202465
SNX18	112574	ENSG00000178996	0.126889	-0.281931	0.315439	0.901818
DECR2	26063	ENSG00000242612	0.535791	-0.0230871	0.0374175	0.605089
NEK10	152110	ENSG00000163491	-0.116851	-0.811079	0.731403	0.909544
ZNF512	84450	ENSG00000243943	-0.3734	-0.0847766	0.0607546	0.717494
OBSCN	84033	ENSG00000154358	-0.908919	-0.34552	0.147448	0.387085
BACH1	571	ENSG00000156273	-0.103395	-0.0469103	0.0428095	0.919916
AMY2B	280	ENSG00000240038	0.533352	-0.138622	0.224155	0.606708
DEPTOR	64798	ENSG00000155792	-1.67615	-0.816989	0.121565	0.128026
POFUT2	23275	ENSG00000186866	0.61975	-0.126911	0.222688	0.550789
TSPYL1	7259	ENSG00000189241	-0.166671	-0.186007	0.160479	0.871313
MANEAL	149175	ENSG00000185090	-0.155617	-0.047687	0.0415484	0.879769
BCAR3	8412	ENSG00000137936	0.434446	-0.200917	0.296432	0.674195
TASOR2	54906	ENSG00000108021	-0.497564	-0.0918631	0.0587382	0.630721
COMMD1	150684	ENSG00000173163	-0.736841	-0.139653	0.0710285	0.479985
CDHR5	53841	ENSG00000099834	-0.309562	-0.0226755	0.0172165	0.763941
SUCLG1	8802	ENSG00000163541	0.510985	-0.0935153	0.14809	0.62166
DEPP1	11067	ENSG00000165507	-1.29847	-0.435143	0.117772	0.22641
GABRE	2564	ENSG00000102287	1.36025	-0.169927	0.682497	0.206842
C1orf174	339448	ENSG00000198912	-1.178	-0.10897	0.0343416	0.269005
NAB1	4664	ENSG00000138386	-0.521997	-0.0936898	0.0585583	0.614275
ARL2BP	23568	ENSG00000102931	0.0619081	-0.135758	0.143398	0.951989
HYAL1	3373	ENSG00000114378	0.14224	-0.611018	0.693012	0.890024
LOC107985034	107985034		0.479719	-0.0542754	0.0834904	0.64287
ST3GAL3	6487	ENSG00000126091	-0.603536	-0.175792	0.101746	0.561053
ADD1	118	ENSG00000087274	0.584584	-0.0256922	0.0435981	0.573188
ALG13	79868	ENSG00000101901	-0.622465	-0.0327589	0.018621	0.54908
ADAMTS16	170690	ENSG00000145536	1.1885	-0.309649	0.995187	0.265051
CHD1L	9557	ENSG00000131778	0.681783	-0.0181168	0.0337482	0.512538
GNB3	2784	ENSG00000111664	-1.78102	-0.74473	0.088623	0.108601
ZSWIM3	140831	ENSG00000132801	-0.785648	-0.324027	0.156975	0.45226
ENTPD6	955	ENSG00000197586	0.12304	-0.233171	0.259994	0.904779
ZNF436	80818	ENSG00000125945	-0.0798578	-0.0403162	0.0375668	0.938098
PPIF	10105	ENSG00000108179	-0.729846	-0.598466	0.306496	0.484047
CDC123	8872	ENSG00000151465	0.447376	-0.0215052	0.032108	0.665177
RTN4IP1	84816	ENSG00000130347	0.275	-0.114191	0.145796	0.789525
TTC17	55761	ENSG00000052841	-1.30796	-0.0775798	0.0207349	0.223305
SH3KBP1	30011	ENSG00000147010	1.14701	-0.13412	0.410025	0.280955
S100A10	6281	ENSG00000197747	1.04352	-0.274339	0.744172	0.323925
PAXIP1	22976	ENSG00000157212	-0.45383	-0.154352	0.102769	0.660697
KITLG	4254	ENSG00000049130	1.70415	-0.0904177	0.642684	0.12255
VWA5A	4013	ENSG00000110002	-0.0515516	-0.0608397	0.0581285	0.960012
EIF2S3	1968	ENSG00000130741	-0.346864	-0.0482945	0.0354532	0.736666
CCDC92	80212	ENSG00000119242	1.08717	-0.0402359	0.114693	0.30522
DIAPH1	1729	ENSG00000131504	1.07485	-0.0757439	0.212882	0.310413
LONP2	83752	ENSG00000102910	-0.288769	-0.0438939	0.0339562	0.779299
MDH1B	130752	ENSG00000138400	0.151932	-0.0453267	0.0518536	0.882592
SCN8A	6334	ENSG00000196876	-0.0248754	-0.402696	0.393936	0.980697
SLITRK4	139065	ENSG00000179542	-1.06981	-0.188629	0.0675013	0.312557
SHFL	55337	ENSG00000130813	0.675411	-0.312341	0.578242	0.51639
ETFA	2108	ENSG00000140374	-0.736587	-0.215165	0.109462	0.480132
PAM	5066	ENSG00000145730	-1.02252	-0.406683	0.153481	0.33323
GRK6	2870	ENSG00000198055	-0.618867	-0.030675	0.0174965	0.551344
PCDHGC4	56098	ENSG00000242419	0.098587	-0.0345233	0.0376695	0.923627
PKP2	5318	ENSG00000057294	0.0105647	-0.966937	0.976011	0.991801
LAMA3	3909	ENSG00000053747	1.81203	-0.0816441	0.738984	0.103401
DCP1A	55802	ENSG00000272886	-0.822061	-0.0290468	0.0135626	0.432281
RAB3A	5864	ENSG00000105649	-0.284288	-0.060303	0.0468384	0.782622
PPP1R3D	5509	ENSG00000132825	-1.27777	-0.28405	0.0789887	0.233302
NPLOC4	55666	ENSG00000182446	-0.452598	-0.0950616	0.0633646	0.66155
VLDLR	7436	ENSG00000147852	-0.0375304	-0.236797	0.229068	0.970881
CACNB2	783	ENSG00000165995	-0.142413	-0.350995	0.309419	0.889891
LINC01004	100216546		-1.18605	-0.301849	0.0942003	0.26597
CD101	9398	ENSG00000134256	1.38894	-0.0815324	0.340904	0.198256
CSRNP2	81566	ENSG00000110925	-1.41548	-0.196358	0.0452059	0.190586
MPP1	4354	ENSG00000130830	0.228288	-0.0974766	0.119359	0.824525
TRIM2	23321	ENSG00000109654	2.04151	-0.0140102	0.27327	0.0715897
TTLL1	25809	ENSG00000100271	0.201791	-0.0400233	0.047863	0.844568
IL11RA	3590	ENSG00000137070	1.05386	-0.259539	0.71227	0.319417
FAM227A	646851	ENSG00000184949	-1.12772	-0.257694	0.0862381	0.288603
SUCLA2	8803	ENSG00000136143	0.384671	-0.109893	0.154924	0.709413
LRRC27	80313	ENSG00000148814	-0.860397	-0.0800034	0.0359147	0.411903
SLC41A3	54946	ENSG00000114544	0.262966	-0.0430635	0.0543923	0.798498
TMEM254-AS1	219347		0.0699499	-0.0175179	0.0186358	0.945763
ATP6V1G2	534	ENSG00000213760	1.40327	-0.0725245	0.309507	0.194084
TDRD7	23424	ENSG00000196116	-0.0179349	-0.0398806	0.0392533	0.986082
CD47	961	ENSG00000196776	1.31462	-0.0862122	0.325435	0.22115
PTPN4	5775	ENSG00000088179	-1.54044	-0.14221	0.0269911	0.157841
SGCE	8910	ENSG00000127990	1.75793	-0.0575284	0.458658	0.112629
SPACA6	147650	ENSG00000182310	-1.21167	-0.125181	0.0378548	0.256489
PCLAF	9768	ENSG00000166803	-0.449547	-0.271508	0.181487	0.663668
MID1	4281	ENSG00000101871	-0.814233	-0.107586	0.050636	0.436525
RAB29	8934	ENSG00000117280	0.649806	-0.181687	0.328133	0.532051
GPLD1	2822	ENSG00000112293	0.0719562	-0.180485	0.192344	0.94421
LOC102724770	102724770		-0.860096	-0.252562	0.113414	0.412061
AVEN	57099	ENSG00000169857	-2.35272	-0.246754	-0.00484248	0.0431123
NFIB	4781	ENSG00000147862	1.54863	-0.0365329	0.195115	0.155878
ASNS	440	ENSG00000070669	-0.164427	-0.616715	0.533137	0.873029
TIGD7	91151	ENSG00000140993	-0.269415	-0.0356479	0.0280605	0.793685
SCD5	79966	ENSG00000145284	-1.1004	-0.293348	0.101352	0.299719
LMLN	89782	ENSG00000185621	0.328501	-0.0369608	0.0495191	0.750047
CYFIP1	23191	ENSG00000273749	2.6382	0.0454847	0.59273	0.0269934
GDAP1	54332	ENSG00000104381	0.0328331	-0.037691	0.0388012	0.974524
NOTCH2NLA	388677	ENSG00000264343	0.668738	-0.248151	0.456444	0.520444
ICAM5	7087	ENSG00000105376	-0.0128811	-0.0734307	0.0725992	0.990004
RSRC1	51319	ENSG00000174891	1.14629	-0.0537432	0.164161	0.281235
CZ1P-ASNS	107986827		-0.105965	-0.593056	0.539982	0.917934
OCIAD2	132299	ENSG00000145247	0.836278	-0.343294	0.745978	0.424645
TBCA	6902	ENSG00000171530	-0.481876	-0.138977	0.0901661	0.641396
NDUFA8	4702	ENSG00000119421	-0.766633	-0.471524	0.232824	0.462934
KLHL13	90293	ENSG00000003096	-0.472795	-0.546632	0.357638	0.647615
ZNF69	7620	ENSG00000198429	-1.62657	-0.209986	0.034321	0.138273
PTPRD	5789	ENSG00000153707	-1.27903	-0.360708	0.100142	0.232879
THBS3	7059	ENSG00000169231	0.471755	-0.27605	0.421524	0.648329
ARG2	384	ENSG00000081181	1.28435	-0.018867	0.0684306	0.231093
PIGP	51227	ENSG00000185808	-1.55596	-0.145178	0.0268518	0.15414
VOPP1	81552	ENSG00000154978	0.692135	-0.203383	0.382704	0.506315
SYTL4	94121	ENSG00000102362	0.0503767	-0.0340598	0.0356113	0.960923
PRKAR2A	5576	ENSG00000114302	-0.972139	-0.283866	0.113222	0.356382
RAB39B	116442	ENSG00000155961	-0.0238067	-0.278731	0.272925	0.981526
ADAM22	53616	ENSG00000008277	1.6066	-0.0757991	0.447327	0.142604
MVB12B	89853	ENSG00000196814	-0.855135	-0.16747	0.0755891	0.41466
FAM171A1	221061	ENSG00000148468	0.984163	-0.0766819	0.194785	0.350751
SNAP29	9342	ENSG00000099940	0.063508	-0.0348633	0.0368774	0.95075
GPX3	2878	ENSG00000211445	0.300612	-0.0312791	0.0408663	0.770539
HSP90AA1	3320	ENSG00000080824	0.697804	-0.163054	0.308519	0.502928
CRPPA	729920	ENSG00000214960	-0.707305	-0.353723	0.185214	0.497282
ZNF765-ZNF761	110116772		-0.566995	-0.0369091	0.0221151	0.584579
CST3	1471	ENSG00000101439	0.757177	-0.105384	0.211425	0.468303
PPM1E	22843	ENSG00000175175	-0.561903	-0.29934	0.180221	0.5879
FUCA1	2517	ENSG00000179163	1.73177	-0.0414448	0.31209	0.117358
GNG12-AS1	100289178	ENSG00000232284	0.213432	-0.0320962	0.0387836	0.835746
BLVRA	644	ENSG00000106605	1.44578	-0.0607845	0.276079	0.182146
SLC6A6	6533	ENSG00000131389	-0.808528	-0.481815	0.228086	0.439635
GID8	54994	ENSG00000101193	-0.678849	-0.046748	0.0251671	0.51431
HSPA1L	3305	ENSG00000204390	-0.0967409	-0.0442271	0.0405995	0.925052
RBMS2	5939	ENSG00000076067	-0.218238	-0.147625	0.121647	0.832112
KLF5	688	ENSG00000102554	-0.135036	-0.0578631	0.0513441	0.895555
SEC61A2	55176	ENSG00000065665	-0.283582	-0.0451666	0.035104	0.783146
HAGH	3029	ENSG00000063854	-1.12314	-0.286105	0.0962631	0.290445
RAC1	5879	ENSG00000136238	0.675771	-0.0583165	0.108	0.516173
GMDS	2762	ENSG00000112699	2.30041	0.00268843	0.320679	0.046968
RABGEF1P1	493754	ENSG00000291136	1.08802	-0.0511025	0.145811	0.304864
SIK1	150094	ENSG00000142178	1.16072	-0.0327527	0.101784	0.275615
PPP1R32	220004	ENSG00000162148	0.162094	-0.046654	0.0538561	0.874812
FBXO7	25793	ENSG00000100225	0.303791	-0.0649977	0.0851632	0.768193
PCGF1	84759	ENSG00000115289	-1.43642	-0.164129	0.0366433	0.184719
ADIPOR1	51094	ENSG00000159346	-0.593363	-0.217463	0.127087	0.567548
ZXDC	79364	ENSG00000070476	0.16121	-0.0477135	0.0550358	0.875489
FRG1BP	284802		0.0546776	-0.0277042	0.0290767	0.95759
METAP1D	254042	ENSG00000172878	-0.694902	-0.165466	0.0876977	0.50466
USP6NL	9712	ENSG00000148429	0.629868	-0.0519581	0.0920574	0.544438
DAPK2	23604	ENSG00000035664	-1.84863	-0.339844	0.034187	0.0975637
KDM6B	23135	ENSG00000132510	-1.82501	-0.346752	0.0370875	0.101295
C18orf21	83608	ENSG00000141428	-1.0054	-0.23195	0.0892121	0.340969
SLC16A2	6567	ENSG00000147100	0.0455177	-0.050861	0.0529498	0.964689
DNAJC28	54943	ENSG00000177692	-0.302906	-0.0454003	0.0346777	0.768846
PKNOX2	63876	ENSG00000165495	-0.0569964	-0.0513152	0.0487929	0.955793
ELL	8178	ENSG00000105656	-2.40582	-0.185372	-0.00570487	0.0395193
SESN3	143686	ENSG00000149212	0.111209	-0.303149	0.334496	0.913891
GNB1	2782	ENSG00000078369	1.52531	-0.0268219	0.137867	0.161522
ABCB10	23456	ENSG00000135776	0.506266	-0.0566379	0.0892981	0.624838
NAV1	89796	ENSG00000134369	-0.796944	-0.174562	0.0836095	0.445997
TSPAN11	441631	ENSG00000110900	2.00585	-0.0328197	0.54652	0.0758335
BCORL1	63035	ENSG00000085185	-1.91025	-0.236578	0.0199534	0.0884263
PAIP1	10605	ENSG00000172239	0.950042	-0.0606378	0.148448	0.366904
ZFPM2	23414	ENSG00000169946	0.159984	-0.203917	0.234955	0.876427
TMEM47	83604	ENSG00000147027	-2.14397	-0.366544	0.00983203	0.0606286
ARF1	375	ENSG00000143761	-0.0271013	-0.115956	0.11321	0.97897
ATG3	64422	ENSG00000144848	0.585803	-0.0128106	0.021764	0.572403
FAM104A	84923	ENSG00000133193	-2.31235	-0.124117	-0.00136185	0.046059
MORN4	118812	ENSG00000171160	-0.27136	-0.179024	0.140674	0.792235
SAMD14	201191	ENSG00000167100	0.100965	-0.208967	0.228491	0.921792
ALCAM	214	ENSG00000170017	1.93961	-0.0613884	0.799695	0.0843622
RPL7L1	285855	ENSG00000146223	0.214445	-0.0325322	0.039346	0.83498
TXN	7295	ENSG00000136810	2.81528	0.0440174	0.404059	0.020202
SH3RF3	344558	ENSG00000172985	-0.338125	-0.0555071	0.0410714	0.743022
PGBD1	84547	ENSG00000137338	0.985971	-0.0376808	0.0959046	0.349911
REEP1	65055	ENSG00000068615	-1.26541	-0.220527	0.0623114	0.2375
LOC105371768	105371768		-0.169396	-0.208531	0.179476	0.869231
BACE2	25825	ENSG00000182240	1.92123	-0.0332993	0.408602	0.0868852
ZNF761	388561	ENSG00000160336	-0.554165	-0.0345344	0.0209438	0.592966
FUNDC2	65991	ENSG00000165775	-0.831237	-0.339456	0.157023	0.427341
IGFBP6	3489	ENSG00000167779	1.35712	-0.148222	0.592751	0.207797
GATC	283459	ENSG00000257218	0.262158	-0.0281106	0.0354801	0.799102
OS9	10956	ENSG00000135506	1.34321	-0.0609609	0.239172	0.212091
HTR2A	3356	ENSG00000102468	0.525773	-0.459339	0.737512	0.611753
MKRN2	23609	ENSG00000075975	-0.0444079	-0.0359331	0.0345495	0.965549
FOXP4	116113	ENSG00000137166	0.771025	-0.251806	0.51221	0.460454
LPAR1	1902	ENSG00000198121	0.0417075	-0.859919	0.892223	0.967642
IL17RD	54756	ENSG00000144730	1.33495	-0.118261	0.458792	0.214676
GPC6	10082	ENSG00000183098	0.925516	-0.226277	0.539633	0.378846
KCTD12	115207	ENSG00000178695	0.0457257	-0.828584	0.862772	0.964527
TTC7B	145567	ENSG00000165914	-0.0992125	-0.14539	0.133173	0.923144
RESF1	55196	ENSG00000174718	0.0926195	-0.0495327	0.0537619	0.928235
SPON1	10418	ENSG00000262655	-0.434039	-0.346376	0.234855	0.674479
SULT1A1	6817	ENSG00000196502	0.891636	-0.42931	0.987914	0.3958
VTI1B	10490	ENSG00000100568	0.67887	-0.0210643	0.039128	0.514297
PHETA2	150368	ENSG00000177096	1.13779	-0.219548	0.663884	0.284591
REPS2	9185	ENSG00000169891	-0.713658	-0.746453	0.388425	0.493529
LBX2-AS1	151534	ENSG00000257702	0.00314873	-0.0266882	0.0267626	0.997556
AKT1	207	ENSG00000142208	0.00887724	-0.0420694	0.0424009	0.993111
ITPRIP	85450	ENSG00000148841	0.598489	-0.121362	0.20868	0.564271
COL5A2	1290	ENSG00000204262	1.36983	-0.299991	1.22103	0.203942
LAPTM4B	55353	ENSG00000104341	0.0696278	-0.520034	0.553064	0.946012
SRSF9	8683	ENSG00000111786	1.01545	-0.0652166	0.171456	0.336409
GAS2L1	10634	ENSG00000185340	0.433436	-0.237475	0.350046	0.674901
FBLN1	2192	ENSG00000077942	1.01872	-0.171083	0.451409	0.33494
H2AC19	723790	ENSG00000288859	0.106192	-0.0482416	0.0529939	0.917759
MYDGF	56005	ENSG00000074842	0.997783	-0.101484	0.261655	0.344453
TMEM63A	9725	ENSG00000196187	-0.277694	-0.23265	0.181777	0.787521
POMZP3	22932	ENSG00000146707	0.981886	-0.194365	0.492495	0.351812
SMAD1-AS1	104326058	ENSG00000250902	0.765279	-0.0843254	0.170548	0.4637
PCDHB7	56129	ENSG00000113212	-0.0160176	-0.0429565	0.0423525	0.98757
POMT1	10585	ENSG00000130714	-0.204576	-0.0289707	0.0241654	0.842455
AKAP17A	8227	ENSG00000197976	-0.801892	-0.0472682	0.0225271	0.443272
FURIN	5045	ENSG00000140564	0.675242	-0.134214	0.248433	0.516493
MTMR1	8776	ENSG00000063601	-1.281	-0.148313	0.0410702	0.232215
NUDT5	11164	ENSG00000165609	-0.291839	-0.147965	0.11415	0.777025
ELMO3	79767	ENSG00000102890	-0.14735	-0.0382919	0.0336085	0.886104
LOC107984485	107984485		0.224546	-0.11098	0.13544	0.827347
ALDH1A2	8854	ENSG00000128918	0.00240111	-1.54647	1.54976	0.998137
CPNE2	221184	ENSG00000140848	1.604	-0.0479015	0.281382	0.143178
NUTF2	10204	ENSG00000102898	-0.452291	-0.0974087	0.0649475	0.661763
PHLDA3	23612	ENSG00000174307	0.937232	-0.173535	0.419046	0.373106
FIBIN	387758	ENSG00000176971	2.36147	0.0280553	1.30617	0.042499
RMC1	29919	ENSG00000141452	0.121627	-0.0341112	0.0379876	0.905867
IMPG2	50939	ENSG00000081148	-0.49706	-0.533056	0.341001	0.631063
HSCB	150274	ENSG00000100209	-0.0895425	-0.0217294	0.0200747	0.930612
ZNF177	7730	ENSG00000188629	-0.651351	-0.0540435	0.0298793	0.531098
EFEMP2	30008	ENSG00000172638	1.08637	-0.162108	0.461668	0.305552
PIANP	196500	ENSG00000139200	0.122746	-0.0433922	0.0483713	0.905005
C1orf53	388722	ENSG00000203724	-0.215883	-0.0489532	0.0404237	0.833893
LARP4B	23185	ENSG00000107929	-1.54976	-0.270846	0.0506179	0.155611
MPG	4350	ENSG00000103152	-0.225383	-0.0427515	0.0350045	0.826716
CELF2	10659	ENSG00000048740	-1.12138	-0.348359	0.117452	0.291155
MAPK7	5598	ENSG00000166484	-0.00940888	-0.0376418	0.03733	0.992698
ZNF75D	7626	ENSG00000186376	-0.0654392	-0.148304	0.139965	0.949255
UBASH3B	84959	ENSG00000154127	0.834079	-0.178907	0.38789	0.42582
CDK5	1020	ENSG00000164885	-1.24531	-0.201639	0.0584569	0.244463
FBH1	84893	ENSG00000134452	0.537531	-0.0537217	0.0872096	0.603936
CLDND1	56650	ENSG00000080822	-0.103051	-0.0819373	0.0747973	0.920182
SSPOP	23145	ENSG00000197558	-0.972196	-0.497131	0.198271	0.356355
PPP1R3B	79660	ENSG00000173281	-0.369953	-0.426115	0.306331	0.719973
CEP85L	387119	ENSG00000111860	-2.95562	-0.25123	-0.0333895	0.0160735
SLC27A5	10998	ENSG00000083807	-0.371166	-0.0144494	0.0103761	0.719101
FUT8	2530	ENSG00000033170	1.90989	-0.0270643	0.320537	0.0884767
TAB2	23118	ENSG00000055208	0.118244	-0.100257	0.111316	0.908471
ZNF746	155061	ENSG00000181220	-0.620367	-0.0293929	0.0167412	0.5504
ZNF639	51193	ENSG00000121864	-0.444079	-0.152641	0.102546	0.667471
LOC100507053	100507053	ENSG00000246090	0.764166	-0.308562	0.623373	0.464331
TBC1D20	128637	ENSG00000125875	0.930093	-0.0585867	0.140401	0.376596
S100A6	6277	ENSG00000197956	1.25687	-0.372754	1.30483	0.24044
S1PR1	1901	ENSG00000170989	1.04682	-0.137426	0.374168	0.32248
MBTPS1	8720	ENSG00000140943	2.03764	-0.0109706	0.2101	0.0720394
LOXL3	84695	ENSG00000115318	-0.134158	-0.250859	0.222771	0.89623
PCGF3-AS1	100129917	ENSG00000249592	-0.303082	-0.0411407	0.0314192	0.768716
FAR2	55711	ENSG00000064763	1.36819	-0.0689905	0.280166	0.204435
TCF12	6938	ENSG00000140262	-0.530245	-0.137462	0.0852573	0.608774
FOXC2	2303	ENSG00000176692	1.10357	-0.283683	0.824108	0.298411
IGDCC4	57722	ENSG00000103742	-1.05516	-0.404982	0.147351	0.318852
ATP6V0E2	155066	ENSG00000171130	-0.56288	-0.22077	0.132794	0.587262
ATP6V1B2	526	ENSG00000147416	0.0385051	-0.0931216	0.0963466	0.970126
LOC102724428	102724428	ENSG00000275993	0.526816	-0.0382513	0.061476	0.611058
RHBDF1	64285	ENSG00000007384	0.759402	-0.0272577	0.0548065	0.467036
SFMBT2	57713	ENSG00000198879	0.164379	-0.031473	0.0364054	0.873065
CAV1	857	ENSG00000105974	1.86535	-0.0791095	0.822879	0.0950002
TLN2	83660	ENSG00000171914	-0.496985	-0.410996	0.262937	0.631113
ANXA1	301	ENSG00000135046	0.729199	-0.510066	0.995323	0.484423
FXR2	9513	ENSG00000129245	-0.798624	-0.464486	0.222097	0.445071
PHACTR4	65979	ENSG00000204138	-0.290977	-0.0434366	0.0335358	0.777663
ZNF425	155054	ENSG00000204947	-0.300711	-0.0400416	0.0306452	0.770466
GLS	2744	ENSG00000115419	0.928735	-0.122683	0.293581	0.377263
UBE2J1	51465	ENSG00000198833	0.736046	-0.050833	0.0998666	0.480446
TOM1L1	10040	ENSG00000141198	-0.0234386	-0.0339407	0.0332446	0.981812
ACOT2	10965	ENSG00000119673	1.39147	-0.0791934	0.332316	0.197514
ZFP36L1	677	ENSG00000185650	0.0178619	-0.169123	0.171815	0.986139
SRPX2	27286	ENSG00000102359	0.288681	-0.0436377	0.0564044	0.779364
CLUHP3	100132341	ENSG00000290927	-0.413316	-0.0182445	0.0126075	0.689049
MCM3AP	8888	ENSG00000160294	-0.945611	-0.127379	0.0522794	0.369041
DIP2A	23181	ENSG00000160305	-0.291647	-0.0395566	0.0305218	0.777167
KATNAL2	83473	ENSG00000167216	-1.04657	-0.173014	0.0635632	0.32259
PTGR2	145482	ENSG00000140043	-0.485462	-0.372435	0.240828	0.638948
ELF1	1997	ENSG00000120690	-0.218064	-0.0417045	0.0343711	0.832243
COMMD7	149951	ENSG00000149600	-0.936061	-0.16856	0.0698909	0.373677
VPS26C	10311	ENSG00000157538	-0.635814	-0.140443	0.0788168	0.540726
DBR1	51163	ENSG00000138231	0.726519	-0.0242683	0.0472312	0.485985
POLE4	56655	ENSG00000115350	0.832392	-0.120406	0.260603	0.426723
ID2	3398	ENSG00000115738	0.334431	-0.196005	0.264013	0.745716
GUSBP11	91316	ENSG00000228315	-1.24271	-0.213766	0.062177	0.245376
PLIN2	123	ENSG00000147872	-1.42979	-0.177361	0.0399871	0.18656
FAM43A	131583	ENSG00000185112	-0.12667	-0.460492	0.411656	0.901986
GUSBP4	375513		0.373618	-0.0312088	0.0435572	0.717338
XPA	7507	ENSG00000136936	-0.450397	-0.231834	0.154846	0.663078
FHL1	2273	ENSG00000022267	1.07413	-0.163931	0.460359	0.310718
B3GLCT	145173	ENSG00000187676	1.47007	-0.0654257	0.308278	0.175615
FBXO15	201456	ENSG00000141665	0.0286001	-0.0375963	0.0385592	0.977808
DLG2	1740	ENSG00000150672	0.473967	-0.462223	0.707251	0.64681
ZNF649	65251	ENSG00000198093	0.155825	-0.0307662	0.0353184	0.87961
ADAT2	134637	ENSG00000189007	-0.223872	-0.289545	0.237397	0.827856
GORASP2	26003	ENSG00000115806	-0.463421	-0.106145	0.07005	0.654065
MYLIP	29116	ENSG00000007944	0.298885	-0.229499	0.299376	0.771814
DNAAF4-CCPG1	100533483	ENSG00000261771	0.745085	-0.217513	0.43117	0.475227
ZNF34	80778	ENSG00000196378	-0.142995	-0.0184973	0.0162978	0.889445
RNF4	6047	ENSG00000063978	-0.00375093	-0.139931	0.139467	0.997089
CTDSPL	10217	ENSG00000144677	0.161239	-0.209374	0.241511	0.875466
CORO2A	7464	ENSG00000106789	0.106944	-0.0500704	0.0550395	0.917179
SLC1A1	6505	ENSG00000106688	0.0917702	-0.041286	0.0447773	0.928891
GLUL	2752	ENSG00000135821	-1.86429	-0.259558	0.0250263	0.0951608
TRPC4AP	26133	ENSG00000100991	-1.44607	-0.124809	0.0274672	0.182066
ATP6AP1	537	ENSG00000071553	0.0839542	-0.15259	0.164353	0.934931
STYXL2	92235	ENSG00000198842	0.19892	-0.996337	1.18845	0.846746
MAML2	84441	ENSG00000184384	1.57075	-0.0792742	0.439467	0.150689
C2CD2L	9854	ENSG00000172375	0.170276	-0.0405865	0.0471939	0.868559
COA8	84334	ENSG00000256053	0.120218	-0.0317259	0.0352872	0.906951
SLBP	7884	ENSG00000163950	0.479565	-0.0789742	0.121467	0.642975
AXIN2	8313	ENSG00000168646	-0.340458	-0.277572	0.204951	0.741324
PABPC5	140886	ENSG00000174740	0.16999	-0.0577844	0.0671745	0.868778
SEMA6D	80031	ENSG00000137872	-1.42162	-0.455645	0.103966	0.188851
EDEM1	9695	ENSG00000134109	0.971727	-0.132742	0.332659	0.356576
ANKRD33B	651746	ENSG00000164236	-0.401148	-0.0374103	0.0261408	0.697668
TMEM63C	57156	ENSG00000165548	-0.0629495	-0.0444994	0.0420898	0.951183
ARHGAP4	393	ENSG00000089820	-0.90265	-0.706569	0.303521	0.39023
ATXN1	6310	ENSG00000124788	0.439398	-0.289866	0.429617	0.670734
CNNM2	54805	ENSG00000148842	-2.41199	-0.181857	-0.00582954	0.0391212
CISD1	55847	ENSG00000122873	-0.592658	-0.532718	0.311534	0.568
PIGBOS1	101928527	ENSG00000225973	0.240266	-0.0321919	0.0398428	0.815507
RIC8B	55188	ENSG00000111785	0.398652	-0.0305658	0.0436435	0.699442
AKR1C1	1645	ENSG00000187134	0.152475	-0.554839	0.63504	0.882176
SLC9B1	150159	ENSG00000164037	-0.15456	-0.0385259	0.0335981	0.880579
SAMD4A	23034	ENSG00000020577	0.351429	-0.179966	0.246167	0.733353
LOC107984340	107984340		-0.106412	-0.0474126	0.0431524	0.91759
MCC	4163	ENSG00000171444	0.747056	-0.119643	0.237629	0.474093
PPP3CC	5533	ENSG00000120910	0.240575	-0.167395	0.207236	0.815275
JOSD1	9929	ENSG00000100221	0.189592	-0.049195	0.0581954	0.853836
ARL8A	127829	ENSG00000143862	0.803811	-0.0529396	0.111298	0.442219
ERBB2	2064	ENSG00000141736	-0.60715	-0.211318	0.121888	0.558756
ZHX1-C8orf76	100533106	ENSG00000259305	0.795319	-0.012654	0.026376	0.446895
GALNT16	57452	ENSG00000100626	-0.397393	-0.339089	0.237755	0.700338
RPS3	6188	ENSG00000149273	-0.891241	-0.168798	0.0733836	0.396001
ADAMTS13	11093	ENSG00000160323	-0.508265	-0.0661484	0.0418771	0.623491
LOC105373582	105373582		-0.181951	-0.0518222	0.0441064	0.859653
PPM1K	152926	ENSG00000163644	-1.07058	-0.144544	0.0516795	0.312226
LOC100130691	100130691	ENSG00000213963	-0.0636715	-0.0369146	0.0348934	0.950624
KLF4	9314	ENSG00000136826	1.73783	-0.111922	0.853838	0.116246
AGO4	192670	ENSG00000134698	-1.41417	-0.291551	0.0672494	0.190959
PPARGC1A	10891	ENSG00000109819	-0.376767	-0.787862	0.562891	0.715076
LPIN1	23175	ENSG00000134324	1.50201	-0.086347	0.427582	0.16734
ITSN1	6453	ENSG00000205726	1.34234	-0.106163	0.41602	0.212362
HSD11B1L	374875	ENSG00000167733	-2.06896	-0.247641	0.0110465	0.0684794
ZNF584	201514	ENSG00000171574	-0.299206	-0.048352	0.0370555	0.771577
MOXD1	26002	ENSG00000079931	-0.0318225	-0.0404252	0.0393036	0.975308
AGA	175	ENSG00000038002	1.26396	-0.0931163	0.328933	0.237997
PGBD3	267004		-0.224451	-0.0448827	0.0367801	0.827419
SLC25A11	8402	ENSG00000108528	-0.0611507	-0.0648133	0.0614015	0.952576
SPPL3	121665	ENSG00000157837	1.08525	-0.0487162	0.138561	0.306023
IDH3A	3419	ENSG00000166411	0.0137612	-0.24999	0.25305	0.989321
USP9X	8239	ENSG00000124486	-0.359096	-0.0478844	0.0347646	0.727804
STK17A	9263	ENSG00000164543	0.875017	-0.0699211	0.158134	0.404311
SMG1P7	100506060	ENSG00000261556	-0.302947	-0.0548575	0.0418998	0.768816
LRRC56	115399	ENSG00000161328	-0.258464	-0.0367555	0.0292177	0.801863
BBS1	582	ENSG00000174483	-0.553738	-0.102753	0.0623406	0.593247
DENND1B	163486	ENSG00000213047	0.304097	-0.031321	0.0410496	0.767967
PGM2	55276	ENSG00000169299	0.811113	-0.12683	0.268622	0.438224
AACS	65985	ENSG00000081760	-1.22416	-0.177167	0.0527485	0.251968
ADPRHL1	113622	ENSG00000153531	-0.653841	-0.585832	0.323115	0.529564
TMEM39A	55254	ENSG00000176142	1.58067	-0.0342621	0.193199	0.148412
PDE10A	10846	ENSG00000112541	-1.7264	-0.164068	0.0220381	0.118352
ATP11B	23200	ENSG00000058063	1.77333	-0.0280417	0.231499	0.109927
MGMT	4255	ENSG00000170430	-0.632046	-0.186682	0.105145	0.543076
SENP2	59343	ENSG00000163904	-2.14744	-0.108221	0.00281532	0.0602869
ACOX3	8310	ENSG00000087008	-1.0205	-0.169429	0.0640859	0.334137
DGCR6	8214	ENSG00000183628	-0.955142	-0.236448	0.096056	0.364456
HSPA1A	3303	ENSG00000204389	1.37672	-0.0498423	0.204836	0.201876
PIBF1	10464	ENSG00000083535	0.758603	-0.0811755	0.163088	0.46749
GTF3C4	9329	ENSG00000125484	0.208593	-0.0713158	0.0858038	0.83941
CCT8	10694	ENSG00000156261	-1.22325	-0.179779	0.0535875	0.252297
EGR1	1958	ENSG00000120738	-0.0356865	-0.865076	0.838206	0.972311
MAPKBP1	23005	ENSG00000137802	0.79724	-0.0626268	0.130793	0.445834
ZNF385A	25946	ENSG00000161642	-0.881202	-0.218113	0.0958222	0.401128
GET1-SH3BGR	106865373	ENSG00000285815	0.446403	-0.384503	0.573563	0.665854
DZANK1	55184	ENSG00000089091	-0.47073	-0.113968	0.0747066	0.649033
PDHB	5162	ENSG00000168291	0.0508688	-0.133261	0.139392	0.960541
ZNF468	90333	ENSG00000204604	-0.141926	-0.0408644	0.0360395	0.890265
MTMR9LP	339483	ENSG00000291132	-1.11636	-0.298735	0.101313	0.293183
TP53INP1	94241	ENSG00000164938	-0.73975	-0.140534	0.0712715	0.478303
PCDH7	5099	ENSG00000169851	0.396717	-0.180138	0.256756	0.700819
SPRED2	200734	ENSG00000198369	-0.549124	-0.293159	0.178635	0.59628
OXLD1	339229	ENSG00000204237	0.244831	-0.0249626	0.0310218	0.812078
ERP44	23071	ENSG00000023318	-0.430455	-0.143239	0.0974409	0.676989
CRK	1398	ENSG00000167193	1.06153	-0.0550721	0.152456	0.316102
ROCK2	9475	ENSG00000134318	1.96701	-0.0143852	0.206126	0.0807295
SKP1	6500	ENSG00000113558	0.624206	-0.0406909	0.0717047	0.547986
CEP164	22897	ENSG00000110274	1.00423	-0.052369	0.135984	0.341501
SLC25A16	8034	ENSG00000122912	0.402117	-0.213928	0.306425	0.69698
NINL	22981	ENSG00000101004	-0.0571201	-0.291565	0.277204	0.955698
PSMB9	5698	ENSG00000240065	0.262804	-0.0255931	0.0323212	0.798619
AP1G2	8906	ENSG00000213983	-1.12795	-0.263591	0.0881879	0.288511
ECPAS	23392	ENSG00000136813	-0.540202	-0.147867	0.0908593	0.602167
TM4SF1	4071	ENSG00000169908	0.942164	-0.621628	1.50902	0.370709
LOC100289495	100289495	ENSG00000286760	-0.173152	-0.0363706	0.0311987	0.866364
ST6GAL2	84620	ENSG00000144057	-0.599757	-0.449352	0.261015	0.563461
UPF2	26019	ENSG00000151461	0.425017	-0.0623447	0.0911912	0.680805
DSE	29940	ENSG00000111817	1.8067	-0.0673939	0.602075	0.104278
ADGRL3	23284	ENSG00000150471	1.77859	-0.0503402	0.420646	0.109019
UGP2	7360	ENSG00000169764	0.45608	-0.209593	0.315448	0.659138
FASTKD5	60493	ENSG00000215251	-0.587364	-0.333125	0.195793	0.571399
CCDC8	83987	ENSG00000169515	-0.567028	-0.387141	0.231958	0.584558
ST6GALNAC5	81849	ENSG00000117069	-0.958813	-0.390019	0.157818	0.3627
ARMCX5	64860	ENSG00000125962	1.36187	-0.0416287	0.167573	0.206349
URB1	9875	ENSG00000142207	0.367259	-0.112074	0.155518	0.721913
AMIGO3	386724	ENSG00000176020	-0.0548254	-0.01995	0.0190059	0.957475
LRCH1	23143	ENSG00000136141	0.755696	-0.110933	0.222229	0.469147
LIN54	132660	ENSG00000189308	0.717685	-0.0733925	0.1416	0.491159
HMG20A	10363	ENSG00000140382	-0.597645	-0.155038	0.0902381	0.564809
FSD2	123722	ENSG00000186628	-1.24072	-0.578532	0.1687	0.246078
PEA15	8682	ENSG00000162734	-0.0342111	-0.277117	0.26886	0.973456
ZDHHC9	51114	ENSG00000188706	-0.25626	-0.175696	0.13994	0.803511
USP47	55031	ENSG00000170242	-0.688807	-0.0925702	0.0493552	0.50831
PALM2AKAP2	445815	ENSG00000157654	0.582212	-0.241712	0.409251	0.574717
LINC00641	283624	ENSG00000258441	-1.1302	-0.194924	0.0650419	0.287612
GSTM3	2947	ENSG00000134202	-0.214677	-0.125598	0.103825	0.834804
ZNF410	57862	ENSG00000119725	1.77079	-0.0166433	0.1366	0.11037
TMEM59L	25789	ENSG00000105696	-0.12604	-0.0263334	0.0235538	0.902471
MORC4	79710	ENSG00000133131	0.362587	-0.16996	0.234844	0.725282
ZXDB	158586	ENSG00000198455	0.861385	-0.067917	0.151446	0.411387
U2AF1	7307	ENSG00000160201	-0.759278	-0.18239	0.0907219	0.467106
URGCP	55665	ENSG00000106608	0.942596	-0.0243881	0.0592302	0.3705
THNSL1	79896	ENSG00000185875	0.151209	-0.108911	0.124514	0.883146
ARRDC1-AS1	85026	ENSG00000203993	-0.228779	-0.0458493	0.0374273	0.824154
ATP6V0B	533	ENSG00000117410	-0.12111	-0.151233	0.135863	0.906265
SLC29A1	2030	ENSG00000112759	-0.639276	-0.57978	0.324293	0.538572
LOC102724594	102724594	ENSG00000275895	-0.597715	-0.172414	0.100345	0.564765
CNPPD1	27013	ENSG00000115649	-0.361519	-0.146662	0.106244	0.726053
MAMSTR	284358	ENSG00000176909	-1.41652	-0.897513	0.206316	0.190292
GSTO1	9446	ENSG00000148834	0.564093	-0.0946066	0.157463	0.586471
PPP6R3	55291	ENSG00000110075	0.0101853	-0.0564862	0.0569972	0.992096
TUBGCP5	114791	ENSG00000275835	1.67372	-0.0876978	0.586583	0.128512
EIF3K	27335	ENSG00000178982	-0.492651	-0.209886	0.134817	0.634055
TAF1	6872	ENSG00000147133	0.723871	-0.0373313	0.0724653	0.487533
CHST11	50515	ENSG00000171310	0.676911	-0.0705215	0.130748	0.515482
PARD3B	117583	ENSG00000116117	0.640572	-0.189834	0.339814	0.537767
WHAMM	123720	ENSG00000156232	-0.840162	-0.0358631	0.0164384	0.422575
VDAC3	7419	ENSG00000078668	-0.269272	-0.209125	0.164635	0.793792
SPIN2B	474343	ENSG00000186787	-0.0806245	-0.0461987	0.0430189	0.937505
MTFMT	123263	ENSG00000103707	-0.349338	-0.0475424	0.034823	0.73487
MAN2B2	23324	ENSG00000013288	0.522303	-0.126442	0.202357	0.614071
PSMB6	5694	ENSG00000142507	0.227536	-0.0943825	0.115492	0.825092
BFSP1	631	ENSG00000125864	0.392794	-0.0496095	0.0704575	0.703613
DUBR	344595	ENSG00000243701	-0.571344	-0.326176	0.194636	0.581752
ZFYVE28	57732	ENSG00000159733	-0.162186	-0.0364227	0.0315494	0.874742
ATG4A	115201	ENSG00000101844	0.0822512	-0.0608991	0.0654947	0.936247
SCN3B	55800	ENSG00000166257	-1.02694	-0.462586	0.173723	0.331256
MILIP	92659	ENSG00000265688	0.00982456	-0.0214657	0.021653	0.992376
AMOT	154796	ENSG00000126016	0.975587	-0.387378	0.974864	0.354761
LOC105372432	105372432	ENSG00000286024	-0.275737	-0.0359458	0.0281349	0.788976
PRSS35	167681	ENSG00000146250	1.23298	-0.340147	1.15515	0.248818
HERC2P2	400322	ENSG00000291003	-2.03023	-0.253992	0.013724	0.0729077
CAV2	858	ENSG00000105971	1.36122	-0.0962391	0.387053	0.206547
SLK	9748	ENSG00000065613	1.29161	-0.0219868	0.0805072	0.228674
COL6A1	1291	ENSG00000142156	0.327347	-0.14815	0.19828	0.750891
IDH1	3417	ENSG00000138413	0.51062	-0.183088	0.289838	0.621905
PCGF5	84333	ENSG00000180628	-0.114036	-0.049553	0.0447968	0.911713
UBR5	51366	ENSG00000104517	-0.550198	-0.0746852	0.045463	0.595573
MAP3K14	9020	ENSG00000006062	-0.984256	-0.180349	0.0709918	0.350708
THRB	7068	ENSG00000151090	0.777097	-0.406257	0.831427	0.45704
TRIB1	10221	ENSG00000173334	-0.315028	-0.411637	0.311003	0.759922
PDHX	8050	ENSG00000110435	-0.0707621	-0.145758	0.136915	0.945135
CCPG1	9236	ENSG00000260916	0.809175	-0.219679	0.464359	0.439282
RHOBTB1	9886	ENSG00000072422	1.42829	-0.0798507	0.353394	0.186979
USP53	54532	ENSG00000145390	-0.59168	-0.237632	0.139096	0.568628
NOTCH2NLR	101929796	ENSG00000286106	0.207436	-0.0525935	0.0632127	0.840287
LFNG	3955	ENSG00000106003	-0.365335	-0.665044	0.480104	0.7233
CRYZL1	9946	ENSG00000205758	-0.439211	-0.130635	0.0881557	0.670864
MAP4K3	8491	ENSG00000011566	-0.00240531	-0.115997	0.115751	0.998133
ADGRL1	22859	ENSG00000072071	1.43527	-0.0624371	0.27919	0.185035
SSR2	6746	ENSG00000163479	0.992427	-0.0660465	0.169291	0.34692
PPP1R3E	90673	ENSG00000235194	-1.55223	-0.236026	0.0439288	0.155024
PCSK6	5046	ENSG00000140479	-1.336	-0.957545	0.24647	0.214345
RTL8C	8933	ENSG00000134590	-0.0346094	-0.179849	0.174429	0.973147
ABHD2	11057	ENSG00000140526	1.91148	-0.0360848	0.42947	0.0882522
SARAF	51669	ENSG00000133872	0.205625	-0.108778	0.13053	0.84166
PNPLA6	10908	ENSG00000032444	-0.0416805	-0.037303	0.0359532	0.967663
PPP1R9A	55607	ENSG00000158528	-1.57058	-0.601081	0.108459	0.150728
ANTXR2	118429	ENSG00000163297	0.982458	-0.168258	0.42661	0.351546
CDKN3	1033	ENSG00000100526	-1.1284	-0.179008	0.0598577	0.288331
PARM1	25849	ENSG00000169116	0.43236	-0.343279	0.505505	0.675654
TMEM98	26022	ENSG00000006042	1.28212	-0.0834424	0.301768	0.231839
WNT5A	7474	ENSG00000114251	1.01856	-0.24026	0.633827	0.335009
WDR45B	56270	ENSG00000141580	0.51458	-0.0677443	0.107639	0.619244
NCOA4	8031	ENSG00000266412	-0.456168	-0.0978636	0.0650182	0.659077
PPM1D	8493	ENSG00000170836	-0.263392	-0.182157	0.144162	0.79818
FN3K	64122	ENSG00000167363	0.204755	-0.0334494	0.0401073	0.842319
EPHB1	2047	ENSG00000154928	-0.501122	-0.345504	0.220189	0.628312
NUDT19	390916	ENSG00000213965	-0.92654	-0.43051	0.180323	0.378342
H2AC18	8337	ENSG00000288825	0.102803	-0.051739	0.0566655	0.920373
ARHGEF10	9639	ENSG00000104728	1.39062	-0.05525	0.231563	0.197763
GDE1	51573	ENSG00000006007	-0.404306	-0.115176	0.0802486	0.695427
GPR137C	283554	ENSG00000180998	-0.567794	-0.33546	0.200848	0.58406
NUP50-DT	100506714	ENSG00000226328	0.0164917	-0.0266179	0.0270088	0.987202
ATPAF2	91647	ENSG00000171953	-0.613304	-0.0477044	0.0273548	0.554856
DLST	1743	ENSG00000119689	0.174136	-0.119052	0.138909	0.865613
LINC02693	339263	ENSG00000212719	-0.581008	-0.469296	0.277493	0.575494
SCRN2	90507	ENSG00000141295	0.0695263	-0.0576013	0.0612543	0.946091
AKR1C2	1646	ENSG00000151632	-0.222953	-0.75922	0.622993	0.82855
RABGGTA	5875	ENSG00000100949	-0.883318	-0.112047	0.0491163	0.400044
MED12	9968	ENSG00000184634	-1.63162	-0.177092	0.0286774	0.137196
CBX4	8535	ENSG00000141582	-0.0791165	-0.19857	0.18515	0.938671
PCDHB11	56125	ENSG00000197479	0.0414182	-0.0401975	0.041697	0.967867
IFI6	2537	ENSG00000126709	0.548994	-0.300244	0.492673	0.596365
SLC25A20	788	ENSG00000178537	-0.481559	-0.273472	0.177476	0.641612
RIPK1	8737	ENSG00000137275	0.324655	-0.0901939	0.12042	0.752861
TXNDC11	51061	ENSG00000153066	0.728368	-0.0628748	0.122591	0.484908
NAT8L	339983	ENSG00000185818	0.854564	-0.544849	1.20642	0.41496
ARMCX5-GPRASP2	100528062	ENSG00000286237	1.59387	-0.0215869	0.124557	0.145429
TNS2	23371	ENSG00000111077	1.25466	-0.138935	0.484974	0.241205
UBXN2A	165324	ENSG00000173960	0.636451	-0.0186321	0.0332207	0.540329
HLCS	3141	ENSG00000159267	-1.8387	-0.205806	0.0212518	0.0991167
AKR1E2	83592	ENSG00000165568	0.17283	-0.0311435	0.0362959	0.866609
GALNT2	2590	ENSG00000143641	-1.67735	-0.271517	0.0403059	0.127787
RPN2	6185	ENSG00000118705	-0.310236	-0.196644	0.149212	0.763445
ADAMTS4	9507	ENSG00000158859	0.807832	-0.0536797	0.113315	0.440016
CHCHD2	51142	ENSG00000106153	-0.747051	-2.54702	1.2824	0.474097
MIR4435-2HG	541471	ENSG00000172965	1.41089	-0.167939	0.724627	0.191894
SLC9B2	133308	ENSG00000164038	-0.0583346	-0.0337839	0.0320854	0.954757
C15orf62	643338	ENSG00000188277	0.117926	-0.0271783	0.0301677	0.908716
STMN1	3925	ENSG00000117632	0.63078	-0.110036	0.195128	0.543868
LOC401261	401261		-0.319021	-0.229938	0.1731	0.75699
RABIF	5877	ENSG00000183155	0.415997	-0.0773094	0.11215	0.687157
FZD5	7855	ENSG00000163251	-0.815121	-0.7758	0.364806	0.436042
TTC21A	199223	ENSG00000168026	-0.392448	-0.0283829	0.0199908	0.70386
IPMK	253430	ENSG00000151151	-0.485018	-0.0360404	0.0233145	0.639251
MAN1B1	11253	ENSG00000177239	1.30631	-0.052847	0.197294	0.223843
NMNAT2	23057	ENSG00000157064	0.142423	-0.0445733	0.050563	0.889883
CFAP298	56683	ENSG00000159079	-1.00104	-0.0348813	0.0134804	0.34296
COL13A1	1305	ENSG00000197467	-1.01554	-0.310431	0.118067	0.336369
DRG1	4733	ENSG00000185721	-0.64566	-0.202681	0.112673	0.534613
PYROXD2	84795	ENSG00000119943	-0.448847	-0.326012	0.21806	0.664154
LHPP	64077	ENSG00000107902	-0.0356905	-0.0354189	0.0343186	0.972308
USP32	84669	ENSG00000170832	0.501247	-0.0671292	0.105346	0.628228
TMTC4	84899	ENSG00000125247	-0.409132	-0.331058	0.229649	0.692008
PHC2	1912	ENSG00000134686	0.0289349	-0.186689	0.191526	0.977548
CASTOR2	729438	ENSG00000274070	-0.391013	-0.0568201	0.0400723	0.704883
LHFPL2	10184	ENSG00000145685	1.31953	-0.124249	0.472103	0.219572
ETNK2	55224	ENSG00000143845	0.729288	-0.16373	0.319525	0.484372
C1RL-AS1	283314	ENSG00000205885	0.201137	-0.049137	0.0587277	0.845064
CAPN1	823	ENSG00000014216	1.15939	-0.0463183	0.143711	0.276132
CARF	79800	ENSG00000138380	-0.522346	-0.167444	0.104623	0.614042
WHRN	25861	ENSG00000095397	-0.151672	-0.0353877	0.0309405	0.882791
VEGFB	7423	ENSG00000173511	0.256716	-0.0270447	0.0339686	0.80317
RBP1	5947	ENSG00000114115	-0.421688	-0.0936116	0.0641949	0.683146
ATMIN	23300	ENSG00000166454	0.493887	-0.0839198	0.130798	0.633215
PPP2R1B	5519	ENSG00000137713	-1.11321	-0.133751	0.045528	0.294466
JPT1	51155	ENSG00000189159	-1.20556	-0.229099	0.0698055	0.258726
IFIT3	3437	ENSG00000119917	1.05719	-0.354098	0.975446	0.317973
POGLUT3	143888	ENSG00000178202	1.31793	-0.150152	0.569308	0.220085
ACOT1	641371	ENSG00000184227	1.83165	-0.0346241	0.329249	0.100233
ATP23	91419	ENSG00000166896	-0.27608	-0.0447513	0.0350163	0.788722
RRAGC	64121	ENSG00000116954	1.20398	-0.0659053	0.215878	0.259305
RAB33A	9363	ENSG00000134594	-0.15258	-0.0760368	0.0664277	0.882096
MLLT11	10962	ENSG00000213190	0.812583	-0.109051	0.231312	0.437422
KLF6	1316	ENSG00000067082	1.41236	-0.0946339	0.409195	0.191476
MAN1C1	57134	ENSG00000117643	-0.366836	-0.445979	0.321519	0.722218
GSTM4	2948	ENSG00000168765	0.131108	-0.0432185	0.0485364	0.898574
BCDIN3D-AS1	100286844	ENSG00000258057	-0.303946	-0.0434918	0.0331889	0.768079
RETREG1	54463	ENSG00000154153	0.769682	-0.186927	0.379727	0.461212
RAB35	11021	ENSG00000111737	0.96632	-0.0700134	0.174433	0.359131
PXMP4	11264	ENSG00000101417	-0.10096	-0.0270663	0.0247535	0.921795
METTL7A	25840	ENSG00000185432	-0.677796	-0.465477	0.250849	0.514946
TMTC2	160335	ENSG00000179104	0.753252	-0.162424	0.32459	0.470543
UBE2L3	7332	ENSG00000185651	-0.212146	-0.116289	0.0963476	0.83672
GHR	2690	ENSG00000112964	1.30478	-0.172998	0.644546	0.224342
ZNF582-DT	386758	ENSG00000267454	-0.436649	-0.0342646	0.023177	0.672654
DHCR7	1717	ENSG00000172893	-0.496563	-0.379355	0.242789	0.631399
GEMIN8	54960	ENSG00000046647	-0.0653208	-0.132276	0.124852	0.949347
FAM174A	345757	ENSG00000174132	-0.769609	-0.245366	0.120794	0.461252
AIFM2	84883	ENSG00000042286	1.53781	-0.131676	0.690784	0.158474
GLG1	2734	ENSG00000090863	1.37555	-0.044697	0.18339	0.202224
ROBO1	6091	ENSG00000169855	1.09383	-0.166271	0.477608	0.302441
PCNX2	80003	ENSG00000135749	0.386301	-0.203431	0.287217	0.708248
MID2	11043	ENSG00000080561	1.02574	-0.0663867	0.176536	0.331794
RNF122	79845	ENSG00000133874	-0.875296	-0.088219	0.0389958	0.404167
STARD10	10809	ENSG00000214530	-0.110898	-0.0696137	0.0631073	0.914131
TUBB4B	10383	ENSG00000188229	0.386326	-0.118852	0.167807	0.70823
FAM156B	727866	ENSG00000179304	0.685162	-0.183795	0.343503	0.510501
CFAP298-TCP10L	110091775	ENSG00000265590	-0.450312	-0.0423536	0.0282909	0.663137
DNAJC12	56521	ENSG00000108176	-0.551258	-0.171396	0.10423	0.594876
MTDH	92140	ENSG00000147649	1.57628	-0.0384537	0.215204	0.149415
SLC39A9	55334	ENSG00000029364	0.701534	-0.0980484	0.186198	0.500706
ANKRD1	27063	ENSG00000148677	0.834648	-0.490986	1.06513	0.425515
SH3RF2	153769	ENSG00000156463	0.413728	-0.193742	0.280471	0.688758
STRN	6801	ENSG00000115808	1.01248	-0.0700131	0.18346	0.337755
TRAPPC6A	79090	ENSG00000007255	-1.21235	-0.245282	0.0741105	0.256241
LOC646471	646471		-1.14662	-0.360104	0.117846	0.281108
FBXO42	54455	ENSG00000037637	0.174269	-0.0993622	0.115949	0.865511
AFG3L2	10939	ENSG00000141385	-0.295301	-0.273926	0.210667	0.774463
ABCC9	10060	ENSG00000069431	1.29606	-0.355886	1.31076	0.227203
ARMCX1	51309	ENSG00000126947	-0.13746	-0.0837336	0.0741404	0.893693
FAM168B	130074	ENSG00000152102	0.731175	-0.0400291	0.0782638	0.483273
NOD1	10392	ENSG00000106100	-0.10941	-0.0464498	0.042164	0.915278
ADA	100	ENSG00000196839	-0.556092	-0.194988	0.118039	0.591703
ATP5PO	539	ENSG00000241837	-0.473404	-0.307542	0.201098	0.647197
NUCB2	4925	ENSG00000070081	0.975037	-0.13693	0.344387	0.355019
GRAMD1B	57476	ENSG00000023171	-1.51982	-1.04522	0.205159	0.162876
LRCH2	57631	ENSG00000130224	0.452262	-0.0216024	0.0323985	0.661784
FAM156A	29057	ENSG00000268350	0.590774	-0.200541	0.342309	0.569208
FBXO31	79791	ENSG00000103264	-0.162787	-0.221793	0.192015	0.874283
C21orf58	54058	ENSG00000160298	-1.12216	-0.322233	0.108543	0.290839
IGF2BP3	10643	ENSG00000136231	-2.0908	-0.207532	0.00816964	0.0660975
LONRF2	164832	ENSG00000170500	0.49374	-0.719728	1.12162	0.633315
SLC6A16	28968	ENSG00000063127	-1.42924	-0.268097	0.0604925	0.186712
ACSS2	55902	ENSG00000131069	-0.0228078	-0.149176	0.146198	0.982301
TRAF6	7189	ENSG00000175104	-2.04147	-0.165152	0.00846876	0.0715944
TLE3	7090	ENSG00000140332	-0.0863731	-0.279801	0.25922	0.933061
LOC105375740	105375740		-0.21379	-0.0434363	0.0359352	0.835476
ATP2A2	488	ENSG00000174437	-0.606155	-0.412733	0.238289	0.559388
DNALI1	7802	ENSG00000163879	-0.768883	-0.0938237	0.0462233	0.461662
RAB31	11031	ENSG00000168461	0.140443	-0.575241	0.651395	0.891403
ZNF542P	147947	ENSG00000290720	0.483288	-0.0336624	0.0519533	0.640431
ZNF559-ZNF177	100529215	ENSG00000270011	-0.354508	-0.0376689	0.0274621	0.731123
RBM3	5935	ENSG00000102317	1.22938	-0.0312822	0.105756	0.2501
SLC22A23	63027	ENSG00000137266	-1.55962	-0.344964	0.0634127	0.15328
ZSCAN2	54993	ENSG00000176371	-0.417409	-0.155806	0.107265	0.686161
TBC1D5	9779	ENSG00000131374	1.19015	-0.033727	0.108614	0.264434
SORCS2	57537	ENSG00000184985	-0.406433	-0.465233	0.323521	0.693919
ACAP1	9744	ENSG00000072818	0.976131	-0.115457	0.290726	0.354506
USP42	84132	ENSG00000106346	-1.57008	-0.144395	0.0260768	0.150843
PTX3	5806	ENSG00000163661	0.656634	-0.208247	0.378587	0.527847
ASIC3	9311	ENSG00000213199	-0.138993	-0.043071	0.0380846	0.892516
TNRC6B	23112	ENSG00000100354	-1.88169	-0.24177	0.0221983	0.0925568
EMC1	23065	ENSG00000127463	-0.556441	-0.138664	0.0839145	0.591474
CDH2	1000	ENSG00000170558	-0.266127	-0.535799	0.423003	0.796138
AKIRIN1	79647	ENSG00000174574	0.169024	-0.0348425	0.0404697	0.869515
RAB4A	5867	ENSG00000168118	0.389776	-0.0318534	0.0451153	0.705765
ADIPOR2	79602	ENSG00000006831	1.69758	-0.052473	0.368029	0.123814
FRAS1	80144	ENSG00000138759	1.19744	-0.0996658	0.323845	0.261721
STK33	65975	ENSG00000130413	0.27848	-0.14981	0.191872	0.786937
PRR5L	79899	ENSG00000135362	0.088232	-0.394116	0.426108	0.931624
COQ2	27235	ENSG00000173085	0.184026	-0.227431	0.267711	0.858073
FGL2	10875	ENSG00000127951	0.94137	-0.487826	1.18321	0.371095
TMEM87A	25963	ENSG00000103978	1.05927	-0.0809577	0.223541	0.317077
SLC1A3	6507	ENSG00000079215	0.154455	-0.568991	0.652384	0.880659
PDCD2L	84306	ENSG00000126249	-0.679809	-0.123048	0.0661819	0.513729
RNPEPL1	57140	ENSG00000142327	-0.124428	-0.0449615	0.0402732	0.903711
AR	367	ENSG00000169083	-0.289489	-0.287313	0.222121	0.778765
AK8	158067	ENSG00000165695	0.000972332	-0.0143766	0.0143889	0.999245
NPEPPS	9520	ENSG00000141279	-1.63869	-0.290925	0.0464979	0.1357
LGALS3BP	3959	ENSG00000108679	-0.6707	-0.350179	0.190018	0.519251
LINC00663	284440		0.381249	-0.0208989	0.029371	0.711863
PXN	5829	ENSG00000089159	-1.44797	-0.285456	0.0626431	0.181548
PPP1CA	5499	ENSG00000172531	0.0715723	-0.132445	0.141099	0.944508
GSDMD	79792	ENSG00000104518	3.20369	0.183747	1.0667	0.0107673
STARD3NL	83930	ENSG00000010270	0.876808	-0.0346025	0.0784033	0.403388
VDAC2	7417	ENSG00000165637	-1.40078	-0.278877	0.0655804	0.194802
CLUAP1	23059	ENSG00000103351	0.191227	-0.0363707	0.0430876	0.852592
PDE4C	5143	ENSG00000105650	-0.18526	-0.0423042	0.0358997	0.857133
MANSC1	54682	ENSG00000111261	1.06797	-0.0720602	0.200948	0.313341
ADAP1	11033	ENSG00000105963	0.150285	-0.0222744	0.0254446	0.883854
TMEM117	84216	ENSG00000139173	0.132893	-0.143198	0.161073	0.897202
TMEM116	89894	ENSG00000198270	-0.286234	-0.175654	0.136196	0.781179
PVR	5817	ENSG00000073008	-0.6014	-0.0871181	0.0505253	0.562413
OLFM2	93145	ENSG00000105088	0.0438213	-0.527596	0.548441	0.966004
CCBE1	147372	ENSG00000183287	-0.515144	-0.341675	0.214924	0.618865
CELSR3	1951	ENSG00000008300	0.00989957	-0.0592193	0.0597399	0.992317
ACSF3	197322	ENSG00000176715	0.123739	-0.0217368	0.0242524	0.904241
ADAM23	8745	ENSG00000114948	1.45223	-0.13183	0.604583	0.18039
SELENOP	6414	ENSG00000250722	1.49001	-0.147067	0.71466	0.170407
ATL1	51062	ENSG00000198513	1.67704	-0.0885347	0.596042	0.127849
PDE4A	5141	ENSG00000065989	-0.44323	-0.472585	0.317736	0.668062
PABIR3	159091	ENSG00000156500	-0.0460354	-0.0283873	0.0272549	0.964287
PGBD4	161779	ENSG00000182405	-1.11801	-0.0888084	0.0300606	0.292516
PCDHGA6	56109	ENSG00000253731	-0.902923	-0.123413	0.0529995	0.390093
FGF11	2256	ENSG00000161958	0.796558	-0.105518	0.220217	0.446211
ATP5PF	522	ENSG00000154723	-0.498934	-0.470385	0.300386	0.629793
ZDHHC4	55146	ENSG00000136247	-1.04511	-0.106183	0.0390742	0.323227
OTUD7B	56957	ENSG00000264522	0.306772	-0.101011	0.132706	0.765996
KAT7	11143	ENSG00000136504	-1.34175	-0.188702	0.0481926	0.212545
RAB20	55647	ENSG00000139832	-0.0723158	-0.0347358	0.0325838	0.943932
MAML1	9794	ENSG00000161021	-1.56927	-0.114657	0.0207349	0.151031
PLEKHM3	389072	ENSG00000178385	0.425575	-0.0712342	0.104247	0.680413
PSAP	5660	ENSG00000197746	0.871077	-0.0919518	0.20711	0.406347
BSCL2	26580	ENSG00000168000	-0.152521	-0.211389	0.184685	0.882141
MT1X	4501	ENSG00000187193	0.0918622	-0.0469832	0.0509606	0.92882
FZR1	51343	ENSG00000105325	0.263188	-0.0311189	0.0393132	0.798332
ADPRS	54936	ENSG00000116863	0.165458	-0.0802481	0.0929135	0.872241
ATP6V1F	9296	ENSG00000128524	-0.453901	-0.0289934	0.0193028	0.660647
DGKH	160851	ENSG00000102780	-0.273813	-0.16033	0.125708	0.790409
TAGLN2	8407	ENSG00000158710	-0.0745683	-0.391096	0.366135	0.942189
IRX3	79191	ENSG00000177508	-1.09216	-1.17616	0.410248	0.303133
EEF1A2	1917	ENSG00000101210	-1.06722	-0.886403	0.318137	0.313662
TLK2	11011	ENSG00000146872	-0.344328	-0.0385633	0.0283745	0.738508
MARCHF1	55016	ENSG00000145416	-0.231016	-0.309754	0.252351	0.822469
CARD8	22900	ENSG00000105483	-1.40315	-0.121457	0.0284646	0.194116
CREB3L4	148327	ENSG00000143578	-0.931998	-0.174344	0.072603	0.375663
MAPKAP1	79109	ENSG00000119487	0.024358	-0.103222	0.105469	0.981099
PCDHGB3	56102	ENSG00000262209	0.283084	-0.0316242	0.0406712	0.783516
GOLPH3L	55204	ENSG00000143457	-0.649198	-0.0771652	0.0427513	0.532426
SIRT2	22933	ENSG00000068903	-1.97109	-0.486052	0.0334195	0.0802012
TOB1	10140	ENSG00000141232	0.0669463	-0.207197	0.219834	0.948088
PTPRS	5802	ENSG00000105426	0.821569	-0.226597	0.485053	0.432547
UBAP1	51271	ENSG00000165006	-0.641256	-0.211279	0.117952	0.537342
ARV1	64801	ENSG00000173409	0.338464	-0.0225656	0.0305062	0.742776
CA14	23632	ENSG00000118298	0.918399	-0.0907396	0.214773	0.382363
VPS37B	79720	ENSG00000139722	-1.07284	-0.110674	0.0394684	0.311266
MFSD14A	64645	ENSG00000156875	1.45038	-0.0449246	0.205454	0.180894
KIFC3	3801	ENSG00000140859	-0.59622	-0.0367902	0.0214423	0.56572
AVL9	23080	ENSG00000105778	0.0601154	-0.0305891	0.0322592	0.953377
LINC00174	285908	ENSG00000179406	-0.331428	-0.0415941	0.0309637	0.747908
RBBP9	10741	ENSG00000089050	0.549617	-0.123286	0.202419	0.595955
ANKRD10	55608	ENSG00000088448	-0.704749	-0.171117	0.0898239	0.498797
SGMS2	166929	ENSG00000164023	0.971184	-0.27234	0.682097	0.356832
PYCR1	5831	ENSG00000183010	-0.433192	-0.3289	0.223179	0.675072
GNG7	2788	ENSG00000176533	0.981362	-0.0670802	0.169876	0.352057
GET1	7485	ENSG00000182093	-0.0241293	-0.130131	0.127384	0.981276
PGAM4	441531	ENSG00000226784	-0.78659	-0.178333	0.0863115	0.451736
CDKN1C	1028	ENSG00000129757	-0.0784661	-0.390988	0.364774	0.939174
VIM-AS1	100507347	ENSG00000229124	0.326869	-0.293307	0.392386	0.751241
TAPT1-AS1	202020	ENSG00000263327	0.241354	-0.0229999	0.0284938	0.814689
GPR176	11245	ENSG00000166073	0.155082	-0.19592	0.224759	0.880179
CEP83	51134	ENSG00000173588	-0.776192	-0.135559	0.0662979	0.457548
DCAF12	25853	ENSG00000198876	-1.31999	-0.101067	0.0265824	0.219424
MDM2	4193	ENSG00000135679	0.849995	-0.0838286	0.184743	0.417366
NEGR1	257194	ENSG00000172260	0.794394	-0.217876	0.453716	0.447406
C1RL	51279	ENSG00000139178	0.971022	-0.275911	0.690919	0.356909
MFSD2A	84879	ENSG00000168389	0.27194	-0.259169	0.329994	0.791804
REEP6	92840	ENSG00000115255	-0.413991	-0.0362872	0.0250602	0.688572
GOLGA8A	23015	ENSG00000175265	-0.946164	-0.503069	0.206349	0.368774
LUM	4060	ENSG00000139329	0.543751	-0.815702	1.33192	0.599821
LMAN2	10960	ENSG00000169223	0.694508	-0.0873442	0.164735	0.504896
POLG2	11232	ENSG00000256525	-1.36922	-0.159801	0.039294	0.204124
UNC5B	219699	ENSG00000107731	0.76429	-0.319222	0.64499	0.464261
NOCT	25819	ENSG00000151014	0.313539	-0.166833	0.220521	0.761016
KLHL31	401265	ENSG00000124743	-0.635199	-0.661771	0.371606	0.54111
RALBP1	10928	ENSG00000017797	0.424848	-0.0615213	0.0899729	0.680924
ZNF28	7576	ENSG00000198538	-0.488129	-0.109634	0.0707177	0.63713
GDF6	392255	ENSG00000156466	0.670612	-0.526171	0.969585	0.519304
RHOB	388	ENSG00000143878	0.418646	-0.17829	0.259266	0.685289
SZRD1	26099	ENSG00000055070	0.448952	-0.119564	0.178772	0.664082
RETREG3	162427	ENSG00000141699	1.42727	-0.0167749	0.0741301	0.187262
TPCN2	219931	ENSG00000162341	-0.636562	-0.110192	0.0617957	0.54026
SLX9	85395	ENSG00000160256	-0.0871642	-0.0506753	0.046915	0.932449
SHC2	25759	ENSG00000129946	-0.755645	-0.333996	0.166733	0.469176
PCDHGC3	5098	ENSG00000240184	0.064679	-0.0519711	0.0550305	0.949843
PLXDC1	57125	ENSG00000161381	-0.854393	-0.229064	0.10347	0.41505
NXN	64359	ENSG00000167693	0.97406	-0.270774	0.680292	0.355478
MOCS2-DT	257396	ENSG00000247796	-0.171852	-0.0135821	0.0116642	0.867356
NEU1	4758	ENSG00000204386	0.197927	-0.145702	0.173643	0.8475
ADCY6	112	ENSG00000174233	2.48923	0.00821065	0.171801	0.0344653
ATP11A	23250	ENSG00000068650	-0.55941	-0.461592	0.27856	0.58953
OGT	8473	ENSG00000147162	-1.00473	-0.104682	0.0402922	0.341273
GCNA	93953	ENSG00000147174	0.0595119	-0.0356072	0.0375313	0.953845
GNPTAB	79158	ENSG00000111670	0.586819	-0.081859	0.139204	0.571749
NDRG4	65009	ENSG00000103034	-0.524297	-1.144	0.713491	0.612738
SLC4A4	8671	ENSG00000080493	0.323744	-0.18138	0.241966	0.753529
CEP104	9731	ENSG00000116198	-0.430554	-0.0345021	0.0234686	0.676919
MIA2	4253	ENSG00000150527	0.713717	-0.116435	0.223772	0.493494
EOGT	285203	ENSG00000163378	1.43579	-0.125115	0.559879	0.184894
SMN2	6607	ENSG00000205571	-1.12886	-0.120774	0.0403634	0.288147
GNB2	2783	ENSG00000172354	0.143253	-0.0320914	0.0364306	0.889247
MTCH2	23788	ENSG00000109919	-0.742219	-0.1374	0.069512	0.476877
MOCS2	4338	ENSG00000164172	-0.443513	-0.183389	0.123267	0.667865
RILP	83547	ENSG00000167705	0.209241	-0.0499665	0.0601521	0.838919
LEF1	51176	ENSG00000138795	-1.06374	-0.224717	0.080972	0.315153
MGAT5	4249	ENSG00000152127	0.893325	-0.0540382	0.124571	0.394942
SYNGR1	9145	ENSG00000100321	0.129104	-0.190053	0.213059	0.900114
NFKB2	4791	ENSG00000077150	0.460425	-0.104504	0.157915	0.656133
PIGH	5283	ENSG00000100564	0.200345	-0.153314	0.183108	0.845665
MDN1	23195	ENSG00000112159	-1.13874	-0.122288	0.0403953	0.284214
MB21D2	151963	ENSG00000180611	0.0842281	-0.153788	0.165683	0.934719
CDYL2	124359	ENSG00000166446	0.315654	-0.0263016	0.034832	0.759462
ZBTB38	253461	ENSG00000177311	0.407964	-0.201575	0.290277	0.692835
SSR4	6748	ENSG00000180879	0.229703	-0.114683	0.140606	0.823458
C3orf62	375341	ENSG00000188315	-1.16894	-0.233598	0.0744297	0.272458
COX2	4513		-0.511422	-1.10679	0.698628	0.621366
EIF4E3	317649	ENSG00000163412	0.884972	-0.168666	0.385433	0.399198
SYNPO2	171024	ENSG00000172403	0.224245	-0.430655	0.525431	0.827574
ASB13	79754	ENSG00000196372	0.594548	-0.0157181	0.026926	0.56679
GDI2	2665	ENSG00000057608	0.119503	-0.0256461	0.0285068	0.907502
TTC3	7267	ENSG00000182670	-0.473335	-0.110769	0.0724353	0.647245
ZNF682	91120	ENSG00000197124	-0.518018	-0.0295914	0.0185641	0.616938
FBXO45	200933	ENSG00000174013	-0.644723	-0.198615	0.110513	0.535193
ATP8B2	57198	ENSG00000143515	1.50862	-0.102599	0.513417	0.165671
GATM	2628	ENSG00000171766	-0.683716	-0.31708	0.169896	0.511372
TRPS1	7227	ENSG00000104447	2.09169	-0.0270678	0.691327	0.0660023
INPP5F	22876	ENSG00000198825	-0.131049	-0.256572	0.228473	0.898619
KLHL3	26249	ENSG00000146021	-1.52982	-0.293529	0.0566885	0.160416
HHAT	55733	ENSG00000054392	0.320933	-0.151502	0.201596	0.755588
MPRIP	23164	ENSG00000133030	-1.9339	-0.0801635	0.00627115	0.0851382
WDR44	54521	ENSG00000131725	-2.47587	-0.298503	-0.013464	0.0352296
ITGA6	3655	ENSG00000091409	-0.121616	-0.261745	0.235038	0.905875
CAPG	822	ENSG00000042493	-0.310143	-0.108723	0.0825052	0.763514
FBXO6	26270	ENSG00000116663	0.0269119	-0.0441266	0.0451891	0.979117
SCAPER	49855	ENSG00000140386	-1.16223	-0.1845	0.0592623	0.275035
HIVEP2	3097	ENSG00000010818	1.19352	-0.138166	0.44679	0.263177
AKAP1	8165	ENSG00000121057	-1.24969	-0.453821	0.130837	0.242933
MAPRE1	22919	ENSG00000101367	-0.821854	-0.159721	0.0745933	0.432392
BORCS6	54785	ENSG00000196544	0.239416	-0.0152944	0.018915	0.816146
PCDHB10	56126	ENSG00000120324	-0.450753	-0.432015	0.288456	0.662831
KIAA0825	285600	ENSG00000185261	1.24032	-0.068251	0.23394	0.246217
BMAL1	406	ENSG00000133794	-0.436472	-0.172396	0.11663	0.672777
C8orf76	84933	ENSG00000189376	-0.104813	-0.0223119	0.0203359	0.918823
TET2	54790	ENSG00000168769	-1.29791	-0.133416	0.0361359	0.226594
SPATA24	202051	ENSG00000170469	0.0184417	-0.0601027	0.0610907	0.985689
JAZF1	221895	ENSG00000153814	0.861145	-0.152937	0.340946	0.411512
STIM1	6786	ENSG00000167323	-0.148809	-0.0542421	0.0475462	0.884985
SLC24A3	57419	ENSG00000185052	-1.13339	-1.02025	0.339158	0.28634
PHF19	26147	ENSG00000119403	0.170518	-0.0562866	0.065464	0.868375
MDH1	4190	ENSG00000014641	0.0799326	-0.131862	0.141521	0.93804
HMCES	56941	ENSG00000183624	-1.63299	-0.280654	0.0453328	0.136904
ITGA10	8515	ENSG00000143127	0.556535	-0.208656	0.344823	0.591412
FAM13B	51306	ENSG00000031003	0.975436	-0.0688859	0.173328	0.354831
HSF2BP	11077	ENSG00000160207	-1.09861	-0.332749	0.115202	0.300456
FNIP1	96459	ENSG00000217128	0.767006	-0.0190644	0.0386244	0.462723
STC1	6781	ENSG00000159167	0.003319	-0.957001	0.959813	0.997424
RABGEF1	27342	ENSG00000154710	1.56625	-0.02303	0.126695	0.151732
FBXL20	84961	ENSG00000108306	-0.198538	-0.0384231	0.0322229	0.847036
PGAM1	5223	ENSG00000171314	-0.384651	-0.175209	0.124284	0.709428
GRK4	2868	ENSG00000125388	-0.646212	-0.170539	0.0947547	0.534271
ANKRD40	91369	ENSG00000154945	-1.12275	-0.0656333	0.022093	0.2906
PDIA4	9601	ENSG00000155660	0.918329	-0.098383	0.232846	0.382398
LRRC59	55379	ENSG00000108829	0.662145	-0.0854776	0.156225	0.524469
CITED2	10370	ENSG00000164442	-0.552863	-0.104098	0.0632089	0.593821
CAPN3	825	ENSG00000092529	-1.62098	-0.744452	0.122923	0.139473
DYNLT2B	255758	ENSG00000213123	0.147657	-0.0309429	0.0352644	0.885868
ARIH1	25820	ENSG00000166233	-0.442586	-0.0460184	0.0309581	0.668511
PRAF2	11230	ENSG00000243279	0.0102437	-0.223625	0.225659	0.99205
ZGPAT	84619	ENSG00000197114	-0.0673868	-0.026274	0.0247539	0.947747
NUDT18	79873	ENSG00000275074	0.0543836	-0.0561841	0.058952	0.957818
WNT11	7481	ENSG00000085741	1.6438	-0.299706	1.89313	0.134631
TSPAN14	81619	ENSG00000108219	0.0227768	-0.0344624	0.0351634	0.982325
KIAA2013	90231	ENSG00000116685	-1.09761	-0.161078	0.0558319	0.30087
TMEM107	84314	ENSG00000179029	0.449329	-0.132686	0.198461	0.663819
NFATC4	4776	ENSG00000100968	0.0863676	-0.286928	0.309707	0.933065
STXBP1	6812	ENSG00000136854	-0.0462083	-0.0265582	0.0254949	0.964153
PMS1	5378	ENSG00000064933	-0.543868	-0.132372	0.0810591	0.599744
EFCAB6	64800	ENSG00000186976	0.182356	-0.0281112	0.0330407	0.859344
PAK3	5063	ENSG00000077264	0.203062	-0.479685	0.574296	0.843603
ZNF853	54753	ENSG00000236609	0.635506	-0.0872271	0.155384	0.540918
SHC3	53358	ENSG00000148082	0.233337	-0.51504	0.63351	0.82072
TRAPPC10	7109	ENSG00000160218	-0.103753	-0.0359963	0.0328392	0.91964
SIAH2	6478	ENSG00000181788	-1.09849	-0.250862	0.0868644	0.300508
IRS2	8660	ENSG00000185950	0.00323798	-0.410666	0.411843	0.997487
UBE2D4	51619	ENSG00000078967	-0.199981	-0.0453457	0.0379795	0.845941
SARDH	1757	ENSG00000123453	0.202387	-0.274374	0.328292	0.844115
GPD2	2820	ENSG00000115159	1.9403	-0.0182708	0.238563	0.0842684
GOLPH3	64083	ENSG00000113384	1.00278	-0.0445279	0.115439	0.342162
SLC19A1	6573	ENSG00000173638	1.17983	-0.050289	0.159927	0.268314
GPI	2821	ENSG00000105220	-0.621379	-0.308651	0.175627	0.549763
ATP2A1	487	ENSG00000196296	-1.35531	-0.946214	0.237203	0.208354
HAGHL	84264	ENSG00000103253	-0.0636787	-0.053455	0.0505279	0.950618
HIPK1	204851	ENSG00000163349	0.534383	-0.105328	0.170482	0.606024
AHI1	54806	ENSG00000135541	-0.841456	-0.108438	0.0496383	0.421887
TMEM183A	92703	ENSG00000163444	0.0518658	-0.0303364	0.0317601	0.959769
NUDT14	256281	ENSG00000183828	-0.251495	-0.0291171	0.0232907	0.80708
LOC644656	644656	ENSG00000268403	-0.0636908	-0.0362754	0.0342887	0.950609
NR2F2	7026	ENSG00000185551	-0.0836692	-0.0449322	0.041727	0.935151
ARNT	405	ENSG00000143437	-1.38779	-0.0887516	0.0212609	0.198593
ATP5PD	10476	ENSG00000167863	0.135235	-0.127372	0.143569	0.895402
ACAD10	80724	ENSG00000111271	-0.429801	-0.146868	0.0999701	0.677448
DNAJB12	54788	ENSG00000148719	-0.325528	-0.0405962	0.0303823	0.752222
LIPT2	387787	ENSG00000175536	-0.251479	-0.0278144	0.022249	0.807092
AKAP13	11214	ENSG00000170776	-0.402537	-0.262803	0.183403	0.696682
MITD1	129531	ENSG00000158411	0.116481	-0.0258489	0.0286553	0.909829
CCDC181	57821	ENSG00000117477	-0.809249	-0.150332	0.0711134	0.439241
ILRUN	64771	ENSG00000196821	0.253834	-0.0511716	0.0641068	0.805327
RTL9	57529	ENSG00000243978	-0.0470313	-0.275896	0.264658	0.963515
STIMATE	375346	ENSG00000213533	-0.0472173	-0.134721	0.129212	0.963371
STAU1	6780	ENSG00000124214	-0.142639	-0.140824	0.124119	0.889718
LNP1	348801	ENSG00000206535	-1.72424	-0.175389	0.0236664	0.118753
TMEM115	11070	ENSG00000126062	-0.0892978	-0.107872	0.0996788	0.930801
DHRSX	207063	ENSG00000169084	0.0905549	-0.137926	0.149429	0.92983
EIF3F	8665	ENSG00000175390	-2.48506	-0.182243	-0.00855697	0.0347023
ANKRD53	79998	ENSG00000144031	0.433277	-0.112948	0.166465	0.675012
CHST14	113189	ENSG00000169105	-0.0211531	-0.0534682	0.0524776	0.983585
KLF2	10365	ENSG00000127528	0.682781	-0.438295	0.817254	0.511936
KLHL30	377007	ENSG00000168427	-1.20803	-0.252243	0.0766227	0.257819
CIPC	85457	ENSG00000198894	-1.0578	-0.447781	0.162439	0.317712
STK35	140901	ENSG00000125834	0.667748	-0.0959522	0.176323	0.521048
BAHD1	22893	ENSG00000140320	-0.043925	-0.0412772	0.0397047	0.965923
AKR1A1	10327	ENSG00000117448	1.47257	-0.0534721	0.252922	0.174955
HOMEZ	57594	ENSG00000290292	-1.94379	-0.253806	0.019212	0.0837987
ZNF649-AS1	101928571	ENSG00000268095	-0.105725	-0.0336164	0.0306144	0.918119
SDSL	113675	ENSG00000139410	-0.609034	-0.518635	0.298611	0.55756
TK2	7084	ENSG00000166548	0.91894	-0.177222	0.41971	0.382095
PWP2	5822	ENSG00000241945	0.0761053	-0.0423611	0.0453106	0.941
TADA2B	93624	ENSG00000173011	-0.432711	-0.175162	0.118911	0.675409
ZNF32-AS2	414208	ENSG00000230565	-0.223524	-0.0221355	0.0181544	0.828119
FOS	2353	ENSG00000170345	-0.00810242	-0.898063	0.891653	0.993712
HECTD2	143279	ENSG00000165338	0.264366	-0.177934	0.225026	0.797453
IFT172	26160	ENSG00000138002	-0.659189	-0.200742	0.110149	0.526279
SETD7	80854	ENSG00000145391	0.222206	-0.210288	0.256101	0.829114
ZFP90	146198	ENSG00000184939	0.139572	-0.0455956	0.0515919	0.892072
PELI1	57162	ENSG00000197329	0.846855	-0.089071	0.195663	0.419024
YTHDF1	54915	ENSG00000149658	-0.490854	-0.0904141	0.058173	0.635276
TMEM183BP	653659	ENSG00000224831	-0.0211496	-0.0240918	0.0236455	0.983588
PRKD1	5587	ENSG00000184304	0.138432	-0.253733	0.286811	0.892947
TSC22D3	1831	ENSG00000157514	0.672471	-0.105393	0.19456	0.518174
TXNIP	10628	ENSG00000265972	0.311076	-0.743811	0.980994	0.762827
LOC105374809	105374809		1.22759	-0.211194	0.712388	0.25074
INVS	27130	ENSG00000119509	-0.653758	-0.0354275	0.0195416	0.529615
LINC-PINT	378805	ENSG00000231721	-0.104439	-0.0493285	0.0449747	0.919112
ETHE1	23474	ENSG00000105755	0.489275	-0.0158884	0.0246581	0.63635
FN3KRP	79672	ENSG00000141560	-0.234461	-0.0387775	0.0314942	0.819874
N4BP1	9683	ENSG00000102921	-0.501757	-0.0412228	0.0262558	0.627883
TUG1	55000	ENSG00000253352	0.520855	-0.0189456	0.0302795	0.615039
MAP6D1	79929	ENSG00000180834	-1.01661	-0.224851	0.0854169	0.335887
RAB27A	5873	ENSG00000069974	0.857539	-0.166841	0.370558	0.413399
ORC3	23595	ENSG00000135336	0.66411	-0.0384217	0.070356	0.523267
ZBTB44	29068	ENSG00000196323	-1.40451	-0.161001	0.037659	0.193727
NRARP	441478	ENSG00000198435	-1.53473	-0.82544	0.158142	0.159221
SEC24C	9632	ENSG00000176986	-2.11601	-0.165606	0.00552811	0.0634476
ZNF654	55279	ENSG00000175105	-0.93857	-0.138017	0.0570737	0.372455
ENO2	2026	ENSG00000111674	1.49378	-0.0579747	0.283388	0.169439
ZUP1	221302	ENSG00000153975	-0.300962	-0.0438345	0.0335404	0.77028
PSMD11	5717	ENSG00000108671	-0.0996363	-0.158699	0.145309	0.922817
ASH1L	55870	ENSG00000116539	-0.733451	-0.0580096	0.0296032	0.481951
ZFP28	140612	ENSG00000196867	-1.0538	-0.101634	0.0370362	0.319444
PNISR	25957	ENSG00000132424	-1.28174	-0.198541	0.0549265	0.231969
MAGED2	10916	ENSG00000102316	0.68731	-0.0797322	0.149327	0.50921
RCCD1	91433	ENSG00000166965	0.257022	-0.166001	0.208558	0.802941
CNNM4	26504	ENSG00000158158	-0.92664	-0.33465	0.140157	0.378292
ADRA1B	147	ENSG00000170214	0.884475	-0.176026	0.402045	0.399452
ATP5F1B	506	ENSG00000110955	-0.791951	-0.448437	0.215871	0.448759
PAPSS1	9061	ENSG00000138801	0.736584	-0.23048	0.453043	0.480134
SCRG1	11341	ENSG00000164106	1.62817	-0.125657	0.771067	0.13793
ATRN	8455	ENSG00000088812	1.4137	-0.0385245	0.166903	0.191094
DZIP1	22873	ENSG00000134874	-0.158382	-0.199747	0.173607	0.877653
RB1	5925	ENSG00000139687	-1.3672	-0.151816	0.037436	0.204734
ARL6IP1	23204	ENSG00000170540	0.584427	-0.189936	0.322262	0.573289
PLD3	23646	ENSG00000105223	-0.612928	-0.225736	0.129489	0.555094
PRADC1	84279	ENSG00000135617	0.21734	-0.16151	0.195843	0.832791
ZNF592	9640	ENSG00000166716	-2.44106	-0.142564	-0.00542284	0.0372999
MRPL17	63875	ENSG00000158042	-0.160714	-0.14825	0.128582	0.875868
TMEM108	66000	ENSG00000144868	-1.97631	-0.912526	0.0615424	0.0795309
SMN1	6606	ENSG00000172062	-1.05986	-0.112606	0.0407539	0.31682
ANKRD18A	253650	ENSG00000180071	0.0565236	-0.0343979	0.036161	0.95616
RRP1B	23076	ENSG00000160208	-1.16097	-0.285026	0.0916906	0.275522
LPIN2	9663	ENSG00000101577	1.05699	-0.183347	0.504955	0.318061
ARHGAP20	57569	ENSG00000137727	1.05665	-0.340537	0.937516	0.318207
ARF3	377	ENSG00000134287	1.07796	-0.067777	0.19117	0.309096
SLC5A2	6524	ENSG00000140675	0.350088	-0.0236181	0.0322667	0.734326
MFAP3L	9848	ENSG00000198948	0.845971	-0.169471	0.37194	0.419492
USP46	64854	ENSG00000109189	-0.114888	-0.106945	0.0966073	0.911057
SUGP2	10147	ENSG00000064607	-1.52246	-0.138651	0.0270993	0.162225
UBE2G2	7327	ENSG00000184787	-1.07754	-0.196707	0.0697735	0.309272
COL4A5	1287	ENSG00000188153	0.0638425	-0.0573187	0.0606479	0.950491
TNNT1	7138	ENSG00000105048	-0.203548	-0.819036	0.683811	0.843235
TEX2	55852	ENSG00000136478	-1.60218	-0.493054	0.0842072	0.14358
PAMR1	25891	ENSG00000149090	0.653973	-0.618548	1.12162	0.529483
SLC35B1	10237	ENSG00000121073	0.23124	-0.137079	0.168294	0.8223
MAGIX	79917	ENSG00000269313	-0.307909	-0.0295968	0.022505	0.765158
AP2B1	163	ENSG00000006125	0.709299	-0.0507558	0.0971233	0.496102
SERPINI1	5274	ENSG00000163536	1.24884	-0.13869	0.480542	0.243229
CLU	1191	ENSG00000120885	0.570574	-0.388167	0.650026	0.582252
ABHD1	84696	ENSG00000143994	-0.146252	-0.0485248	0.0426314	0.886946
IFT80	57560	ENSG00000068885	1.22505	-0.0471902	0.158674	0.251651
TOMM7	54543	ENSG00000196683	0.0612116	-0.104597	0.110415	0.952528
ZSCAN5A	79149	ENSG00000131848	-0.0511861	-0.0260515	0.0248986	0.960295
ZKSCAN7	55888	ENSG00000196345	-1.15771	-0.0810891	0.0261878	0.276783
LAMTOR4	389541	ENSG00000188186	-0.0573615	-0.0410163	0.0389877	0.955511
IDH2	3418	ENSG00000182054	-1.07117	-0.807207	0.288413	0.311977
BSDC1	55108	ENSG00000160058	0.875171	-0.0618564	0.139918	0.404232
FAM50B	26240	ENSG00000145945	-0.24999	-0.0517843	0.0414779	0.808208
ASXL2	55252	ENSG00000143970	-1.81482	-0.119973	0.013164	0.102946
RAB1B	81876	ENSG00000174903	0.0383014	-0.0458872	0.0474679	0.970284
ACOT8	10005	ENSG00000101473	-0.5055	-0.117817	0.0747793	0.625355
MPP2	4355	ENSG00000108852	-0.320739	-0.0470252	0.0353462	0.75573
MRM2	29960	ENSG00000122687	-0.392302	-0.0403349	0.0284127	0.703964
WIPF2	147179	ENSG00000171475	0.196787	-0.0847232	0.100868	0.848366
C2orf74-DT	339803	ENSG00000212978	0.352484	-0.0250441	0.0342892	0.732589
AEN	64782	ENSG00000181026	0.0834033	-0.133473	0.143691	0.935356
EGLN3	112399	ENSG00000129521	0.0688435	-0.621104	0.660094	0.946619
PPIB	5479	ENSG00000166794	1.54836	-0.0689898	0.368295	0.155943
PCMT1	5110	ENSG00000120265	0.659574	-0.0577685	0.10532	0.526043
FLNC	2318	ENSG00000128591	-0.443788	-0.454197	0.305216	0.667674
OTUD5	55593	ENSG00000068308	0.256759	-0.0682796	0.0857638	0.803138
CCDC110	256309	ENSG00000168491	-0.136918	-0.0220656	0.0195469	0.89411
TMEM231	79583	ENSG00000205084	-0.0711002	-0.0463844	0.0435575	0.944873
PHKA2	5256	ENSG00000044446	-0.270691	-0.0848015	0.0666756	0.792734
ADARB1	104	ENSG00000197381	-1.91918	-0.251594	0.0206374	0.0871715
PCDHGB7	56099	ENSG00000254122	0.232403	-0.0396059	0.0486754	0.821424
TUBA3FP	113691	ENSG00000284130	-0.283381	-0.0437536	0.0340119	0.783295
CCT7	10574	ENSG00000135624	-1.00125	-0.276283	0.106749	0.342864
ZNF37A	7587	ENSG00000075407	-0.775021	-0.0390857	0.0191381	0.458205
TARS3	123283	ENSG00000185418	-2.16061	-0.524637	0.0120452	0.0590084
GLCE	26035	ENSG00000138604	0.37688	-0.119294	0.16699	0.714995
PEX11B	8799	ENSG00000131779	0.228327	-0.0303658	0.0371839	0.824495
TRMT11	60487	ENSG00000066651	-0.518013	-0.192694	0.120887	0.616941
INPP5A	3632	ENSG00000068383	-0.0141065	-0.0595235	0.0587857	0.989053
NELFCD	51497	ENSG00000101158	-0.969398	-0.151193	0.0604837	0.357675
HERC2P9	440248	ENSG00000291082	-1.99979	-0.209407	0.0128914	0.0765793
CNKSR3	154043	ENSG00000153721	1.06215	-0.141672	0.392467	0.315835
CEP76	79959	ENSG00000101624	-0.589191	-0.0930552	0.0545981	0.570225
IFNGR2	3460	ENSG00000159128	1.0583	-0.124664	0.343845	0.317496
DOK1	1796	ENSG00000115325	0.286126	-0.407435	0.525427	0.781258
CCDC50	152137	ENSG00000152492	0.740983	-0.124936	0.246652	0.47759
LINC01138	388685	ENSG00000274020	0.0408148	-0.0527951	0.0547352	0.968335
EOLA2	541578	ENSG00000197021	-0.817946	-0.16547	0.0775862	0.434508
KIAA0753	9851	ENSG00000198920	-0.623016	-0.199153	0.113144	0.548734
SLC4A2	6522	ENSG00000164889	-0.544283	-0.132611	0.0811737	0.59947
SPEG	10290	ENSG00000072195	-1.37329	-0.686624	0.167879	0.202901
PRRT3	285368	ENSG00000163704	0.0895158	-0.0319112	0.0345408	0.930632
SEPHS1	22929	ENSG00000086475	-0.639181	-0.145559	0.0814241	0.538631
AFAP1L2	84632	ENSG00000169129	0.0816333	-0.0516744	0.0555435	0.936725
ZNF561-AS1	284385	ENSG00000267106	0.444378	-0.0551921	0.0821768	0.667263
UROS	7390	ENSG00000188690	-0.938958	-0.145691	0.0602223	0.372267
EEF2	1938	ENSG00000167658	-2.53955	-0.221475	-0.0127945	0.0317343
AMPH	273	ENSG00000078053	-0.706374	-0.23909	0.125305	0.497833
FAM177A1	283635	ENSG00000151327	0.821243	-0.0612576	0.131085	0.432723
CYTOR	112597	ENSG00000222041	1.53637	-0.183506	0.960413	0.158822
PLEKHA4	57664	ENSG00000105559	0.916153	-0.247392	0.584166	0.383478
SLC1A4	6509	ENSG00000115902	-0.563177	-0.438999	0.263987	0.587068
KIFBP	26128	ENSG00000198954	-0.0501743	-0.133624	0.127825	0.961079
ROR1	4919	ENSG00000185483	1.11002	-0.120035	0.351326	0.295768
SCARF2	91179	ENSG00000244486	1.54856	-0.142669	0.76188	0.155894
FKTN	2218	ENSG00000106692	0.173793	-0.0358282	0.0417914	0.865875
QRSL1	55278	ENSG00000130348	0.399529	-0.0431394	0.0616459	0.698819
IFI27L1	122509	ENSG00000165948	-0.32322	-0.151367	0.11352	0.753912
MXRA8	54587	ENSG00000162576	0.881025	-0.261001	0.593987	0.40122
DPYSL3	1809	ENSG00000113657	1.24955	-0.149717	0.519217	0.242981
ZNF337	26152	ENSG00000130684	-0.666824	-0.265239	0.144468	0.521611
GFOD1	54438	ENSG00000145990	-0.32518	-0.421448	0.315512	0.752477
WDR20	91833	ENSG00000140153	-0.338474	-0.122982	0.0909694	0.742768
RBM12B-AS1	55472	ENSG00000279331	-0.293892	-0.0381905	0.0294083	0.775506
ZBTB8OS	339487	ENSG00000176261	-0.225526	-0.0974094	0.0797477	0.826608
UPF1	5976	ENSG00000005007	-0.854403	-0.121786	0.0550107	0.415045
DGLUCY	80017	ENSG00000133943	-0.39752	-0.409846	0.287333	0.700247
KCNAB2	8514	ENSG00000069424	0.414837	-0.131847	0.191063	0.687975
ZSCAN16-AS1	100129195	ENSG00000269293	-0.879203	-0.176951	0.0779012	0.402155
ITPR1	3708	ENSG00000150995	0.906421	-0.260311	0.608389	0.388336
DCAF5	8816	ENSG00000139990	-1.53468	-0.259564	0.0497328	0.159233
FRY	10129	ENSG00000073910	-0.781157	-0.206432	0.100458	0.454766
EIF4G1	1981	ENSG00000114867	-0.536274	-0.226325	0.139582	0.604769
PIM2	11040	ENSG00000102096	-0.630656	-0.194529	0.109711	0.543945
ZNF737	100129842	ENSG00000237440	-1.49386	-0.226886	0.04641	0.169419
ZNF613	79898	ENSG00000176024	-0.0011646	-0.0158789	0.0158625	0.999096
GUCY1A2	2977	ENSG00000152402	0.989852	-0.15387	0.393292	0.348111
H2BC4	8347	ENSG00000180596	-0.49772	-0.0969724	0.0619961	0.630615
PLEKHF2	79666	ENSG00000175895	0.446172	-0.140355	0.209323	0.666014
TEX264	51368	ENSG00000164081	-0.0118445	-0.0295604	0.0292525	0.990808
CYP51A1	1595	ENSG00000001630	0.167595	-0.136123	0.157907	0.870608
ATRNL1	26033	ENSG00000107518	0.118924	-0.452812	0.503063	0.907947
STX8	9482	ENSG00000170310	0.381323	-0.0953075	0.133953	0.71181
GJD3	125111	ENSG00000183153	0.0026549	-0.0459094	0.0460172	0.99794
CORO2B	10391	ENSG00000103647	-0.0797119	-0.322205	0.300271	0.938211
MAP2K4	6416	ENSG00000065559	1.245	-0.0370409	0.127716	0.244573
GAS7	8522	ENSG00000007237	0.738271	-0.960453	1.89107	0.479157
FUT4	2526	ENSG00000196371	0.751985	-0.16359	0.326509	0.471268
PLEKHG1	57480	ENSG00000120278	1.25083	-0.129066	0.44833	0.242535
SEMA6C	10500	ENSG00000143434	-1.12338	-0.148419	0.0499228	0.290347
ZNF709	163051	ENSG00000242852	0.0160091	-0.0270694	0.0274553	0.987576
WASHC4	23325	ENSG00000136051	-0.251232	-0.107429	0.0859524	0.807277
PMVK	10654	ENSG00000163344	0.510498	-0.0438304	0.069378	0.621987
DIRAS2	54769	ENSG00000165023	0.695593	-0.149621	0.282492	0.504247
SEC61A1	29927	ENSG00000058262	0.848513	-0.0938899	0.206601	0.418148
FYTTD1	84248	ENSG00000122068	-0.131655	-0.280303	0.249471	0.898153
TDG	6996	ENSG00000139372	0.568197	-0.046572	0.0778149	0.583797
SMIM11	54065	ENSG00000205670	-0.085204	-0.0453067	0.0420176	0.933965
DLG4	1742	ENSG00000132535	-0.351632	-0.198982	0.145444	0.733207
ZNF16	7564	ENSG00000170631	0.651052	-0.103824	0.187735	0.531282
DYRK3	8444	ENSG00000143479	-0.858086	-0.128814	0.0579648	0.413113
NRIP1	8204	ENSG00000180530	-0.110575	-0.162505	0.147359	0.91438
FRZB	2487	ENSG00000162998	0.897866	-0.241946	0.560406	0.392643
FAM131B	9715	ENSG00000159784	0.372142	-0.250164	0.348678	0.718398
NSUN6	221078	ENSG00000241058	-0.605231	-0.210036	0.12137	0.559975
HPS6	79803	ENSG00000166189	-0.345772	-0.0431687	0.0317217	0.737459
KCTD13	253980	ENSG00000174943	-1.42512	-0.127107	0.0288542	0.187865
SERTAD2	9792	ENSG00000179833	-0.649134	-0.104775	0.0580512	0.532465
ND5	4540		-0.371757	-0.734526	0.52718	0.718675
VMAC	400673	ENSG00000187650	0.216996	-0.0352789	0.0427652	0.833051
RNF185	91445	ENSG00000138942	0.741392	-0.0642268	0.12685	0.477354
PRDX4	10549	ENSG00000123131	1.20129	-0.103137	0.336712	0.260299
ASH1L-AS1	645676	ENSG00000235919	0.0175947	-0.0427516	0.0434219	0.986346
TAX1BP3	30851	ENSG00000213977	0.76316	-0.109406	0.220807	0.464901
PLTP	5360	ENSG00000100979	0.366595	-0.310341	0.430378	0.722392
STK4	6789	ENSG00000101109	1.19374	-0.103128	0.33358	0.263093
PSMG3	84262	ENSG00000157778	-0.498439	-0.0457914	0.0292556	0.630128
CSRP1	1465	ENSG00000159176	0.964943	-0.320179	0.796514	0.359784
EIF3D	8664	ENSG00000100353	-1.91072	-0.175164	0.0147522	0.0883599
C17orf67	339210	ENSG00000214226	0.222879	-0.021032	0.0256294	0.828606
MPV17	4358	ENSG00000115204	-2.10684	-0.108249	0.00384835	0.0643998
BNIP1	662	ENSG00000113734	-0.430694	-0.0484534	0.0329542	0.676821
SNX22	79856	ENSG00000157734	1.76603	-0.0394948	0.32067	0.1112
SELENOS	55829	ENSG00000131871	0.601873	-0.0968953	0.167147	0.562112
FBXL14	144699	ENSG00000171823	0.0875139	-0.0348115	0.0376133	0.932179
HSPA1B	3304	ENSG00000204388	0.798686	-0.163663	0.3423	0.445036
SPRY4	81848	ENSG00000187678	-1.25259	-0.289889	0.0832668	0.241922
RPL37A	6168	ENSG00000197756	-0.768907	-0.169025	0.08327	0.461648
CEP126	57562	ENSG00000110318	1.14607	-0.119087	0.363658	0.281325
HECA	51696	ENSG00000112406	-0.197314	-0.183401	0.153974	0.847966
MDFIC	29969	ENSG00000135272	1.53959	-0.0841513	0.442755	0.158046
KCNAB3	9196	ENSG00000170049	-0.0098391	-0.0209582	0.0207767	0.992364
TMEM38B	55151	ENSG00000095209	-0.591846	-0.385995	0.225904	0.568521
MED26	9441	ENSG00000105085	-1.52944	-0.0995553	0.0192388	0.160509
TXNRD2	10587	ENSG00000184470	-1.12664	-0.210328	0.0704767	0.289037
ARFGEF1	10565	ENSG00000066777	-0.289323	-0.0411383	0.0318086	0.778888
LOC101928055	101928055		-1.53874	-0.284535	0.0541553	0.158251
CDCA4	55038	ENSG00000170779	-0.874422	-0.379355	0.16784	0.404618
POFUT1	23509	ENSG00000101346	-0.384602	-0.17745	0.12588	0.709462
EIF1AD	84285	ENSG00000175376	-1.03754	-0.0671987	0.0249396	0.326557
ALKBH5	54890	ENSG00000091542	-0.762682	-0.334378	0.165758	0.465172
TM4SF19-DYNLT2B	100534611		0.186448	-0.0224611	0.0264961	0.856228
MROH1	727957	ENSG00000179832	0.478193	-0.0279953	0.0430037	0.643915
ARPIN	348110	ENSG00000242498	1.26237	-0.0965256	0.340282	0.238542
NUPR1	26471	ENSG00000176046	0.939917	-0.306038	0.741133	0.3718
TBC1D10A	83874	ENSG00000099992	0.626285	-0.124258	0.219401	0.546682
ND1	4535		-0.899669	-1.52294	0.656262	0.391732
CASP2	835	ENSG00000106144	0.801949	-0.0349767	0.0733953	0.443241
FBXW7	55294	ENSG00000109670	-1.69671	-0.246503	0.0352083	0.123984
DNHD1	144132	ENSG00000179532	-1.8818	-0.229371	0.0210532	0.0925405
KYAT3	56267	ENSG00000137944	0.0909421	-0.213228	0.23109	0.929531
KBTBD8	84541	ENSG00000163376	-1.18374	-0.481799	0.150782	0.266836
CCDC18	343099	ENSG00000122483	-1.40303	-0.102332	0.0239867	0.194152
ZNF713	349075	ENSG00000178665	-0.0648388	-0.023882	0.0225511	0.94972
CDYL	9425	ENSG00000153046	-2.84647	-0.173317	-0.0198236	0.0191994
PTTG1IP	754	ENSG00000183255	0.247742	-0.127855	0.159303	0.809894
AMMECR1L	83607	ENSG00000144233	0.493478	-0.110272	0.171806	0.633493
PHF14	9678	ENSG00000106443	1.14493	-0.0332829	0.101499	0.281772
LEMD3	23592	ENSG00000174106	0.771642	-0.0540988	0.110113	0.460106
BCL7B	9275	ENSG00000106635	0.118519	-0.0465712	0.051721	0.90826
PTGR3	284273	ENSG00000180011	-1.55282	-0.255251	0.0474603	0.154884
BTG1	694	ENSG00000133639	-0.768328	-0.101041	0.0498063	0.461976
EYA3	2140	ENSG00000158161	-1.12522	-0.151492	0.0508465	0.289606
DNPH1	10591	ENSG00000112667	0.53012	-0.0262644	0.0423417	0.608857
PARP3	10039	ENSG00000041880	0.051794	-0.0344243	0.0360376	0.959824
COL16A1	1307	ENSG00000084636	1.20664	-0.240724	0.791101	0.25833
BTAF1	9044	ENSG00000095564	-0.262477	-0.0615389	0.048743	0.798863
CLYBL	171425	ENSG00000125246	0.637933	-0.118021	0.210729	0.539407
ALDH6A1	4329	ENSG00000119711	-0.10843	-0.0451587	0.0410276	0.916033
ZBTB43	23099	ENSG00000169155	-0.372585	-0.231845	0.166273	0.71808
TMEM184B	25829	ENSG00000198792	-0.658681	-0.206477	0.113351	0.526591
NIPA2	81614	ENSG00000140157	1.8156	-0.0177435	0.162025	0.102818
CEP290	80184	ENSG00000198707	0.174769	-0.0180883	0.0211172	0.86513
FBXL7	23194	ENSG00000183580	1.45295	-0.0672747	0.308863	0.180195
GSTM2	2946	ENSG00000213366	-0.433898	-0.114976	0.0779682	0.674578
COL12A1	1303	ENSG00000111799	1.75552	-0.177703	1.40921	0.113057
KCNT2	343450	ENSG00000162687	0.850936	-0.240273	0.530032	0.416869
DHRS11	79154	ENSG00000278535	-0.318994	-0.0422424	0.0318013	0.75701
PCCA	5095	ENSG00000175198	-0.0431782	-0.164913	0.158735	0.966502
FAM13C	220965	ENSG00000148541	-2.07896	-0.514016	0.0216913	0.0673783
PRKAB2	5565	ENSG00000131791	-1.33134	-0.427505	0.110736	0.215814
GOLGA4	2803	ENSG00000144674	0.196891	-0.0477704	0.0568788	0.848287
PURA	5813	ENSG00000185129	-0.568992	-0.173616	0.103831	0.58328
ZNF25	219749	ENSG00000175395	0.896654	-0.0675044	0.156157	0.393256
DDX60	55601	ENSG00000137628	1.2217	-0.100003	0.334851	0.252854
CROT	54677	ENSG00000005469	0.764035	-0.0701263	0.141654	0.464405
HPS3	84343	ENSG00000163755	0.356029	-0.139003	0.19093	0.730022
INTS15	79034	ENSG00000146576	0.129534	-0.0830603	0.0931504	0.899784
DYNC1I1	1780	ENSG00000158560	0.463471	-0.276105	0.418395	0.654031
RAB22A	57403	ENSG00000124209	0.402613	-0.130002	0.186296	0.696629
NCBP1	4686	ENSG00000136937	-0.761623	-0.0821909	0.0407868	0.465774
FHIP1B	84067	ENSG00000051009	-0.0873306	-0.0442595	0.0409692	0.932321
ZNF133	7692	ENSG00000125846	-0.0303249	-0.12464	0.121342	0.97647
LINC00963	100506190		-0.209695	-0.235525	0.195564	0.838575
UBR3	130507	ENSG00000144357	-0.881181	-0.316852	0.139204	0.401139
PDGFA	5154	ENSG00000197461	-0.196054	-0.360823	0.303269	0.848923
NDN	4692	ENSG00000182636	-0.107858	-0.218692	0.198787	0.916474
RANBP9	10048	ENSG00000010017	0.548879	-0.0575263	0.0943853	0.596441
ZNF41	7592	ENSG00000147124	0.219635	-0.0430406	0.0522971	0.831056
ADAM19	8728	ENSG00000135074	-1.39867	-0.3183	0.0750781	0.195414
PXDN	7837	ENSG00000130508	1.0912	-0.120259	0.344394	0.303536
CCNQ	92002	ENSG00000262919	-0.256579	-0.0508728	0.0405082	0.803273
F8A1	8263	ENSG00000288722	0.0475371	-0.0481319	0.0501982	0.963123
FBN2	2201	ENSG00000138829	1.38405	-0.190788	0.792213	0.199699
MYH10	4628	ENSG00000133026	1.14329	-0.134478	0.409305	0.282417
WBP4	11193	ENSG00000120688	-0.335574	-0.0420918	0.031217	0.744882
SDHB	6390	ENSG00000117118	-0.894828	-0.466356	0.201984	0.39418
PIAS2	9063	ENSG00000078043	-1.9972	-0.15564	0.00968191	0.0768997
TGFB1I1	7041	ENSG00000140682	1.62145	-0.111992	0.678831	0.139372
RFX1	5989	ENSG00000132005	-0.458042	-0.0844336	0.0559988	0.65778
IP6K2	51447	ENSG00000068745	-1.76981	-0.157101	0.0191839	0.11054
CCND2	894	ENSG00000118971	0.0221924	-0.326902	0.333379	0.982779
KIF3C	3797	ENSG00000084731	0.921441	-0.123345	0.292889	0.380857
P2RX6	9127	ENSG00000099957	-3.60075	-0.826211	-0.188637	0.00574161
POLR2A	5430	ENSG00000181222	-0.116385	-0.0584135	0.0526971	0.909903
BRF2	55290	ENSG00000104221	1.1532	-0.0946194	0.291409	0.278534
HDHD2	84064	ENSG00000167220	-0.368499	-0.042057	0.0302744	0.72102
CUL9	23113	ENSG00000112659	-0.000132595	-0.0455645	0.0455591	0.999897
EPB41L3	23136	ENSG00000082397	-0.260999	-0.350238	0.277779	0.799967
SPACA9	11092	ENSG00000165698	-0.116507	-0.0453887	0.0409424	0.909809
RAD1	5810	ENSG00000113456	1.32004	-0.0302522	0.115027	0.219408
PRMT2	3275	ENSG00000160310	-0.076928	-0.0577636	0.0539641	0.940364
ADAMTS10	81794	ENSG00000142303	-0.0327827	-0.0625296	0.0607431	0.974563
BAHCC1	57597	ENSG00000266074	0.444988	-0.0383145	0.0570794	0.666838
ZNF75A	7627	ENSG00000162086	-0.00805881	-0.0961859	0.095503	0.993746
ME3	10873	ENSG00000151376	-0.312706	-0.335562	0.254057	0.761628
THTPA	79178	ENSG00000259431	-1.08533	-0.0983624	0.0345799	0.30599
SEPTIN5	5413	ENSG00000184702	0.108244	-0.313301	0.344791	0.916177
XYLT1	64131	ENSG00000103489	1.10468	-0.210817	0.61322	0.297954
CCNI	10983	ENSG00000118816	-1.71328	-0.135097	0.0186527	0.120812
RIGI	23586	ENSG00000107201	1.52794	-0.0294098	0.151816	0.160877
SYDE2	84144	ENSG00000097096	0.552639	-0.0497261	0.0818762	0.593968
NACC2	138151	ENSG00000148411	1.42312	-0.0867135	0.380868	0.188428
FRAT2	23401	ENSG00000181274	-0.647798	-0.191946	0.106486	0.53329
PHLDA1	22822	ENSG00000139289	-0.813142	-0.459321	0.216422	0.437118
TMEM67	91147	ENSG00000164953	-0.152672	-0.123363	0.107764	0.882025
CREBBP	1387	ENSG00000005339	0.252999	-0.0267556	0.0334938	0.805953
GANAB	23193	ENSG00000089597	0.980066	-0.0793702	0.200716	0.352663
SLC25A24	29957	ENSG00000085491	-0.152371	-0.0896542	0.0783388	0.882255
ATXN1L	342371	ENSG00000224470	1.46325	-0.0452254	0.210891	0.177428
GPR173	54328	ENSG00000184194	-1.29862	-0.329375	0.0891282	0.226361
PIGB	9488	ENSG00000069943	0.297175	-0.0247931	0.0322923	0.773078
TANGO2	128989	ENSG00000183597	0.288285	-0.0430048	0.0555666	0.779657
PAQR6	79957	ENSG00000160781	-0.298272	-0.0350299	0.0268685	0.772267
TUBA1C	84790	ENSG00000167553	1.67911	-0.0209028	0.141297	0.127438
TTC14	151613	ENSG00000163728	-0.346071	-0.181239	0.133144	0.737242
TLCD5	219902	ENSG00000181264	-0.384312	-0.0394038	0.0279596	0.70967
HERPUD2	64224	ENSG00000122557	-1.69365	-0.105072	0.0151002	0.124577
PPP3R1	5534	ENSG00000221823	1.85286	-0.0162932	0.163811	0.0969083
NLGN2	57555	ENSG00000169992	-0.531208	-0.225812	0.139928	0.608133
HYPK	25764	ENSG00000242028	-0.59707	-0.0822118	0.0478765	0.565177
LTBP4	8425	ENSG00000090006	0.87677	-0.163655	0.3708	0.403407
GSPT1	2935	ENSG00000103342	-0.925966	-0.225738	0.0946104	0.378624
PGGHG	80162	ENSG00000142102	-0.100369	-0.377581	0.345499	0.922252
ATG13	9776	ENSG00000175224	-1.58443	-0.0650022	0.0114526	0.147556
MRM1	79922	ENSG00000278619	0.0448423	-0.0243028	0.0252858	0.965212
ZRANB3	84083	ENSG00000121988	-1.46342	-0.167362	0.0358814	0.177383
INSR	3643	ENSG00000171105	-1.021	-0.154543	0.0584229	0.333913
NUDT16	131870	ENSG00000198585	-1.36472	-0.160485	0.0397105	0.205484
DCTN5	84516	ENSG00000166847	-0.0886888	-0.0920607	0.0851145	0.931271
SPTY2D1	144108	ENSG00000179119	1.14578	-0.0541411	0.165274	0.281439
AP1S2	8905	ENSG00000182287	0.357674	-0.117338	0.161411	0.728832
IFITM3	10410	ENSG00000142089	0.456442	-0.335319	0.504841	0.658887
FAM50A	9130	ENSG00000071859	-0.386802	-0.0222585	0.0157581	0.70789
SEMA4F	10505	ENSG00000135622	1.31639	-0.0933528	0.353222	0.22058
SMAD6	4091	ENSG00000137834	0.686317	-0.285037	0.533319	0.509806
CA4	762	ENSG00000167434	0.276353	-0.0223365	0.0285534	0.788518
TIMM22	29928	ENSG00000177370	-0.738522	-0.0863386	0.0438396	0.479012
UBE3C	9690	ENSG00000009335	-0.0357084	-0.161091	0.156085	0.972294
POU6F1	5463	ENSG00000184271	0.304597	-0.0248312	0.0325587	0.767599
PIGO	84720	ENSG00000165282	0.363234	-0.080033	0.110651	0.724815
SNAP25	6616	ENSG00000132639	0.438632	-0.320079	0.474063	0.671269
GALNT1	2589	ENSG00000141429	1.33029	-0.0608133	0.234441	0.216146
PPP2R5C	5527	ENSG00000078304	-0.557728	-0.184988	0.111813	0.590631
SCAMP4	113178	ENSG00000227500	0.557228	-0.0766844	0.12681	0.590958
POM121C	100101267	ENSG00000272391	-0.694388	-0.0662353	0.0351226	0.504967
ZNF280C	55609	ENSG00000056277	-1.23326	-0.131903	0.0388261	0.248716
DELE1	9812	ENSG00000081791	-1.50466	-0.14138	0.0284312	0.166669
ACAA1	30	ENSG00000060971	1.11948	-0.0490475	0.145151	0.291922
PCDHGA3	56112	ENSG00000254245	0.927702	-0.169459	0.405071	0.37777
NECAB3	63941	ENSG00000125967	-1.41647	-0.514356	0.118247	0.190307
NRIP3	56675	ENSG00000175352	1.04825	-0.0411108	0.112112	0.321856
EIF2B5	8893	ENSG00000145191	-1.15904	-0.208362	0.0671829	0.276265
ARL17A	51326	ENSG00000185829	-1.16656	-0.189711	0.0606191	0.273367
SDHC	6391	ENSG00000143252	0.279661	-0.0894903	0.114738	0.786059
EBP	10682	ENSG00000147155	0.578153	-0.154018	0.259772	0.577338
SEC24B	10427	ENSG00000138802	0.966856	-0.0312436	0.0778862	0.358877
PPIL6	285755	ENSG00000185250	0.197004	-0.0264692	0.0315193	0.848202
STX18-AS1	100507266	ENSG00000247708	-0.261	-0.0205573	0.0163043	0.799966
ZNF20	7568	ENSG00000132010	-0.294485	-0.04986	0.0383738	0.775067
CHRNG	1146	ENSG00000196811	-0.819861	-0.66221	0.309896	0.433471
FBXL22	283807	ENSG00000197361	-0.263983	-0.428954	0.339302	0.797738
C19orf25	148223	ENSG00000119559	-0.0234879	-0.0430085	0.0421245	0.981774
HYAL2	8692	ENSG00000068001	0.361792	-0.0347676	0.0480058	0.725856
TCAF1	9747	ENSG00000198420	-0.30297	-0.114821	0.0876974	0.768799
LOC102723553	102723553	ENSG00000273590	-0.0495894	-0.0347827	0.0332905	0.961533
SIM2	6493	ENSG00000159263	-1.3447	-0.677031	0.172214	0.211629
SRP14-DT	100131089	ENSG00000248508	-1.3141	-0.465406	0.123378	0.221317
CSKMT	751071	ENSG00000214756	-0.102431	-0.0408789	0.0373372	0.920661
P3H2	55214	ENSG00000090530	-0.100194	-0.395972	0.362383	0.922387
CBS	875	ENSG00000160200	-0.597409	-0.643917	0.374868	0.56496
EPSTI1	94240	ENSG00000133106	1.64816	-0.142126	0.905151	0.133722
AOC2	314	ENSG00000131480	0.178285	-0.0427945	0.050117	0.862448
ANKRD49	54851	ENSG00000168876	0.328231	-0.0144216	0.019317	0.750244
SNAI3-AS1	197187	ENSG00000260630	-0.0847834	-0.0399778	0.0370894	0.93429
NT5E	4907	ENSG00000135318	1.08431	-0.365553	1.0386	0.306417
NTN1	9423	ENSG00000065320	-1.12292	-0.847877	0.285351	0.290533
COMMD8	54951	ENSG00000169019	-0.0131397	-0.0290725	0.0287367	0.989803
ATF6	22926	ENSG00000118217	-0.00879396	-0.131538	0.130519	0.993175
FGF1	2246	ENSG00000113578	0.474863	-0.315402	0.483	0.646196
EIF2S3B	255308	ENSG00000180574	-0.656458	-0.0707855	0.0389432	0.527955
ZCCHC7	84186	ENSG00000147905	-0.00024277	-0.0364921	0.0364843	0.999812
HEBP1	50865	ENSG00000013583	0.534554	-0.151908	0.245914	0.60591
CRKL	1399	ENSG00000099942	-1.80679	-0.218582	0.0244621	0.104264
CLTB	1212	ENSG00000175416	0.683835	-0.170822	0.318845	0.5113
BCAP31	10134	ENSG00000185825	1.34793	-0.0821995	0.324588	0.210626
WAPL	23063	ENSG00000062650	-0.704212	-0.0611113	0.0320958	0.499115
CDK19	23097	ENSG00000155111	0.801214	-0.0432177	0.0906208	0.443645
NRBP1	29959	ENSG00000115216	0.0700646	-0.128319	0.136521	0.945674
GIHCG	100506844	ENSG00000257698	-0.106382	-0.0536439	0.0488251	0.917613
TCP1	6950	ENSG00000120438	-0.706329	-0.0998197	0.052317	0.49786
FCHO2	115548	ENSG00000157107	1.03191	-0.0311796	0.0834851	0.329048
MECP2	4204	ENSG00000169057	0.446685	-0.0360923	0.0538529	0.665657
PTEN	5728	ENSG00000171862	1.38861	-0.0814045	0.340207	0.198355
CCDC77	84318	ENSG00000120647	0.251726	-0.171772	0.214788	0.806907
PLAGL2	5326	ENSG00000126003	-0.621467	-0.134541	0.0765498	0.549708
RAB5C	5878	ENSG00000108774	0.522829	-0.0706085	0.113057	0.613719
GUK1	2987	ENSG00000143774	0.904653	-0.0701618	0.163675	0.389223
AADAT	51166	ENSG00000109576	-0.347326	-0.0454451	0.0333475	0.73633
LRRC41	10489	ENSG00000132128	-0.456019	-0.0324623	0.0215701	0.65918
AHCTF1	25909	ENSG00000153207	-1.27642	-0.115804	0.0322594	0.233759
SMS	6611	ENSG00000102172	-1.19375	-0.212083	0.0655665	0.263092
HIC2	23119	ENSG00000169635	-1.7408	-0.450005	0.0586102	0.115706
CERCAM	51148	ENSG00000167123	0.224523	-0.221547	0.270371	0.827365
SLC25A37	51312	ENSG00000147454	-1.16264	-0.157474	0.0505566	0.274877
CD200	4345	ENSG00000091972	-0.813352	-0.183215	0.0863087	0.437004
PDZD4	57595	ENSG00000067840	0.167595	-0.454703	0.527469	0.870607
ARHGEF11	9826	ENSG00000132694	1.49286	-0.0187956	0.0917436	0.169674
CMYA5	202333	ENSG00000164309	0.316623	-0.674851	0.894507	0.75875
CNOT6L	246175	ENSG00000138767	-0.673417	-0.153484	0.0830658	0.5176
FAS	355	ENSG00000026103	1.23356	-0.267131	0.90785	0.248612
GSEC	399972		0.346541	-0.0149039	0.0202963	0.7369
NBEA	26960	ENSG00000172915	-1.05497	-0.15378	0.0559646	0.318936
FBXL5	26234	ENSG00000118564	0.814294	-0.0830626	0.176493	0.436491
MNS1	55329	ENSG00000138587	0.739411	-0.252167	0.497061	0.478499
ZNF596	169270	ENSG00000172748	-0.0842748	-0.114317	0.106106	0.934683
SLC43A1	8501	ENSG00000149150	-0.977171	-0.173789	0.068939	0.354017
SMAD7	4092	ENSG00000101665	0.480858	-0.356863	0.549531	0.642092
PDCD2	5134	ENSG00000071994	-0.952661	-0.145015	0.0590691	0.365645
ZNF767P	79970	ENSG00000291118	-1.08844	-0.258792	0.0906552	0.304687
[truncated: 10,188 more rows]

## Sheet: DS
HGNC	ENTREZ	ENSEMBL	Statistic	Lower	Upper	Pvalue
EMC10	284361	ENSG00000161671	1.37079	-0.208142	1.06147	0.180283
ZNF597	146434	ENSG00000167981	1.19887	-0.123614	0.476191	0.239664
SLC15A4	121260	ENSG00000139370	-0.475136	-1.02242	0.636055	0.638021
ARRB1	408	ENSG00000137486	-0.513905	-0.397755	0.237649	0.610963
DNAJA4	55466	ENSG00000140403	0.469061	-0.317163	0.506623	0.642308
C11orf54	28970	ENSG00000182919	-0.89175	-0.178165	0.0697621	0.379397
PITPNM2	57605	ENSG00000090975	-0.081829	-0.220991	0.203942	0.935309
ASAP2	8853	ENSG00000151693	0.685096	-0.0909939	0.183048	0.498374
PINK1	65018	ENSG00000158828	1.3402	-0.0491699	0.237634	0.189921
NATD1	256302	ENSG00000274180	0.992881	-0.0785979	0.227721	0.328455
PNPO	55163	ENSG00000108439	1.83785	-0.0269065	0.517341	0.0756847
SERPINE2	5270	ENSG00000135919	0.494663	-0.256466	0.420708	0.624325
DUSP10	11221	ENSG00000143507	-0.705009	-0.254995	0.123989	0.486068
ALDH3A2	224	ENSG00000072210	0.109411	-0.106215	0.118257	0.913582
WDPCP	51057	ENSG00000143951	0.782452	-0.0552424	0.124013	0.439886
ZNF562	54811	ENSG00000171466	-0.815692	-0.315555	0.135256	0.4209
CUTALP	253039	ENSG00000226752	-0.535223	-0.217818	0.12726	0.596314
PGM1	5236	ENSG00000079739	0.641061	-0.121998	0.233848	0.526194
CLN8-AS1	101927752	ENSG00000253982	0.270113	-0.0891958	0.116429	0.788864
HERC3	8916	ENSG00000138641	-0.295726	-0.258372	0.192933	0.769411
CFAP44	55779	ENSG00000206530	0.591169	-0.213755	0.388252	0.558694
JOSD2	126119	ENSG00000161677	1.52557	-0.0152745	0.105955	0.137256
PEAK1	79834	ENSG00000173517	-0.0706105	-0.0790447	0.0737546	0.944161
TRIM26	7726	ENSG00000234127	0.00360458	-0.00438096	0.00439647	0.997147
PINK1-AS	100861548	ENSG00000117242	1.78932	-0.0109137	0.167019	0.0833382
MAF	4094	ENSG00000178573	1.59426	-0.0434545	0.354642	0.121023
TMEM62	80021	ENSG00000137842	0.0820254	-0.00443218	0.00480363	0.935154
NT5C2	22978	ENSG00000076685	-0.605608	-0.115324	0.0625168	0.549184
SMYD2	56950	ENSG00000143499	0.898067	-0.0916718	0.235923	0.376072
LOC105370910	105370910		0.106647	-0.00652631	0.0072465	0.915756
SEMA6A	57556	ENSG00000092421	0.246928	-0.0987472	0.125952	0.806592
PLCD1	5333	ENSG00000187091	1.26573	-0.0709848	0.303214	0.21504
ZNF433-AS1	101928464	ENSG00000219665	0.74271	-0.265612	0.569857	0.463249
TUBB2A	7280	ENSG00000137267	-1.00977	-0.298453	0.100787	0.320421
APOO	79135	ENSG00000184831	0.675599	-0.0412985	0.0822119	0.504304
GDPD3	79153	ENSG00000102886	1.95808	-0.00437541	0.214779	0.0592733
C15orf61	145853	ENSG00000189227	-0.177204	-0.00506001	0.00425102	0.860501
AMOTL1	154810	ENSG00000166025	-0.0257146	-0.115701	0.112819	0.97965
XPNPEP3	63929	ENSG00000196236	0.119096	-0.00615017	0.00691298	0.905967
RBX1	9978	ENSG00000100387	0.694829	-0.0451832	0.0918776	0.492338
LMO4	8543	ENSG00000143013	1.08731	-0.0487898	0.160215	0.285281
LRPAP1	4043	ENSG00000163956	1.15796	-0.0396492	0.143811	0.255725
TRNV	4577		-0.0413713	-0.00862548	0.0082825	0.967265
MTUS1	57509	ENSG00000129422	-0.863534	-0.547424	0.221753	0.394476
USP3	9960	ENSG00000140455	-0.543691	-0.288608	0.16712	0.590543
SVIL-AS1	102724316	ENSG00000291093	-0.728057	-0.186057	0.0881662	0.472043
DTWD2	285605	ENSG00000169570	-0.909774	-0.127646	0.0488956	0.369961
EPHX1	2052	ENSG00000143819	0.571146	-0.0888202	0.157916	0.572018
LAMA2	3908	ENSG00000196569	0.570781	-0.10957	0.194732	0.572263
SLC25A17	10478	ENSG00000100372	0.872258	-0.0351593	0.0877065	0.389774
AMFR	267	ENSG00000159461	0.331416	-0.0728315	0.101094	0.74256
GALE	2582	ENSG00000117308	0.435036	-0.0462867	0.0713869	0.66655
DPH5-DT	102606465	ENSG00000233184	-0.900184	-0.126167	0.0488982	0.374963
MIAT	440823	ENSG00000225783	-1.6215	-0.403857	0.0461118	0.115038
NOTCH2	4853	ENSG00000134250	0.732205	-0.14817	0.314146	0.469543
RGMB	285704	ENSG00000174136	-2.22649	-0.326559	-0.0143128	0.0333835
TMCC1-DT	100507032	ENSG00000271270	-0.13601	-0.082697	0.0723568	0.892693
HGSNAT	138050	ENSG00000165102	-0.0683566	-0.153934	0.14395	0.945941
DYNC2I1	55112	ENSG00000126870	-0.283538	-0.293167	0.221603	0.77865
LINC00672	100505576	ENSG00000263874	0.286918	-0.178598	0.237074	0.776084
LARP1B	55132	ENSG00000138709	-0.114438	-0.0984116	0.0879545	0.909628
ASMTL	8623	ENSG00000169093	0.315816	-0.0973938	0.133083	0.754258
ZNF77	58492	ENSG00000175691	-0.81704	-0.16202	0.0693371	0.420141
LINC00674	100499466		-0.193239	-0.0702692	0.058106	0.848032
AFAP1	60312	ENSG00000196526	-0.42151	-0.19197	0.126211	0.676291
HEBP2	23593	ENSG00000051620	0.746087	-0.0340214	0.0732705	0.461236
AFAP1-AS1	84740	ENSG00000272620	-0.532995	-0.167956	0.0983589	0.597837
TMSB10	9168	ENSG00000034510	-0.71737	-0.146176	0.0701031	0.478517
ST13	6767	ENSG00000100380	0.981005	-0.029222	0.0833868	0.334185
ASMT	438	ENSG00000196433	-0.0102535	-0.00281502	0.00278686	0.991885
DACT1	51339	ENSG00000165617	0.946999	-0.12985	0.35496	0.350963
ZNF701	55762	ENSG00000167562	-0.267987	-0.0588569	0.0451859	0.790484
ZNF280D	54816	ENSG00000137871	-0.15403	-0.177557	0.152621	0.878585
ST13P4	145165		0.0917025	-0.00382297	0.00418294	0.927524
TMEM50B	757	ENSG00000142188	8.58599	0.350669	0.569166	1.06978e-09
YPEL3-DT	101928595	ENSG00000250616	0.724862	-0.306836	0.645197	0.473973
TBC1D2	55357	ENSG00000095383	1.04742	-0.0647109	0.201351	0.303002
MAML3	55534	ENSG00000196782	-0.338709	-0.164493	0.117639	0.737113
PRDM1	639	ENSG00000057657	0.0931879	-0.232331	0.254578	0.926354
ANP32B	10541	ENSG00000136938	-0.748743	-0.0939529	0.0434937	0.459656
ZNF175	7728	ENSG00000105497	-1.46519	-0.135319	0.0221751	0.152939
AGGF1	55109	ENSG00000164252	-0.440357	-0.0782977	0.0504906	0.662734
ZNF137P	7696		-0.384033	-0.0715161	0.0488514	0.703576
ADCY10P1	221442	ENSG00000290554	-2.67976	-0.350701	-0.0475782	0.011689
ZEB1-AS1	220930	ENSG00000237036	-0.038929	-0.00494429	0.00475908	0.969197
PSMD5	5711	ENSG00000095261	-0.653161	-0.0977916	0.0503491	0.518468
BTG2	7832	ENSG00000159388	-0.695049	-0.242957	0.119451	0.492202
C4orf51	646603	ENSG00000237136	-1.74433	-0.0929046	0.00724753	0.0910101
FGFRL1	53834	ENSG00000127418	1.29741	-0.06673	0.300056	0.204063
PHF10	55274	ENSG00000130024	-0.509182	-0.0509918	0.0306173	0.61423
SMPD1	6609	ENSG00000166311	1.82288	-0.0174574	0.311257	0.0779787
USP25	29761	ENSG00000155313	5.86657	0.232836	0.481002	1.79463e-06
CFAP58	159686	ENSG00000120051	0.0642978	-0.00579423	0.00617146	0.949146
WDFY2	115825	ENSG00000139668	-1.66986	-0.119903	0.0119487	0.105016
PPP3CA	5530	ENSG00000138814	-0.921887	-0.137817	0.052012	0.363707
CCSAP	126731	ENSG00000154429	-1.5316	-0.152505	0.0216906	0.135764
ZEB1	6935	ENSG00000148516	-0.906542	-0.34172	0.131416	0.371642
CYP4V2	285440	ENSG00000145476	0.970035	-0.0499938	0.140684	0.339537
EP300	2033	ENSG00000100393	-1.50691	-0.0458773	0.00688985	0.141957
MAPKAPK2	9261	ENSG00000162889	0.827653	-0.0402816	0.0953031	0.414193
RNF10	9921	ENSG00000022840	0.706417	-0.0620384	0.127788	0.485205
GSDMB	55876	ENSG00000073605	-0.454868	-0.176564	0.112168	0.652374
C16orf74	404550	ENSG00000154102	-1.28365	-0.103896	0.0236314	0.208776
TFEB	7942	ENSG00000112561	-0.252378	-0.176034	0.137265	0.802415
CYP2U1	113612	ENSG00000155016	0.0395643	-0.0984689	0.102365	0.968694
NMNAT1	64802	ENSG00000173614	1.66729	-0.012894	0.128406	0.105529
KDM4C	23081	ENSG00000107077	1.69668	-0.017838	0.194402	0.0997769
LINC00467	84791	ENSG00000153363	2.25419	0.0132195	0.264404	0.0313965
NFU1	27247	ENSG00000169599	0.0947786	-0.00433359	0.00475599	0.925101
FRMD3	257019	ENSG00000172159	0.740554	-0.118409	0.253422	0.464536
CPT1A	1374	ENSG00000110090	0.989631	-0.0682811	0.197006	0.330017
TRNQ	4572		0.018365	-0.00416025	0.00423585	0.985465
LRRK1	79705	ENSG00000154237	-0.689546	-0.221102	0.109371	0.495609
NR6A1	2649	ENSG00000148200	-1.66228	-0.200926	0.0204752	0.106537
CREB5	9586	ENSG00000146592	-0.770472	-0.344247	0.155469	0.446853
TRAF1	7185	ENSG00000056558	0.142567	-0.00488194	0.00561576	0.887555
MBNL2	10150	ENSG00000139793	0.681887	-0.144902	0.29046	0.500374
IQCH-AS1	100506686	ENSG00000259673	-0.637221	-0.0591211	0.0309725	0.528659
IFNAR2	3455	ENSG00000159110	6.11047	0.230373	0.461202	8.96432e-07
DISP1	84976	ENSG00000154309	0.025781	-0.100468	0.103041	0.979597
EFHC1	114327	ENSG00000096093	-0.307491	-0.147663	0.108971	0.760526
TUBB2B	347733	ENSG00000137285	-1.26708	-0.299256	0.0699077	0.214565
GRB2	2885	ENSG00000177885	1.18934	-0.0206695	0.0785004	0.243336
ZNF343	79175	ENSG00000088876	-0.447654	-0.0890536	0.0569969	0.657516
NPAS2	4862	ENSG00000170485	0.431115	-0.0774547	0.118977	0.669368
NUDT15	55270	ENSG00000136159	-0.0581128	-0.00476211	0.00449825	0.954032
MAPK13	5603	ENSG00000156711	-1.28219	-0.326022	0.0743302	0.209281
SMARCA2	6595	ENSG00000080503	0.208166	-0.127676	0.156702	0.836461
LOC105371622	105371622		-0.276693	-0.138008	0.105035	0.783852
NDUFV3	4731	ENSG00000160194	8.92724	0.347331	0.553026	4.47922e-10
ENSA	2029	ENSG00000143420	-0.310444	-0.0756377	0.0556533	0.758301
SH3BP5	9467	ENSG00000131370	1.60261	-0.022774	0.189848	0.119163
PIP4P2	55529	ENSG00000155099	0.0583913	-0.0032606	0.00345281	0.953812
RSRP1	57035	ENSG00000117616	-0.505275	-0.117087	0.0705913	0.616939
TP53INP2	58476	ENSG00000078804	1.04195	-0.0372123	0.114948	0.305493
FABP5	2171	ENSG00000164687	-0.212881	-0.112	0.0908288	0.832813
PTPRK	5796	ENSG00000152894	-1.14041	-0.182984	0.0517375	0.26285
CLN8	2055	ENSG00000182372	0.571486	-0.0685032	0.121838	0.571791
CHD9	80205	ENSG00000177200	-0.541312	-0.115052	0.0667891	0.592162
DUSP3	1845	ENSG00000108861	1.61426	-0.0159806	0.137304	0.116606
ERRFI1	54206	ENSG00000116285	0.657417	-0.062937	0.122811	0.515765
PPP4R1	9989	ENSG00000154845	-0.574257	-0.0662412	0.0371342	0.569938
DNAJB5	25822	ENSG00000137094	-0.989229	-0.203712	0.0706416	0.33021
C4B	721	ENSG00000224389	1.59162	-0.0557305	0.451818	0.121617
RNASET2	8635	ENSG00000026297	0.921309	-0.045682	0.120958	0.364004
SH3RF1	57630	ENSG00000154447	1.19337	-0.0289592	0.110645	0.241779
LOC105374836	105374836	ENSG00000186854	0.0202572	-0.00374813	0.00382333	0.983968
ABCA3	21	ENSG00000167972	1.18934	-0.0279038	0.105975	0.243337
UBL4A	8266	ENSG00000102178	-0.122553	-0.0561335	0.0497698	0.903252
ATR	545	ENSG00000175054	-1.24666	-0.0643684	0.0155301	0.22186
COX6A1	1337	ENSG00000111775	2.34161	0.00807894	0.117162	0.0258039
ALG9	79796	ENSG00000086848	-1.35742	-0.106832	0.0214517	0.18445
ASMTL-AS1	80161		-0.568863	-0.106224	0.0598908	0.573548
DUSP16	80824	ENSG00000111266	-1.1613	-0.183174	0.0502575	0.254382
ZNF251	90987	ENSG00000198169	-0.0369522	-0.051708	0.0498676	0.97076
PIM1	5292	ENSG00000137193	-0.10814	-0.186511	0.167729	0.914582
NIPA1	123606	ENSG00000170113	0.116085	-0.0984169	0.110296	0.908334
CHSY1	22856	ENSG00000131873	0.406744	-0.0633744	0.0949492	0.686991
RNF19A	25897	ENSG00000034677	-0.73095	-0.220804	0.104292	0.470299
MRPL39	54148	ENSG00000154719	7.03707	0.253233	0.459922	6.68324e-08
LOC729218	729218		-0.668896	-0.0249152	0.0126086	0.508513
GART	2618	ENSG00000159131	6.84268	0.296676	0.548624	1.14484e-07
ZNF862	643641	ENSG00000106479	0.50142	-0.0876774	0.144843	0.619618
TYW1B	441250	ENSG00000277149	0.348491	-0.0719555	0.101613	0.729827
IDS	3423	ENSG00000010404	0.861879	-0.0388941	0.0958251	0.395373
PPFIA1	8500	ENSG00000131626	0.0157103	-0.00512212	0.00520164	0.987566
KPNA1	3836	ENSG00000114030	0.18832	-0.0307099	0.036958	0.851853
ADCK2	90956	ENSG00000133597	0.631498	-0.0377156	0.0715466	0.532344
LOC107985236	107985236		-1.04034	-0.187885	0.060954	0.306228
C4A	720	ENSG00000244731	1.57462	-0.0543741	0.422706	0.125497
RAD51C	5889	ENSG00000108384	-1.89125	-0.158986	0.00599679	0.0679676
SERINC5	256987	ENSG00000164300	0.430617	-0.114392	0.175626	0.669726
DHTKD1	55526	ENSG00000181192	-1.88457	-0.0685063	0.00270507	0.0688949
CCDC167	154467	ENSG00000198937	-0.0343444	-0.140569	0.135913	0.972823
AKIP1	56672	ENSG00000166452	1.22729	-0.0208719	0.0839479	0.228952
NAGK	55577	ENSG00000124357	1.92912	-0.00370127	0.133054	0.0629148
TRNL1	4567		-1.07134	-0.147691	0.0459652	0.292289
NANS	54187	ENSG00000095380	1.38676	-0.025099	0.131744	0.175406
SRP9	6726	ENSG00000143742	-0.519458	-0.0847191	0.0503241	0.607131
ZNF846	162993	ENSG00000196605	-0.157693	-0.0698878	0.0598562	0.875721
TRNT1	51095	ENSG00000072756	-0.965502	-0.0584466	0.0208892	0.341766
LRRC34	151827	ENSG00000171757	-0.690516	-0.198834	0.0982503	0.495008
POLR3G	10622	ENSG00000113356	-0.202471	-0.124229	0.101791	0.840871
GTF2E1	2960	ENSG00000153767	-0.232668	-0.0660236	0.0525022	0.817548
SAYSD1	55776	ENSG00000112167	-2.45978	-0.101171	-0.00945008	0.0196802
PMEPA1	56937	ENSG00000124225	-0.257722	-0.258502	0.2005	0.798325
TBC1D23	55773	ENSG00000036054	-0.217175	-0.136156	0.10995	0.829495
SLC4A8	9498	ENSG00000050438	-0.0513215	-0.00469312	0.00446272	0.959399
DUSP6	1848	ENSG00000139318	-0.913001	-0.362166	0.138182	0.368288
PAPLN	89932	ENSG00000100767	-1.04909	-0.30814	0.0988115	0.302248
TTC13	79573	ENSG00000143643	-0.132122	-0.00768211	0.00674735	0.895742
LINC00205	642852	ENSG00000223768	4.6631	0.180209	0.460391	5.62831e-05
C8orf44	56260	ENSG00000288596	-1.49332	-0.0885076	0.0136837	0.145462
LAGE3	8270	ENSG00000196976	-0.37893	-0.123091	0.0845185	0.707323
SCRN1	9805	ENSG00000136193	-0.514456	-0.106609	0.0636596	0.610582
CDC14B	8555	ENSG00000081377	-0.259434	-0.0842479	0.0652333	0.797016
ITM2B	9445	ENSG00000136156	1.41672	-0.0287724	0.159675	0.166535
WSB2	55884	ENSG00000176871	1.39828	-0.0290816	0.155912	0.171954
OPTN	10133	ENSG00000123240	2.30751	0.0162048	0.262849	0.0278684
MIR4453HG	54553	ENSG00000268471	-1.92811	-0.15909	0.00446705	0.063045
ZNF792	126375	ENSG00000180884	-0.551836	-0.0316096	0.0181469	0.585017
TEDC1	283643	ENSG00000185347	-0.3441	-0.25508	0.181433	0.733095
TRMO	51531	ENSG00000136932	-1.32217	-0.0428234	0.00913805	0.195786
LOC107986871	107986871		-1.21172	-0.104469	0.0265988	0.234777
FBXO25	26260	ENSG00000147364	-0.470583	-0.0920386	0.0575285	0.641233
DLG3	1741	ENSG00000082458	0.484623	-0.0522564	0.0848305	0.631351
THUMPD3	25917	ENSG00000134077	1.457	-0.0234359	0.140674	0.155171
LY75-CD302	100526664	ENSG00000248672	0.374925	-0.12406	0.179945	0.710269
NR1H2	7376	ENSG00000131408	1.54649	-0.0142015	0.103294	0.132136
MAPK3	5595	ENSG00000102882	1.26777	-0.0274274	0.11754	0.214319
BMPR2	659	ENSG00000204217	0.0966509	-0.0936667	0.102986	0.923626
ETFB	2109	ENSG00000105379	0.139937	-0.00399152	0.00457961	0.889615
MTM1	4534	ENSG00000171100	-1.51077	-0.136068	0.0202648	0.140975
ZNF808	388558	ENSG00000198482	-0.333184	-0.100617	0.0723586	0.741239
CAMKK2	10645	ENSG00000110931	0.390223	-0.074416	0.10963	0.69904
ZNF600	162966	ENSG00000189190	1.25038	-0.0461775	0.192514	0.220516
LARGE1	9215	ENSG00000133424	-1.06696	-0.258585	0.0809566	0.294231
RASA4	10156	ENSG00000105808	0.173952	-0.152259	0.180653	0.863034
SLC35F6	54978	ENSG00000213699	0.539171	-0.0649111	0.111565	0.59362
LINC01355	100996511		-1.90815	-0.217332	0.00723217	0.065671
ECH1	1891	ENSG00000104823	0.928979	-0.0364819	0.0975173	0.360078
PDXK	8566	ENSG00000160209	6.68977	0.289992	0.544362	1.75287e-07
PKM	5315	ENSG00000067225	2.19017	0.00656325	0.184264	0.0361597
ATP6AP1L	92270		-0.410608	-0.102161	0.0679196	0.684185
TAF5L	27097	ENSG00000135801	-1.56976	-0.0378279	0.00492335	0.126623
SGK3	23678	ENSG00000104205	0.741351	-0.0925159	0.198183	0.46406
CTSB	1508	ENSG00000164733	1.92393	-0.00799091	0.274018	0.0635867
SLC27A1	376497	ENSG00000130304	1.3839	-0.0313434	0.163664	0.176274
CCDC191	57577	ENSG00000163617	0.421331	-0.113116	0.17202	0.676421
IFFO2	126917	ENSG00000169991	0.250006	-0.0919411	0.117631	0.804232
FLVCR1	28982	ENSG00000162769	-1.97488	-0.159908	0.0025747	0.0572459
RWDD2B	10069	ENSG00000156253	2.03965	3.65524e-05	1.1261	0.049986
BNIP3	664	ENSG00000176171	0.826021	-0.115943	0.273786	0.415105
CD81	975	ENSG00000110651	1.60601	-0.016077	0.135199	0.118412
LOC100134868	100134868		-1.49271	-0.577397	0.0893827	0.14562
N6AMT1	29104	ENSG00000156239	6.60689	0.251355	0.475835	2.21014e-07
TPM3P9	147804	ENSG00000241015	-0.35886	-0.125491	0.0879376	0.722133
LINC01011	401232		1.3757	-0.0122352	0.0629476	0.178775
NFKBIE	4794	ENSG00000146232	0.0386077	-0.158237	0.164343	0.969451
RASA4B	100271927	ENSG00000170667	0.169824	-0.151235	0.178708	0.866252
FAM219A	203259	ENSG00000164970	-0.15896	-0.119027	0.101814	0.874732
FAM210B	116151	ENSG00000124098	1.94638	-0.00746632	0.319557	0.0607207
SPAG1	6674	ENSG00000104450	0.833457	-0.0950145	0.226336	0.410963
KAT6A	7994	ENSG00000083168	-1.58944	-0.112993	0.0140135	0.122108
SEPTIN8	23176	ENSG00000164402	0.643904	-0.0738869	0.142066	0.524374
SYNE3	161176	ENSG00000176438	1.27859	-0.0741655	0.323408	0.210532
APC2	10297	ENSG00000115266	0.0525255	-0.00434414	0.00457381	0.958447
RNF24	11237	ENSG00000101236	-0.720325	-0.168504	0.0805441	0.476722
CRTC3	64784	ENSG00000140577	-0.761671	-0.162717	0.0742279	0.452012
LARP7	51574	ENSG00000174720	-0.668378	-0.12093	0.0612326	0.508839
SMAD3	4088	ENSG00000166949	-0.0224925	-0.120195	0.117573	0.982199
CDC42SE1	56882	ENSG00000197622	0.122441	-0.0392923	0.0443114	0.90334
CCDC136	64753	ENSG00000128596	-1.69814	-0.129662	0.0118426	0.0994997
ACOXL	55289	ENSG00000153093	0.81767	-0.117701	0.275235	0.419786
SEM1	7979	ENSG00000127922	-0.0602866	-0.0446851	0.0421192	0.952314
TECPR2	9895	ENSG00000196663	0.436936	-0.0537483	0.0830568	0.665186
ATOSB	80256	ENSG00000005238	2.55945	0.0323874	0.286474	0.0155825
DIXDC1	85458	ENSG00000150764	-0.0300926	-0.111641	0.108394	0.976186
SAMHD1	25939	ENSG00000101347	1.05784	-0.112971	0.356441	0.298304
YBEY	54059	ENSG00000182362	6.86648	0.264486	0.48799	1.07161e-07
BOLA3-DT	100507171	ENSG00000225439	-0.161969	-0.103476	0.0882501	0.872382
C10orf143	387723	ENSG00000237489	0.0106988	-0.00218287	0.0022059	0.991532
TSC22D1	8848	ENSG00000102804	-1.0486	-0.163815	0.0525651	0.302471
BLTP3B	23074	ENSG00000111647	0.67442	-0.0441072	0.0876892	0.505043
USP22	23326	ENSG00000124422	-1.31419	-0.0625155	0.0135206	0.198425
SH3BP5-AS1	100505696	ENSG00000224660	1.54032	-0.0215101	0.154252	0.13363
ANKRD39	51239	ENSG00000213337	0.0205482	-0.00460889	0.00470271	0.983738
MARCHF8	220972	ENSG00000165406	0.321178	-0.0896183	0.12312	0.750231
GTF3A	2971	ENSG00000122034	1.61343	-0.00992744	0.0851104	0.116787
ZNF594	84622	ENSG00000180626	-1.35284	-0.159491	0.032284	0.185893
ZNF611	81856	ENSG00000213020	-0.628388	-0.140086	0.0740951	0.534353
SUFU	51684	ENSG00000107882	-0.0509642	-0.00908085	0.00863808	0.959681
RIPOR1	79567	ENSG00000039523	1.80651	-0.0104232	0.172047	0.080556
RNF139-DT	101927612	ENSG00000245149	-0.152393	-0.00278064	0.00239399	0.879864
C22orf46P	79640	ENSG00000184208	-0.104552	-0.00394242	0.00355793	0.917405
ZNF765	91661	ENSG00000196417	-0.0533105	-0.00683682	0.00648851	0.957827
RPL23AP53	644128		1.19292	-0.182153	0.695491	0.241952
BTBD6	90135	ENSG00000184887	-0.347254	-0.146875	0.104137	0.730747
SOD1	6647	ENSG00000142168	7.60446	0.359363	0.622771	1.42153e-08
CMC2	56942	ENSG00000103121	0.0728566	-0.00322878	0.00346801	0.942388
VAMP5	10791	ENSG00000168899	0.139363	-0.00310128	0.0035562	0.890065
JHY	79864	ENSG00000109944	0.0585871	-0.00767915	0.00813338	0.953657
C8orf44-SGK3	100533105	ENSG00000288602	0.460418	-0.0919234	0.145528	0.64843
DNAJB6	10049	ENSG00000105993	0.998018	-0.0451468	0.131671	0.325998
TNRC18	84629	ENSG00000182095	0.243845	-0.144064	0.183191	0.808957
SERPINB9	5272	ENSG00000170542	-0.874875	-0.314729	0.125771	0.38837
HSD3B7	80270	ENSG00000099377	2.03552	-0.000217474	0.22183	0.0504233
C2CD2	25966	ENSG00000157617	4.64554	0.143082	0.367037	5.91717e-05
ARHGEF9	23229	ENSG00000131089	-1.32357	-0.126087	0.0268421	0.195326
SBF2	81846	ENSG00000133812	-0.135997	-0.13545	0.118515	0.892703
ZNF839	55778	ENSG00000022976	1.29183	-0.00706403	0.031474	0.205965
ULK2	9706	ENSG00000083290	-0.344218	-0.117699	0.0837069	0.733007
RABGAP1L	9910	ENSG00000152061	-0.419391	-0.143391	0.0944777	0.677823
ACADSB	36	ENSG00000196177	-0.00849977	-0.100303	0.09947	0.993273
ODAD4	83538	ENSG00000204815	1.4964	-0.0307071	0.199917	0.144662
ZNF875	284459	ENSG00000181666	-0.549061	-0.14495	0.0834596	0.586897
AFF1	4299	ENSG00000172493	-0.231938	-0.104776	0.0833785	0.818111
RRAGA	10670	ENSG00000155876	0.81012	-0.0282534	0.0654892	0.424047
PSMG1	8624	ENSG00000183527	6.35092	0.284534	0.553733	4.5389e-07
ITGB5	3693	ENSG00000082781	1.91443	-0.0168489	0.532621	0.0648338
NMNAT3	349565	ENSG00000163864	-0.0843274	-0.0029485	0.00271436	0.933338
LRIG1	26018	ENSG00000144749	-0.607539	-0.246949	0.133592	0.547919
LOC100132356	100132356		-1.15169	-0.0517171	0.0143882	0.258254
SNORD58B	26790	ENSG00000271982	-0.108494	-0.00308752	0.00277562	0.914303
FRMD4A	55691	ENSG00000151474	-0.456562	-0.231834	0.147024	0.651169
DNAH17	8632	ENSG00000187775	0.781827	-0.0402774	0.0903533	0.440247
EXT2	2132	ENSG00000151348	1.25567	-0.0211535	0.0889269	0.218618
AKTIP	64400	ENSG00000166971	-0.59245	-0.0870329	0.0478511	0.557847
TLDC2	140711	ENSG00000101342	0.728306	-0.128091	0.270386	0.471893
KCTD2	23510	ENSG00000180901	0.767651	-0.0387881	0.0856102	0.448502
FBXO38	81545	ENSG00000145868	-0.615416	-0.0720287	0.038636	0.542772
GATD3	8209	ENSG00000160221	6.67074	0.265318	0.499001	1.84858e-07
KATNA1	11104	ENSG00000186625	-0.190437	-0.00440266	0.00365069	0.850208
DUSP4	1846	ENSG00000120875	-0.801796	-0.364797	0.158911	0.428775
STOM	2040	ENSG00000148175	1.33976	-0.0577786	0.279026	0.190062
ST6GAL1	6480	ENSG00000073849	-1.63381	-0.325478	0.0359474	0.112415
IFT140	9742	ENSG00000187535	0.0182829	-0.00639222	0.00650787	0.98553
UNC13B	10497	ENSG00000198722	-0.479145	-0.0789356	0.0489025	0.635198
PCED1A	64773	ENSG00000132635	-0.385368	-0.11309	0.0771451	0.702596
BAZ1A	11177	ENSG00000198604	-0.8418	-0.244753	0.10174	0.406347
IRAK1BP1	134728	ENSG00000146243	-1.34991	-0.123817	0.0251914	0.186819
LYSMD2	256586	ENSG00000140280	0.120366	-0.004883	0.00549551	0.90497
REEP4	80346	ENSG00000168476	1.36077	-0.019114	0.0957545	0.183399
PTK2B	2185	ENSG00000120899	0.686738	-0.095798	0.193062	0.497353
KLF7	8609	ENSG00000118263	-1.71683	-0.320086	0.0274961	0.0959869
KLRA1P	10748		0.139917	-0.127322	0.146078	0.889631
MRS2	57380	ENSG00000124532	0.934505	-0.0723276	0.194662	0.357266
SEMA4C	54910	ENSG00000168758	-2.11666	-0.169745	-0.00315078	0.0424173
TMEM19	55266	ENSG00000139291	0.375554	-0.0745783	0.108243	0.709806
FAM172A	83989	ENSG00000113391	-2.64975	-0.194015	-0.0252481	0.0125651
KIAA2026	158358	ENSG00000183354	-0.906383	-0.0912935	0.0351158	0.371725
SVIL	6840	ENSG00000197321	-0.0806684	-0.18382	0.169832	0.936224
ST20	400410	ENSG00000180953	0.0809496	-0.00290965	0.00315017	0.936002
RFX3	5991	ENSG00000080298	-2.6324	-0.225047	-0.0285593	0.0130992
MARS2	92935	ENSG00000247626	-1.14249	-0.114377	0.0322434	0.261997
FAM86EP	348926	ENSG00000290374	-0.0475681	-0.00443862	0.00423629	0.962366
MORN1	79906	ENSG00000116151	-0.210165	-0.0844429	0.0686656	0.834914
LRRC8A	56262	ENSG00000136802	-0.0230646	-0.0799372	0.0781494	0.981747
PGM2L1	283209	ENSG00000165434	-0.342816	-0.14002	0.0997221	0.734051
MAPRE3	22924	ENSG00000084764	0.0518352	-0.00514362	0.00541189	0.958993
EXOC2	55770	ENSG00000112685	0.17876	-0.0683516	0.0814845	0.859289
NIT2	56954	ENSG00000114021	1.86325	-0.00576686	0.127685	0.0719259
ATOSA	56204	ENSG00000047346	0.524753	-0.0667097	0.11293	0.603487
PRPF18	8559	ENSG00000165630	-1.49063	-0.120436	0.0187261	0.146166
FBXW8	26259	ENSG00000174989	1.12341	-0.0318864	0.110091	0.269887
SLC39A8	64116	ENSG00000138821	2.16458	0.00959359	0.322499	0.0382381
GDPD5	81544	ENSG00000158555	-0.54266	-0.196571	0.11395	0.591245
TBC1D8	11138	ENSG00000204634	0.858244	-0.0531307	0.130334	0.397345
KYAT1	883	ENSG00000171097	-1.25869	-0.0806529	0.019094	0.21754
FAM216A	29902	ENSG00000204856	1.01257	-0.0415882	0.1236	0.319104
MYD88	4615	ENSG00000172936	0.980376	-0.0300263	0.0856131	0.33449
PYCR2	29920	ENSG00000143811	-0.778885	-0.110626	0.0494816	0.441953
MAP3K13	9175	ENSG00000073803	-0.863543	-0.117126	0.0474453	0.394471
HORMAD2-AS1	101929664	ENSG00000227117	-0.0899552	-0.00195208	0.00178715	0.928902
TSPAN18	90139	ENSG00000157570	0.925029	-0.0815015	0.216795	0.362096
CCDC57	284001	ENSG00000176155	-0.199311	-0.141292	0.116135	0.843321
C9orf85	138241	ENSG00000155621	-0.114886	-0.00251079	0.00224301	0.909276
FHIP2B	64760	ENSG00000158863	1.35384	-0.0263211	0.130261	0.185576
MIR3064	100616387	ENSG00000284564	-1.36865	-0.120783	0.0237751	0.180947
ANKRD6	22881	ENSG00000135299	-1.33109	-0.234775	0.0493444	0.192867
IQCG	84223	ENSG00000114473	1.36611	-0.0349105	0.176554	0.181733
LOC102724023	102724023	ENSG00000280071	6.90437	0.28477	0.52354	9.64665e-08
RABL3	285282	ENSG00000144840	2.32439	0.00644542	0.0987355	0.0268287
BCL2L11	10018	ENSG00000153094	0.306077	-0.0737348	0.0997738	0.761592
ELF2	1998	ENSG00000109381	-0.483234	-0.107634	0.0663994	0.632325
HUS1	3364	ENSG00000136273	-0.469799	-0.0582202	0.03642	0.641787
STIL	6491	ENSG00000123473	0.726309	-0.0313073	0.0659383	0.473098
TRIAP1	51499	ENSG00000170855	0.0964137	-0.00563484	0.00619403	0.923813
TRIM52	84851	ENSG00000183718	-1.93366	-0.0847285	0.00225735	0.0623309
USP49	25862	ENSG00000164663	-1.77768	-0.148365	0.0101768	0.0852687
CAMK2D	817	ENSG00000145349	0.308027	-0.150144	0.203564	0.760122
MCPH1-AS1	100507530		-0.989237	-0.0754607	0.0261674	0.330206
RAPGEF1	2889	ENSG00000107263	0.833653	-0.0424312	0.101099	0.410854
KIN	22944	ENSG00000151657	-0.415606	-0.011664	0.007715	0.680561
PRDM2	7799	ENSG00000116731	-1.71644	-0.154669	0.0133043	0.0960608
SLC25A4	291	ENSG00000151729	-0.388443	-0.103867	0.0706318	0.700344
ZNF350	59348	ENSG00000256683	-0.359473	-0.141558	0.0991349	0.721678
TPK1	27010	ENSG00000196511	0.117272	-0.00693176	0.00777755	0.907401
ABHD17B	51104	ENSG00000107362	-2.0873	-0.117984	-0.00136618	0.045174
SNTB1	6641	ENSG00000172164	-0.0322647	-0.00487075	0.00471905	0.974468
ZNF691	51058	ENSG00000164011	-1.42715	-0.0834709	0.0147447	0.163534
DTNB	1838	ENSG00000138101	-1.08331	-0.113376	0.0347158	0.287027
FADD	8772	ENSG00000168040	-0.33691	-0.0509407	0.0364968	0.738455
MKRN1	23608	ENSG00000133606	1.27861	-0.0430148	0.187577	0.210525
UBE2D2	7322	ENSG00000131508	-1.41594	-0.023873	0.00430816	0.166764
ZNF57	126295	ENSG00000171970	-0.984078	-0.141819	0.0495042	0.332696
CASP3	836	ENSG00000164305	-0.358505	-0.0799992	0.0560793	0.722396
ZNF506	440515	ENSG00000081665	-1.21585	-0.739296	0.187055	0.23322
C2orf76	130355	ENSG00000186132	0.198242	-0.00199921	0.0024297	0.84415
MED14	9282	ENSG00000180182	-0.678194	-0.114096	0.0571513	0.50268
C1orf21	81563	ENSG00000116667	-1.18313	-0.202352	0.0537727	0.24575
MACO1	55219	ENSG00000204178	-0.106406	-0.0843588	0.0759929	0.915946
NID2	22795	ENSG00000087303	-0.266314	-0.241076	0.185389	0.791761
CUEDC2	79004	ENSG00000107874	0.418795	-0.0433295	0.0657223	0.678253
MAP3K4	4216	ENSG00000085511	-3.69423	-0.137171	-0.0395865	0.000847766
CCDC18-AS1	100131564		-0.136785	-0.0950126	0.0830691	0.892085
FAAH	2166	ENSG00000117480	0.828498	-0.0850713	0.201472	0.413722
GOLGA8B	440270	ENSG00000215252	-0.338497	-0.12806	0.0916027	0.737271
NLK	51701	ENSG00000087095	-1.06126	-0.115028	0.0362899	0.296771
EIF1	10209	ENSG00000173812	0.235515	-0.0634134	0.0799709	0.815358
PPP2R2D	55844	ENSG00000175470	1.01022	-0.0403986	0.119699	0.32021
YRDC	79693	ENSG00000196449	0.202946	-0.0575889	0.0703164	0.840503
WDSUB1	151525	ENSG00000196151	-0.767466	-0.0386517	0.0175159	0.448611
PHYH	5264	ENSG00000107537	0.945959	-0.0354495	0.0967793	0.351485
CD99P1	401577	ENSG00000291040	0.54407	-0.0903683	0.156124	0.590285
PIP5K1A	8394	ENSG00000143398	-1.93861	-0.0496853	0.00126023	0.0616999
PIP4K2A	5305	ENSG00000150867	-1.18889	-0.163167	0.0429916	0.243511
LOC107987097	107987097		-0.103523	-0.0028098	0.00253833	0.918215
ITFG1-AS1	101927102		0.0614023	-0.00302657	0.00321447	0.951433
FKBP11	51303	ENSG00000134285	1.44147	-0.0338728	0.19716	0.159479
CS	1431	ENSG00000062485	0.566906	-0.0354795	0.0627964	0.57486
SNX18	112574	ENSG00000178996	-0.464637	-0.0935362	0.0588255	0.645439
DECR2	26063	ENSG00000242612	-0.0778533	-0.00407802	0.00377814	0.938445
COPB2-DT	100507291	ENSG00000248932	0.536883	-0.00800203	0.0137202	0.595181
ZNF512	84450	ENSG00000243943	-1.49918	-0.109888	0.016779	0.143941
BACH1	571	ENSG00000156273	5.02196	0.16431	0.389034	2.01677e-05
AMY2B	280	ENSG00000240038	-3.10859	-0.255063	-0.0529675	0.00400832
POFUT2	23275	ENSG00000186866	6.22015	0.26197	0.517572	6.56874e-07
TSPYL1	7259	ENSG00000189241	-2.89992	-0.120962	-0.0210705	0.00680399
BCAR3	8412	ENSG00000137936	0.778768	-0.0782855	0.175	0.442021
TASOR2	54906	ENSG00000108021	-1.00298	-0.0500301	0.0170444	0.323633
COMMD1	150684	ENSG00000173163	0.0795156	-0.0526304	0.0569007	0.937134
SUCLG1	8802	ENSG00000163541	1.35167	-0.0105047	0.0517894	0.186264
C1orf174	339448	ENSG00000198912	0.319029	-0.0166855	0.0228735	0.751844
GRIP2	80852	ENSG00000144596	-1.26722	-0.101552	0.0237176	0.214514
NAB1	4664	ENSG00000138386	-1.26424	-0.188043	0.0441268	0.215566
ARL2BP	23568	ENSG00000102931	0.866808	-0.0491553	0.121822	0.392707
LOC107985034	107985034		0.264506	-0.0829029	0.107611	0.793141
ST3GAL3	6487	ENSG00000126091	-0.143715	-0.111699	0.0969935	0.886656
ADD1	118	ENSG00000087274	-0.206282	-0.0678929	0.0554206	0.83792
ALG13	79868	ENSG00000101901	-1.18921	-0.105796	0.0278619	0.243385
CHD1L	9557	ENSG00000131778	-0.604121	-0.0606252	0.0329171	0.550159
ZSWIM3	140831	ENSG00000132801	0.500444	-0.0139725	0.0230592	0.620297
ENTPD6	955	ENSG00000197586	2.22149	0.00351246	0.0822444	0.0337538
ZNF436	80818	ENSG00000125945	0.515907	-0.160763	0.269635	0.60958
PPIF	10105	ENSG00000108179	1.37699	-0.0318737	0.164366	0.178379
CDC123	8872	ENSG00000151465	0.463909	-0.0402255	0.0639128	0.645954
RTN4IP1	84816	ENSG00000130347	-0.482042	-0.104408	0.0644892	0.633162
TTC17	55761	ENSG00000052841	-2.16198	-0.126366	-0.00368331	0.0384548
SH3KBP1	30011	ENSG00000147010	0.777158	-0.0509831	0.113758	0.442956
PAXIP1	22976	ENSG00000157212	-1.58093	-0.0784754	0.00993997	0.124044
EIF2S3	1968	ENSG00000130741	-0.170148	-0.102219	0.0864772	0.865999
DIAPH1	1729	ENSG00000131504	0.824219	-0.0252072	0.0593985	0.416112
LONP2	83752	ENSG00000102910	0.931674	-0.0288977	0.0775027	0.358704
ETFA	2108	ENSG00000140374	1.11928	-0.0230448	0.079104	0.271618
PAM	5066	ENSG00000145730	0.415962	-0.0793842	0.120061	0.680303
GRK6	2870	ENSG00000198055	-1.32483	-0.12069	0.0256378	0.194909
DCP1A	55802	ENSG00000272886	-2.07658	-0.141481	-0.00127414	0.046219
NPLOC4	55666	ENSG00000182446	1.36401	-0.00884099	0.044545	0.182388
CACNB2	783	ENSG00000165995	-0.870548	-0.10284	0.0413105	0.390693
LINC01004	100216546		-1.51311	-0.0955459	0.0141572	0.14038
CD101	9398	ENSG00000134256	0.591615	-0.0774684	0.140776	0.558399
CSRNP2	81566	ENSG00000110925	-0.584127	-0.0981131	0.0544253	0.563362
MPP1	4354	ENSG00000130830	1.94046	-0.00698234	0.280543	0.0614662
TRIM2	23321	ENSG00000109654	-1.96606	-0.19134	0.00350879	0.0583023
TTLL1	25809	ENSG00000100271	2.8122	0.023286	0.146214	0.00846001
MCM3AP-AS1	114044	ENSG00000215424	6.37903	0.214014	0.415182	4.19287e-07
IL11RA	3590	ENSG00000137070	0.888322	-0.0752467	0.191376	0.381209
MIR302CHG	109864269	ENSG00000249532	-1.04326	-0.189792	0.0613351	0.304897
SUCLA2	8803	ENSG00000136143	1.43249	-0.0207225	0.118527	0.162011
LRRC27	80313	ENSG00000148814	0.0525409	-0.00496017	0.00522249	0.958435
SLC41A3	54946	ENSG00000114544	-0.0149794	-0.00715228	0.00704798	0.988145
TDRD7	23424	ENSG00000196116	-0.0664597	-0.239674	0.224547	0.947439
CD47	961	ENSG00000196776	-0.997821	-0.177897	0.0610121	0.326091
PTPN4	5775	ENSG00000088179	-0.477835	-0.0733514	0.0455047	0.63612
SGCE	8910	ENSG00000127990	-1.19816	-0.165641	0.0430444	0.239937
SPACA6	147650	ENSG00000182310	-1.50537	-0.0901613	0.0135856	0.142352
PCLAF	9768	ENSG00000166803	-1.18085	-0.580529	0.15479	0.246643
RAB29	8934	ENSG00000117280	1.36529	-0.0439602	0.221998	0.181988
GPLD1	2822	ENSG00000112293	0.887557	-0.0562524	0.142935	0.381614
AVEN	57099	ENSG00000169857	0.916782	-0.0432645	0.113921	0.366334
ASNS	440	ENSG00000070669	0.515422	-0.10113	0.169531	0.609915
TIGD7	91151	ENSG00000140993	-1.99932	-0.20638	0.00205406	0.0544049
LMLN	89782	ENSG00000185621	1.61705	-0.0174333	0.150889	0.116001
CYFIP1	23191	ENSG00000273749	1.72635	-0.0110206	0.132524	0.09424
NOTCH2NLA	388677	ENSG00000264343	0.0271554	-0.00857035	0.00880166	0.97851
RSRC1	51319	ENSG00000174891	-0.398407	-0.0606702	0.0408407	0.693061
CZ1P-ASNS	107986827		0.505022	-0.100504	0.166659	0.617115
LOC102724200	102724200	ENSG00000280433	6.74178	0.218125	0.407339	1.51602e-07
SEPTIN7P13	100287497		-1.56211	-0.123797	0.0164094	0.128413
LINC01881	728323		-0.124376	-0.0033552	0.0029695	0.901821
RASGRF2	5924	ENSG00000113319	-1.65428	-0.434447	0.0453095	0.108163
TBCA	6902	ENSG00000171530	0.248472	-0.0373163	0.0476701	0.805408
NDUFA8	4702	ENSG00000119421	2.19826	0.00509441	0.135997	0.0355239
CDC42EP2	10435	ENSG00000149798	-0.0216165	-0.00427254	0.00418292	0.982892
FBXO9	26268	ENSG00000112146	1.08563	-0.0378016	0.123847	0.286012
ARG2	384	ENSG00000081181	0.113733	-0.0811887	0.0907784	0.910183
PIGP	51227	ENSG00000185808	5.77571	0.264964	0.554241	2.32608e-06
VOPP1	81552	ENSG00000154978	0.739171	-0.0545798	0.116631	0.465364
PRKAR2A	5576	ENSG00000114302	1.48386	-0.00798616	0.0506403	0.147942
WDR4	10785	ENSG00000160193	4.24051	0.118783	0.338919	0.000186421
FAM171A1	221061	ENSG00000148468	-1.84658	-0.176339	0.00875485	0.0743749
SNAP29	9342	ENSG00000099940	1.59804	-0.0091514	0.075403	0.120179
GPX3	2878	ENSG00000211445	2.81546	0.0608885	0.380969	0.0083921
HSP90AA1	3320	ENSG00000080824	1.2996	-0.0355902	0.160612	0.203321
ZNF765-ZNF761	110116772		0.00995118	-0.0753327	0.0760715	0.992124
CST3	1471	ENSG00000101439	3.08632	0.0788219	0.385962	0.00424416
FUCA1	2517	ENSG00000179163	2.11406	0.00475225	0.264795	0.0426555
BLVRA	644	ENSG00000106605	1.28385	-0.0364932	0.160494	0.208709
SLC6A6	6533	ENSG00000131389	-1.30498	-0.0752667	0.0165304	0.201503
GID8	54994	ENSG00000101193	-0.0607736	-0.0728611	0.0686445	0.95193
HSPA1L	3305	ENSG00000204390	-0.0922201	-0.00606347	0.00553885	0.927117
RBMS2	5939	ENSG00000076067	0.796752	-0.047914	0.109351	0.431655
KLF5	688	ENSG00000102554	0.987623	-0.0837276	0.240952	0.330984
SEC61A2	55176	ENSG00000065665	0.298953	-0.029455	0.0395732	0.766971
HAGH	3029	ENSG00000063854	1.51645	-0.0205204	0.139503	0.139539
RAC1	5879	ENSG00000136238	0.703433	-0.0453269	0.0930552	0.487036
GMDS	2762	ENSG00000112699	0.519084	-0.0745509	0.125455	0.607388
RABGEF1P1	493754	ENSG00000291136	0.926056	-0.0286072	0.076192	0.361571
SIK1	150094	ENSG00000142178	2.5867	0.0611279	0.516811	0.0146081
FBXO7	25793	ENSG00000100225	1.25102	-0.0455693	0.190171	0.220285
PCGF1	84759	ENSG00000115289	1.19831	-0.0104197	0.0401059	0.239878
GVQW3	100506127	ENSG00000179240	-2.26117	-0.187112	-0.00964373	0.0309127
ADIPOR1	51094	ENSG00000159346	2.27659	0.0115288	0.209891	0.0298682
ZXDC	79364	ENSG00000070476	-2.54042	-0.0874696	-0.0095665	0.0162984
FRG1BP	284802		0.991393	-0.251206	0.726426	0.329169
METAP1D	254042	ENSG00000172878	0.150207	-0.0812357	0.0941528	0.881574
USP6NL	9712	ENSG00000148429	-2.40324	-0.149883	-0.0122709	0.0224221
KDM6B	23135	ENSG00000132510	-0.193201	-0.204895	0.169435	0.848062
C18orf21	83608	ENSG00000141428	-1.33761	-0.0950275	0.0197507	0.190756
ZNF90	7643	ENSG00000213988	-1.08963	-0.0965685	0.0293142	0.284273
ELL	8178	ENSG00000105656	-0.37696	-0.0873489	0.0600967	0.708771
SESN3	143686	ENSG00000149212	-0.204792	-0.199218	0.162861	0.839074
GNB1	2782	ENSG00000078369	-0.665667	-0.0782911	0.0397607	0.510547
ABCB10	23456	ENSG00000135776	-0.381052	-0.0840083	0.0575587	0.705764
NAV1	89796	ENSG00000134369	-0.102997	-0.132945	0.120163	0.918629
BCORL1	63035	ENSG00000085185	-0.770518	-0.183244	0.082752	0.446825
PAIP1	10605	ENSG00000172239	-1.06368	-0.0333393	0.0104839	0.29569
ARF1	375	ENSG00000143761	1.35278	-0.0155807	0.0769655	0.185909
PLPP5	84513	ENSG00000147535	-0.958068	-0.143188	0.0516583	0.345442
ATG3	64422	ENSG00000144848	-0.129828	-0.0758934	0.0668094	0.897541
FAM104A	84923	ENSG00000133193	0.807341	-0.0424593	0.0980995	0.425621
RPL7L1	285855	ENSG00000146223	0.0153364	-0.00455246	0.00462145	0.987862
TXN	7295	ENSG00000136810	-0.0310783	-0.0692859	0.067206	0.975406
ZNF761	388561	ENSG00000160336	0.0520028	-0.074742	0.0786532	0.95886
FUNDC2	65991	ENSG00000165775	0.491452	-0.0627055	0.102519	0.626568
GATC	283459	ENSG00000257218	0.803671	-0.0273756	0.0629804	0.427707
CPO	130749	ENSG00000144410	-1.60061	-0.0845009	0.0101887	0.119607
OS9	10956	ENSG00000135506	2.05441	0.000540359	0.14847	0.0484487
MKRN2	23609	ENSG00000075975	0.0102851	-0.0293609	0.0296586	0.99186
FOXP4	116113	ENSG00000137166	-0.0274219	-0.110733	0.107794	0.978299
KCTD12	115207	ENSG00000178695	1.08483	-0.0974666	0.318972	0.286363
RESF1	55196	ENSG00000174718	-1.61648	-0.155556	0.0179995	0.116124
SULT1A1	6817	ENSG00000196502	1.0363	-0.113567	0.348192	0.308079
VTI1B	10490	ENSG00000100568	0.514842	-0.0332245	0.0556626	0.610315
RASGRP2	10235	ENSG00000068831	0.685332	-0.115742	0.232893	0.498228
LOC101927060	101927060		0.00755699	-0.0574044	0.0578314	0.994019
AKT1	207	ENSG00000142208	0.75433	-0.0400366	0.0870351	0.456344
ITPRIP	85450	ENSG00000148841	-0.30085	-0.132978	0.0987899	0.765537
COL5A2	1290	ENSG00000204262	0.736391	-0.217042	0.462342	0.467029
LAPTM4B	55353	ENSG00000104341	0.997844	-0.0537138	0.156622	0.326081
SRSF9	8683	ENSG00000111786	1.75136	-0.00679843	0.0894368	0.0897748
H2AC19	723790	ENSG00000288859	1.81347	-0.0130164	0.221868	0.0794516
MYDGF	56005	ENSG00000074842	2.25151	0.00993223	0.201034	0.0315835
TMEM63A	9725	ENSG00000196187	0.507477	-0.124384	0.206786	0.615412
POMZP3	22932	ENSG00000146707	-1.00134	-0.243289	0.0830609	0.324414
POMT1	10585	ENSG00000130714	-0.0168754	-0.00410386	0.0040365	0.986644
AKAP17A	8227	ENSG00000197976	0.0634708	-0.00356275	0.00379162	0.949799
FURIN	5045	ENSG00000140564	2.51361	0.0338676	0.325256	0.0173581
MTMR1	8776	ENSG00000063601	-3.04744	-0.133374	-0.0264267	0.00468775
NUDT5	11164	ENSG00000165609	0.541839	-0.0392525	0.0676547	0.591803
ELMO3	79767	ENSG00000102890	0.939844	-0.0986251	0.267207	0.354564
LOC107984485	107984485		-1.26547	-0.150512	0.0352504	0.215131
CPNE2	221184	ENSG00000140848	0.162045	-0.130616	0.153163	0.872322
NUTF2	10204	ENSG00000102898	1.43462	-0.0110989	0.0637454	0.161407
RMC1	29919	ENSG00000141452	0.700572	-0.0250547	0.0512734	0.488795
HSCB	150274	ENSG00000100209	0.150401	-0.00247737	0.00287184	0.881422
EFEMP2	30008	ENSG00000172638	1.77593	-0.0244532	0.353961	0.085563
LARP4B	23185	ENSG00000107929	0.155749	-0.0319246	0.0372037	0.877241
MPG	4350	ENSG00000103152	1.22407	-0.0123169	0.0492953	0.230146
LTB4R	1241	ENSG00000213903	3.80295	0.116479	0.385907	0.0006297
MAPK7	5598	ENSG00000166484	-0.0319616	-0.00243566	0.0023605	0.974708
ZNF75D	7626	ENSG00000186376	-1.14709	-0.0545234	0.0152696	0.260122
UBASH3B	84959	ENSG00000154127	-0.365976	-0.127858	0.0889528	0.716869
CDK5	1020	ENSG00000164885	2.09922	0.00196032	0.135894	0.0440366
FBH1	84893	ENSG00000134452	0.110992	-0.00373073	0.00416015	0.912338
CLDND1	56650	ENSG00000080822	-0.784796	-0.124444	0.0552851	0.43853
DLEC1	9940	ENSG00000008226	1.31002	-0.0298818	0.137204	0.199815
PPP1R3B	79660	ENSG00000173281	0.922203	-0.0578698	0.153399	0.363545
CEP85L	387119	ENSG00000111860	0.553103	-0.129113	0.2252	0.58416
FUT8	2530	ENSG00000033170	0.408667	-0.0994195	0.149246	0.685594
TAB2	23118	ENSG00000055208	-0.285263	-0.0577003	0.04354	0.77734
ZNF746	155061	ENSG00000181220	-1.85259	-0.0549918	0.00264109	0.0734838
ZNF639	51193	ENSG00000121864	-2.26189	-0.0982988	-0.00508183	0.0308634
TBC1D20	128637	ENSG00000125875	1.12155	-0.0145899	0.0502415	0.270666
S100A6	6277	ENSG00000197956	1.42149	-0.060192	0.337079	0.165158
MBTPS1	8720	ENSG00000140943	-1.54667	-0.0924114	0.0127001	0.132093
LOXL3	84695	ENSG00000115318	0.858256	-0.0747645	0.183406	0.397339
FAR2	55711	ENSG00000064763	-0.171776	-0.169817	0.143434	0.86473
TCF12	6938	ENSG00000140262	-1.86379	-0.22885	0.0103025	0.0718469
ATP6V0E2	155066	ENSG00000171130	0.141903	-0.0546055	0.0627723	0.888075
ATP6V1B2	526	ENSG00000147416	-0.717415	-0.0738994	0.0354388	0.47849
LOC102724428	102724428	ENSG00000275993	2.50727	0.0537732	0.522693	0.0176178
TLN2	83660	ENSG00000171914	1.75095	-0.0109329	0.143608	0.0898464
FXR2	9513	ENSG00000129245	-0.621128	-0.0439674	0.023439	0.539056
PHACTR4	65979	ENSG00000204138	-2.63584	-0.0809313	-0.0103225	0.0129917
ZNF425	155054	ENSG00000204947	0.027218	-0.00733239	0.00753074	0.97846
GLS	2744	ENSG00000115419	-0.600093	-0.103566	0.0564761	0.552806
UBE2J1	51465	ENSG00000198833	0.438477	-0.1015	0.157096	0.664081
TOM1L1	10040	ENSG00000141198	0.372466	-0.0981644	0.14203	0.71208
ZFP36L1	677	ENSG00000185650	0.362552	-0.171287	0.24535	0.7194
MCM3AP	8888	ENSG00000160294	7.40416	0.273868	0.482104	2.44496e-08
DIP2A	23181	ENSG00000160305	5.65933	0.178448	0.379533	3.24439e-06
KATNAL2	83473	ENSG00000167216	-0.488933	-0.113572	0.0696483	0.628331
PTGR2	145482	ENSG00000140043	0.0935818	-0.00549005	0.00601809	0.926044
ELF1	1997	ENSG00000120690	0.284681	-0.0702247	0.0930094	0.777782
COMMD7	149951	ENSG00000149600	0.280411	-0.0987591	0.130245	0.781025
VPS26C	10311	ENSG00000157538	9.01821	0.311086	0.492916	3.56068e-10
DBR1	51163	ENSG00000138231	-1.81455	-0.0667624	0.00389691	0.079281
POLE4	56655	ENSG00000115350	-0.0558446	-0.00332652	0.00314921	0.955824
ID2	3398	ENSG00000115738	1.71957	-0.0293347	0.344661	0.0954815
GUSBP11	91316	ENSG00000228315	-0.314381	-0.0104264	0.00764134	0.755338
GUSBP4	375513		-0.784929	-0.181574	0.0806529	0.438453
XPA	7507	ENSG00000136936	-0.681603	-0.099543	0.0496746	0.500551
FHL1	2273	ENSG00000022267	-0.541775	-0.186794	0.108383	0.591847
B3GLCT	145173	ENSG00000187676	-0.249893	-0.148054	0.115734	0.804319
DLG2	1740	ENSG00000150672	0.946792	-0.0671566	0.183533	0.351067
ADAT2	134637	ENSG00000189007	-1.50759	-0.066611	0.00998893	0.141783
GORASP2	26003	ENSG00000115806	0.122132	-0.033898	0.0382164	0.903583
MYLIP	29116	ENSG00000007944	0.632506	-0.0857525	0.162851	0.531695
DNAAF4-CCPG1	100533483	ENSG00000261771	1.90721	-0.0102754	0.306534	0.0657961
ZNF34	80778	ENSG00000196378	-0.238853	-0.0060398	0.00477343	0.812792
RNF4	6047	ENSG00000063978	-1.68093	-0.0659495	0.00635638	0.102827
GLUL	2752	ENSG00000135821	-0.969085	-0.0856926	0.0304885	0.340003
TRPC4AP	26133	ENSG00000100991	0.300542	-0.0311993	0.0419835	0.76577
ATP6AP1	537	ENSG00000071553	1.96256	-0.00223726	0.116355	0.0587259
JRK	8629	ENSG00000234616	-2.00864	-0.190782	0.001455	0.053354
C2CD2L	9854	ENSG00000172375	0.121731	-0.00314147	0.00354028	0.903897
COA8	84334	ENSG00000256053	0.277356	-0.0288036	0.0378708	0.783348
SLBP	7884	ENSG00000163950	1.23707	-0.0171157	0.0698876	0.225352
AXIN2	8313	ENSG00000168646	-0.481719	-0.184863	0.114222	0.633389
CRYBG3	131544	ENSG00000080200	0.760191	-0.0369272	0.0808124	0.452884
EDEM1	9695	ENSG00000134109	0.156037	-0.101647	0.118489	0.877016
ANKRD33B	651746	ENSG00000164236	0.720497	-0.143659	0.300604	0.476617
CNNM2	54805	ENSG00000148842	-0.939838	-0.0757659	0.0279651	0.354567
CISD1	55847	ENSG00000122873	0.0378561	-0.0043542	0.00451889	0.970045
PIGBOS1	101928527	ENSG00000225973	-0.060594	-0.00363478	0.00342503	0.952071
RIC8B	55188	ENSG00000111785	-3.03551	-0.178434	-0.0350184	0.00483252
SLC9B1	150159	ENSG00000164037	1.46374	-0.0165928	0.100957	0.153333
LOC107984340	107984340		2.1885	0.00275374	0.0781453	0.0362918
COASY	80347	ENSG00000068120	1.86609	-0.00445094	0.100237	0.0715153
MCC	4163	ENSG00000171444	0.549715	-0.112525	0.195565	0.586454
PPP3CC	5533	ENSG00000120910	1.36142	-0.0348883	0.174981	0.183194
JOSD1	9929	ENSG00000100221	-0.464397	-0.0537145	0.0337898	0.645609
ARL8A	127829	ENSG00000143862	0.523916	-0.0558781	0.0945104	0.604063
ERBB2	2064	ENSG00000141736	2.19639	0.01022	0.275949	0.0356696
ZHX1-C8orf76	100533106	ENSG00000259305	0.0866313	-0.00514357	0.00559991	0.931522
RPS3	6188	ENSG00000149273	-0.0429755	-0.0590569	0.0566194	0.965997
LOC105373582	105373582		0.00969415	-0.00481498	0.00486097	0.992327
PPM1K	152926	ENSG00000163644	-0.982136	-0.19753	0.0691226	0.333637
CTC-338M12.4	101928649	ENSG00000233937	-0.122417	-0.00341289	0.00302639	0.903359
LOC100130691	100130691	ENSG00000213963	-0.0984786	-0.00362737	0.00329321	0.922186
AGO4	192670	ENSG00000134698	-1.60446	-0.167397	0.0199855	0.118753
LPIN1	23175	ENSG00000134324	-0.714825	-0.102935	0.0495061	0.480066
ITSN1	6453	ENSG00000205726	5.46086	0.192262	0.421483	5.72805e-06
ZNF584	201514	ENSG00000171574	-0.2847	-0.077387	0.0584283	0.777768
AGA	175	ENSG00000038002	-0.163538	-0.113731	0.0968458	0.871156
PGBD3	267004		-0.452799	-0.0626683	0.0398974	0.653847
SLC25A11	8402	ENSG00000108528	1.07406	-0.0218495	0.0704646	0.291085
SPPL3	121665	ENSG00000157837	-0.145418	-0.0515052	0.0446494	0.885322
IDH3A	3419	ENSG00000166411	0.0872124	-0.00453402	0.00493911	0.931064
USP9X	8239	ENSG00000124486	-0.884542	-0.156085	0.061652	0.383213
STK17A	9263	ENSG00000164543	0.619275	-0.0706107	0.132188	0.54026
LOC112268155	112268155		1.62253	-0.0180001	0.15808	0.114818
BBS1	582	ENSG00000174483	-0.344565	-0.0940003	0.066829	0.732748
PGM2	55276	ENSG00000169299	0.482053	-0.072147	0.116808	0.633155
AACS	65985	ENSG00000081760	2.17045	0.00411682	0.132363	0.0377515
CLHC1	130162	ENSG00000162994	-0.74052	-0.152383	0.0712021	0.464557
TMEM39A	55254	ENSG00000176142	-0.0444685	-0.0590922	0.0565703	0.964816
ATP11B	23200	ENSG00000058063	-0.98985	-0.0961517	0.0333162	0.329911
MGMT	4255	ENSG00000170430	1.06931	-0.137728	0.441322	0.293186
SENP2	59343	ENSG00000163904	-0.182224	-0.0830275	0.0694079	0.856594
ACOX3	8310	ENSG00000087008	0.988976	-0.0454863	0.131128	0.330332
PIBF1	10464	ENSG00000083535	-0.0511439	-0.00448602	0.00426654	0.959539
GTF3C4	9329	ENSG00000125484	-1.92338	-0.0773385	0.00226644	0.0636587
CCT8	10694	ENSG00000156261	7.15394	0.277874	0.499493	4.84466e-08
EGR1	1958	ENSG00000120738	-1.55264	-0.324353	0.0439619	0.130659
MAPKBP1	23005	ENSG00000137802	-0.955699	-0.105013	0.0379989	0.346618
ZNF385A	25946	ENSG00000161642	0.527318	-0.0779921	0.132385	0.601726
RIMS3	9783	ENSG00000117016	-1.20303	-0.183227	0.0472674	0.238073
GET1-SH3BGR	106865373	ENSG00000285815	6.35902	0.282497	0.549267	4.43626e-07
DZANK1	55184	ENSG00000089091	0.024132	-0.0641838	0.0657209	0.980902
PDHB	5162	ENSG00000168291	1.35241	-0.0183784	0.0907261	0.186028
ZNF468	90333	ENSG00000204604	0.520529	-0.0444685	0.0749455	0.606393
TP53INP1	94241	ENSG00000164938	-1.90598	-0.236797	0.00801427	0.0659617
SPRED2	200734	ENSG00000198369	0.117506	-0.0508337	0.0570494	0.907217
OXLD1	339229	ENSG00000204237	0.117247	-0.0609494	0.0683846	0.90742
ERP44	23071	ENSG00000023318	1.51354	-0.0126564	0.085496	0.140273
CRK	1398	ENSG00000167193	-0.0471497	-0.00374424	0.00357503	0.962696
ROCK2	9475	ENSG00000134318	-0.970097	-0.104722	0.0372113	0.339507
SKP1	6500	ENSG00000113558	0.84273	-0.0200057	0.0481804	0.405835
CEP164	22897	ENSG00000110274	0.035345	-0.00387293	0.00400953	0.972031
SLC25A16	8034	ENSG00000122912	-0.195243	-0.039564	0.0326509	0.846477
KMT5A	387893	ENSG00000183955	1.27192	-0.0184744	0.0796998	0.212859
AP1G2	8906	ENSG00000213983	1.53714	-0.00745347	0.0530651	0.134404
ECPAS	23392	ENSG00000136813	0.242992	-0.071728	0.0911315	0.809612
UPF2	26019	ENSG00000151461	-1.0423	-0.0650171	0.0210381	0.305331
DSE	29940	ENSG00000111817	1.29694	-0.0365413	0.164184	0.204222
UGP2	7360	ENSG00000169764	0.801915	-0.0583715	0.134016	0.428707
FASTKD5	60493	ENSG00000215251	-0.591684	-0.0609994	0.0335652	0.558353
ARMCX5	64860	ENSG00000125962	-0.0967986	-0.00330126	0.00300209	0.923509
URB1	9875	ENSG00000142207	5.60667	0.231104	0.495371	3.77209e-06
AMIGO3	386724	ENSG00000176020	1.25384	-0.014974	0.0627673	0.219275
LRCH1	23143	ENSG00000136141	-2.26786	-0.168958	-0.00895702	0.0304553
VWCE	220001	ENSG00000167992	1.7959	-0.0219651	0.345809	0.0822643
LIN54	132660	ENSG00000189308	-1.28009	-0.0780171	0.0178479	0.21001
HMG20A	10363	ENSG00000140382	-1.7265	-0.0776494	0.00645384	0.094212
FSD2	123722	ENSG00000186628	-1.50203	-0.0661235	0.0100352	0.143207
PEA15	8682	ENSG00000162734	1.19453	-0.0467025	0.178747	0.241329
ZDHHC9	51114	ENSG00000188706	-0.941634	-0.127232	0.0468563	0.353661
USP47	55031	ENSG00000170242	-0.762625	-0.0926613	0.0422242	0.451451
PALM2AKAP2	445815	ENSG00000157654	-0.926101	-0.226646	0.0850923	0.361548
LINC00641	283624	ENSG00000258441	-2.4205	-0.347628	-0.0296953	0.0215502
PLXNC1	10154	ENSG00000136040	0.228553	-0.0884347	0.110757	0.820717
ZNF410	57862	ENSG00000119725	-0.797009	-0.102852	0.0450532	0.431508
ND3	4537		0.179229	-0.0826237	0.0985445	0.858924
ZXDB	158586	ENSG00000198455	-2.81911	-0.105877	-0.0169887	0.00831682
U2AF1	7307	ENSG00000160201	7.10713	0.256839	0.463574	5.50992e-08
URGCP	55665	ENSG00000106608	-0.0556872	-0.00573609	0.00543117	0.955948
THNSL1	79896	ENSG00000185875	-0.593364	-0.0906956	0.049816	0.557242
ARRDC1-AS1	85026	ENSG00000203993	-0.679364	-0.0176626	0.0088359	0.501949
DHRS4-AS1	55449	ENSG00000215256	0.846611	-0.0344531	0.0833564	0.4037
ATP6V0B	533	ENSG00000117410	0.670744	-0.0294626	0.058338	0.507351
SLC29A1	2030	ENSG00000112759	0.185964	-0.109395	0.131346	0.853684
LOC102724594	102724594	ENSG00000275895	7.08929	0.252499	0.456458	5.78734e-08
CNPPD1	27013	ENSG00000115649	1.55377	-0.0194677	0.144012	0.13039
GSTO1	9446	ENSG00000148834	1.80756	-0.0161921	0.268555	0.0803881
PPP6R3	55291	ENSG00000110075	-2.29763	-0.0905337	-0.00538798	0.0284936
TUBGCP5	114791	ENSG00000275835	2.12842	0.00205888	0.0965189	0.0413555
EIF3K	27335	ENSG00000178982	1.8209	-0.00348605	0.0615597	0.0782868
TAF1	6872	ENSG00000147133	-2.23336	-0.0788846	-0.00357876	0.0328802
CHST11	50515	ENSG00000171310	2.05528	0.000859074	0.223153	0.0483601
WHAMM	123720	ENSG00000156232	-0.371194	-0.00894056	0.00618727	0.713018
VDAC3	7419	ENSG00000078668	0.587823	-0.0395479	0.0715756	0.560909
SPIN2B	474343	ENSG00000186787	-2.1199	-0.066453	-0.00128424	0.0421228
MTFMT	123263	ENSG00000103707	-0.130873	-0.00294368	0.00258868	0.896722
MAN2B2	23324	ENSG00000013288	1.50582	-0.0348096	0.23124	0.142237
PSMB6	5694	ENSG00000142507	0.821233	-0.0319967	0.0751342	0.417784
ATG4A	115201	ENSG00000101844	2.30507	0.00690662	0.112996	0.0280219
AMOT	154796	ENSG00000126016	0.78303	-0.139957	0.314398	0.439551
HERC2P2	400322	ENSG00000291003	-0.448674	-0.145008	0.0927121	0.656788
SLK	9748	ENSG00000065613	-0.302114	-0.0394065	0.0292382	0.764583
IDH1	3417	ENSG00000138413	0.050177	-0.0336082	0.0353036	0.960303
PCGF5	84333	ENSG00000180628	0.752268	-0.101182	0.219443	0.457564
UBR5	51366	ENSG00000104517	-1.88934	-0.1006	0.00384522	0.0682312
MAP3K14	9020	ENSG00000006062	-0.46331	-0.124741	0.0785582	0.646379
TRIB1	10221	ENSG00000173334	-0.678354	-0.181895	0.0910962	0.50258
PDHX	8050	ENSG00000110435	-0.595947	-0.0888446	0.0486644	0.555537
CCPG1	9236	ENSG00000260916	1.52618	-0.0419333	0.291276	0.137104
NOTCH2NLR	101929796	ENSG00000286106	-0.0743044	-0.00398759	0.00370725	0.941246
LFNG	3955	ENSG00000106003	0.000603659	-0.189993	0.190106	0.999522
CRYZL1	9946	ENSG00000205758	6.14613	0.231411	0.461266	8.10162e-07
MAP4K3	8491	ENSG00000011566	-0.560446	-0.0733994	0.0417555	0.579203
ADGRL1	22859	ENSG00000072071	-0.244034	-0.0655713	0.0515566	0.808813
SSR2	6746	ENSG00000163479	1.88092	-0.0042157	0.10421	0.0694057
PPP1R3E	90673	ENSG00000235194	-0.565935	-0.09056	0.0512185	0.575512
PCSK6	5046	ENSG00000140479	-0.465453	-0.35702	0.224343	0.644861
TMEM218	219854	ENSG00000150433	-0.283377	-0.00545046	0.00412062	0.778771
ABHD2	11057	ENSG00000140526	1.53725	-0.0201823	0.143723	0.134378
SARAF	51669	ENSG00000133872	-1.4082	-0.0886913	0.0162402	0.169021
PNPLA6	10908	ENSG00000032444	1.11593	-0.0363966	0.124351	0.273026
MOB3B	79817	ENSG00000120162	-0.948825	-0.219503	0.0801144	0.350048
CDKN3	1033	ENSG00000100526	-0.409622	-0.245991	0.163706	0.6849
LOC105369373	105369373	ENSG00000255539	-0.00494263	-0.00180669	0.00179796	0.996088
WDR45B	56270	ENSG00000141580	0.572045	-0.036396	0.0647716	0.571416
NCOA4	8031	ENSG00000266412	1.8729	-0.00403648	0.0947867	0.070539
PPM1D	8493	ENSG00000170836	-1.55512	-0.121932	0.016431	0.130069
KLF3-AS1	79667		-0.0666803	-0.00498271	0.00466722	0.947264
NUDT19	390916	ENSG00000213965	0.409017	-0.0807154	0.121211	0.68534
H2AC18	8337	ENSG00000288825	1.96816	-0.00459043	0.257837	0.0580488
ARHGEF10	9639	ENSG00000104728	0.670344	-0.0602168	0.119181	0.507602
FBXO34	55030	ENSG00000178974	-0.121578	-0.00512366	0.00454717	0.904018
GDE1	51573	ENSG00000006007	2.23193	0.00729742	0.161992	0.0329842
NUP50-DT	100506714	ENSG00000226328	0.038818	-0.00449865	0.00467322	0.969284
ATPAF2	91647	ENSG00000171953	-1.21651	-0.0699855	0.0176897	0.232972
DLST	1743	ENSG00000119689	0.80822	-0.0190414	0.044039	0.425123
AP1G2-AS1	102724814	ENSG00000258727	1.34318	-0.00707225	0.0343562	0.188964
SCRN2	90507	ENSG00000141295	1.84294	-0.00243431	0.0480782	0.0749193
RABGGTA	5875	ENSG00000100949	1.41838	-0.0119766	0.0666741	0.166056
GARS1-DT	401320		0.041611	-0.00382868	0.00398817	0.967076
MED12	9968	ENSG00000184634	0.331325	-0.0528457	0.0733458	0.742629
CBX4	8535	ENSG00000141582	-1.81704	-0.122833	0.00708582	0.0788899
SLC25A20	788	ENSG00000178537	1.59049	-0.0138942	0.112323	0.121872
RIPK1	8737	ENSG00000137275	1.26719	-0.0258531	0.11069	0.214524
TXNDC11	51061	ENSG00000153066	2.43321	0.00803139	0.0912441	0.0209282
ARMCX5-GPRASP2	100528062	ENSG00000286237	-0.8609	-0.0585571	0.0237953	0.395903
PCBP3	54039	ENSG00000183570	2.65579	0.0335479	0.255596	0.0123841
UBXN2A	165324	ENSG00000173960	0.67227	-0.0225748	0.0447746	0.506392
HLCS	3141	ENSG00000159267	6.6865	0.293101	0.550379	1.76892e-07
NDRG1	10397	ENSG00000104419	1.0325	-0.0741762	0.226282	0.309828
GALNT2	2590	ENSG00000143641	1.18355	-0.0461842	0.173904	0.245587
RPN2	6185	ENSG00000118705	2.24551	0.00658585	0.136997	0.0320075
SGK1	6446	ENSG00000118515	2.00767	-0.00255392	0.324595	0.0534625
SLC9B2	133308	ENSG00000164038	-0.220812	-0.00725482	0.00583737	0.826686
STMN1	3925	ENSG00000117632	-2.03374	-0.236278	0.000334669	0.0506123
LOC401261	401261		-1.39277	-0.115424	0.0217494	0.173599
RABIF	5877	ENSG00000183155	1.29435	-0.0117882	0.0527403	0.205105
IPMK	253430	ENSG00000151151	-0.855243	-0.108944	0.0445699	0.398978
MAN1B1	11253	ENSG00000177239	1.9871	-0.00137782	0.105845	0.0558095
CFAP298	56683	ENSG00000159079	6.85251	0.303204	0.56017	1.11399e-07
LOC107984347	107984347		-0.0629272	-0.00208759	0.00196262	0.950228
THEM6	51337	ENSG00000130193	-1.78133	-0.323664	0.0218705	0.084659
DRG1	4733	ENSG00000185721	0.0783886	-0.00351982	0.0038012	0.938023
PYROXD2	84795	ENSG00000119943	1.15434	-0.0764035	0.275678	0.257181
LHPP	64077	ENSG00000107902	-0.424116	-0.0968389	0.0634971	0.67441
USP32	84669	ENSG00000170832	1.342	-0.0345903	0.167692	0.189343
TMTC4	84899	ENSG00000125247	-0.874658	-0.0799433	0.031955	0.388486
PHC2	1912	ENSG00000134686	-0.157526	-0.200859	0.172056	0.875852
CASTOR2	729438	ENSG00000274070	0.0836821	-0.0623219	0.0676549	0.933847
LHFPL2	10184	ENSG00000145685	1.16012	-0.047578	0.17311	0.254858
BBOF1	80127	ENSG00000119636	2.06915	0.00155944	0.216205	0.0469564
CAPN1	823	ENSG00000014216	2.19275	0.00644911	0.178123	0.035956
CARF	79800	ENSG00000138380	-1.04316	-0.0821178	0.0265415	0.304943
VEGFB	7423	ENSG00000173511	0.820842	-0.0548021	0.128627	0.418004
ATMIN	23300	ENSG00000166454	-2.13794	-0.074389	-0.00175278	0.0405132
PPP2R1B	5519	ENSG00000137713	0.0180083	-0.0760262	0.0773807	0.985748
JPT1	51155	ENSG00000189159	0.233774	-0.0961164	0.121003	0.816697
ACOT1	641371	ENSG00000184227	-0.111332	-0.00359425	0.00322216	0.912071
ATP23	91419	ENSG00000166896	0.113826	-0.00297878	0.00333093	0.91011
RRAGC	64121	ENSG00000116954	1.58966	-0.00669114	0.0539801	0.12206
MLLT11	10962	ENSG00000213190	-0.121533	-0.148175	0.131509	0.904053
KLF6	1316	ENSG00000067082	-0.0336343	-0.189211	0.183072	0.973384
MAN1C1	57134	ENSG00000117643	-1.44225	-0.251258	0.0431007	0.159259
GSTM4	2948	ENSG00000168765	0.0550038	-0.00584002	0.00616375	0.956488
RETREG1	54463	ENSG00000154153	0.943492	-0.155332	0.422763	0.352725
RAB35	11021	ENSG00000111737	0.897204	-0.0267588	0.0687931	0.376525
LINC02603	158257	ENSG00000230262	-0.0955073	-0.00349468	0.00318202	0.924527
MIR17HG	407975	ENSG00000215417	-2.63551	-0.25483	-0.0324869	0.013002
MDN1-AS1	101929057		-0.0480932	-0.00427642	0.00407938	0.96195
PXMP4	11264	ENSG00000101417	-0.0767197	-0.00558161	0.00517691	0.93934
LOC729867	729867	ENSG00000227741	1.53968	-0.0147996	0.105977	0.133784
METTL7A	25840	ENSG00000185432	1.11952	-0.0855379	0.293717	0.271517
TMTC2	160335	ENSG00000179104	-0.165621	-0.197616	0.167931	0.869531
UBE2L3	7332	ENSG00000185651	0.231093	-0.0390438	0.0490223	0.818761
DHCR7	1717	ENSG00000172893	0.484212	-0.0637979	0.103522	0.631639
GEMIN8	54960	ENSG00000046647	-1.07435	-0.045069	0.0139694	0.290955
FAM174A	345757	ENSG00000174132	0.049826	-0.00373142	0.0039183	0.960581
AIFM2	84883	ENSG00000042286	0.452025	-0.0587756	0.0922474	0.654398
GLG1	2734	ENSG00000090863	0.416006	-0.0424475	0.0642009	0.680272
PCNX2	80003	ENSG00000135749	1.55856	-0.0236941	0.177257	0.129253
STARD10	10809	ENSG00000214530	2.36718	0.01183	0.159098	0.0243484
TUBB4B	10383	ENSG00000188229	0.983508	-0.0445382	0.127499	0.332972
FAM156B	727866	ENSG00000179304	0.694248	-0.00719148	0.0146141	0.492697
SPATC1L	84221	ENSG00000160284	2.27191	0.0409875	0.760408	0.0301817
CFAP298-TCP10L	110091775	ENSG00000265590	6.32814	0.278641	0.543665	4.84032e-07
MTDH	92140	ENSG00000147649	-0.801875	-0.0519481	0.0226273	0.42873
SLC39A9	55334	ENSG00000029364	0.0241338	-0.00399327	0.0040889	0.980901
STRN	6801	ENSG00000115808	-1.60164	-0.0694682	0.00835392	0.119377
TRAPPC6A	79090	ENSG00000007255	0.662783	-0.0352971	0.0692825	0.512368
LOC646471	646471		0.816991	-0.0414929	0.0969509	0.420168
FBXO42	54455	ENSG00000037637	-0.434503	-0.0118635	0.00769642	0.666933
AFG3L2	10939	ENSG00000141385	0.167329	-0.0720276	0.0849027	0.868198
PARP9	83666	ENSG00000138496	1.62923	-0.0197291	0.176417	0.113386
FAM168B	130074	ENSG00000152102	-0.85469	-0.091256	0.0373582	0.39928
NOD1	10392	ENSG00000106100	0.0600684	-0.0043521	0.00461624	0.952487
ADA	100	ENSG00000196839	1.95055	-0.00483329	0.216779	0.0602014
ATP5PO	539	ENSG00000241837	7.31359	0.281306	0.49887	3.12912e-08
NUCB2	4925	ENSG00000070081	1.73975	-0.0151507	0.191012	0.0918243
GRAMD1B	57476	ENSG00000023171	0.662922	-0.083428	0.16378	0.51228
FAM156A	29057	ENSG00000268350	0.865931	-0.00737657	0.0182622	0.39318
FBXO31	79791	ENSG00000103264	-0.0130909	-0.00483639	0.0047747	0.989639
C21orf58	54058	ENSG00000160298	3.26333	0.0951547	0.412308	0.00268294
IGF2BP3	10643	ENSG00000136231	0.732994	-0.0647482	0.137399	0.469069
LOC100996442	100996442		-0.0157667	-0.00240255	0.00236569	0.987522
SLC6A16	28968	ENSG00000063127	-1.12562	-0.359559	0.103819	0.268967
ACSS2	55902	ENSG00000131069	1.44487	-0.0239111	0.140111	0.158526
TRAF6	7189	ENSG00000175104	-0.00536147	-0.00473559	0.00471076	0.995757
ATP2A2	488	ENSG00000174437	0.225771	-0.0330591	0.0412894	0.822862
RAB31	11031	ENSG00000168461	1.23736	-0.0638953	0.261019	0.225244
ZNF559-ZNF177	100529215	ENSG00000270011	-1.29549	-0.258955	0.057772	0.204717
RBM3	5935	ENSG00000102317	-1.96415	-0.160212	0.00301598	0.0585338
SLC22A23	63027	ENSG00000137266	-0.4924	-0.165826	0.101327	0.625906
ZSCAN2	54993	ENSG00000176371	0.0174955	-0.08859	0.090123	0.986153
TBC1D5	9779	ENSG00000131374	0.0946974	-0.00304486	0.00334138	0.925165
ACAP1	9744	ENSG00000072818	1.06771	-0.0524441	0.167683	0.293897
USP42	84132	ENSG00000106346	-2.46977	-0.0707424	-0.00674989	0.0192289
TNRC6B	23112	ENSG00000100354	-0.936003	-0.103871	0.0385218	0.356507
EMC1	23065	ENSG00000127463	-0.292669	-0.0496823	0.0372129	0.771725
ADGRL1-AS1	100507373	ENSG00000267169	-0.609778	-0.0598167	0.0322811	0.546453
AKIRIN1	79647	ENSG00000174574	1.07172	-0.0369989	0.118943	0.292119
RAB4A	5867	ENSG00000168118	0.0559569	-0.00313596	0.00331289	0.955735
ADIPOR2	79602	ENSG00000006831	0.612509	-0.0349322	0.0649199	0.544669
STK33	65975	ENSG00000130413	-0.329486	-0.172858	0.124775	0.744004
COQ2	27235	ENSG00000173085	-0.537362	-0.0788827	0.0459835	0.594854
TMEM87A	25963	ENSG00000103978	1.15125	-0.0212609	0.0763722	0.258432
PDCD2L	84306	ENSG00000126249	0.81552	-0.0486086	0.113382	0.420997
RNPEPL1	57140	ENSG00000142327	1.46745	-0.0118054	0.0723719	0.152327
LOC102723342	102723342		0.558173	-0.0437226	0.0766722	0.580736
NPEPPS	9520	ENSG00000141279	-0.0908599	-0.0415793	0.0380327	0.928188
PXN	5829	ENSG00000089159	1.84637	-0.00797843	0.160523	0.0744052
PPP1CA	5499	ENSG00000172531	2.10316	0.00165421	0.107669	0.0436656
STARD3NL	83930	ENSG00000010270	0.198583	-0.00441835	0.00537157	0.843886
VDAC2	7417	ENSG00000165637	1.05557	-0.033996	0.106938	0.299321
CLUAP1	23059	ENSG00000103351	0.0026446	-0.00412365	0.00413435	0.997907
TMEM117	84216	ENSG00000139173	-0.00826378	-0.0825343	0.0818681	0.993459
TMEM116	89894	ENSG00000198270	2.43172	0.00785761	0.0895786	0.0210001
PVR	5817	ENSG00000073008	1.01162	-0.0362357	0.10756	0.319551
MMP25-AS1	100507419		0.0465595	-0.00243672	0.00255058	0.963163
CELSR3	1951	ENSG00000008300	-1.13017	-0.196231	0.0562965	0.267075
ACSF3	197322	ENSG00000176715	-0.190126	-0.0360886	0.0299339	0.85045
NADK	65220	ENSG00000008130	2.19865	0.00375068	0.0998883	0.0354934
ATL1	51062	ENSG00000198513	0.11013	-0.172159	0.191812	0.913016
PDE4A	5141	ENSG00000065989	1.1435	-0.0439286	0.156052	0.261586
PABIR3	159091	ENSG00000156500	-0.281002	-0.127739	0.096802	0.780576
PGBD4	161779	ENSG00000182405	-0.182253	-0.00849861	0.00710431	0.856571
ATP5PF	522	ENSG00000154723	8.34217	0.316472	0.521291	2.01122e-09
ZDHHC4	55146	ENSG00000136247	-0.404773	-0.0894511	0.059825	0.688424
KLRG1	10219	ENSG00000139187	0.122375	-0.0027436	0.00309386	0.903392
OTUD7B	56957	ENSG00000264522	-0.0479707	-0.00360421	0.00343856	0.962047
KAT7	11143	ENSG00000136504	-0.111815	-0.0771834	0.0691601	0.911691
RAB20	55647	ENSG00000139832	1.23093	-0.0447765	0.181105	0.227607
MAML1	9794	ENSG00000161021	-2.83826	-0.0813778	-0.0133259	0.00793205
PLEKHM3	389072	ENSG00000178385	-1.14361	-0.105379	0.0296593	0.261539
PSAP	5660	ENSG00000197746	1.01324	-0.0403389	0.119992	0.31879
TMEM200B	399474	ENSG00000253304	0.237503	-0.0820135	0.103632	0.813829
BSCL2	26580	ENSG00000168000	2.27748	0.00598873	0.108642	0.0298085
MT1X	4501	ENSG00000187193	0.770683	-0.133433	0.295527	0.446729
FZR1	51343	ENSG00000105325	-0.62912	-0.104185	0.0550626	0.533879
ADPRS	54936	ENSG00000116863	2.0211	-0.000296768	0.06544	0.0519775
ATP6V1F	9296	ENSG00000128524	0.030747	-0.00349156	0.00359845	0.975668
NDUFA6-DT	100132273	ENSG00000237037	-0.103704	-0.00591713	0.0053445	0.918072
DGKH	160851	ENSG00000102780	-1.79015	-0.311255	0.0202673	0.0832027
STAG3L2	442582		0.30864	-0.0323412	0.0438751	0.75966
TAGLN2	8407	ENSG00000158710	1.86269	-0.0164965	0.364046	0.0720068
TLK2	11011	ENSG00000146872	-1.75263	-0.0649621	0.00491461	0.0895529
MARCHF1	55016	ENSG00000145416	-0.141617	-0.00755114	0.00657057	0.888299
CARD8	22900	ENSG00000105483	-2.07727	-0.182951	-0.00167788	0.0461514
CREB3L4	148327	ENSG00000143578	-0.938306	-0.123424	0.0456426	0.355341
MAPKAP1	79109	ENSG00000119487	1.7014	-0.00909556	0.100634	0.098879
GOLPH3L	55204	ENSG00000143457	-0.0951262	-0.0682238	0.0621433	0.924827
TRNM	4569		0.0246238	-0.00380197	0.0038949	0.980513
SIRT2	22933	ENSG00000068903	2.0289	-0.000256174	0.0982388	0.051131
TOB1	10140	ENSG00000141232	-0.0932656	-0.00615529	0.00561696	0.926293
PTPRS	5802	ENSG00000105426	-3.48189	-0.163823	-0.0427961	0.00150425
UBAP1	51271	ENSG00000165006	0.461831	-0.0351983	0.0558054	0.647427
ARV1	64801	ENSG00000173409	0.0792724	-0.00286099	0.00309238	0.937325
CA14	23632	ENSG00000118298	0.417394	-0.0242273	0.0366954	0.679267
PCMTD1-DT	102724330		-0.0457657	-0.00658362	0.00629464	0.963791
VPS37B	79720	ENSG00000139722	0.399728	-0.0429878	0.0639459	0.692098
MFSD14A	64645	ENSG00000156875	-0.00117466	-0.00444604	0.00444092	0.99907
KIFC3	3801	ENSG00000140859	0.366715	-0.11839	0.170298	0.716323
AVL9	23080	ENSG00000105778	-1.27964	-0.0634843	0.0145339	0.210168
LINC00174	285908	ENSG00000179406	-0.194151	-0.00576552	0.00476323	0.847324
RBBP9	10741	ENSG00000089050	-0.474801	-0.0741851	0.046167	0.638257
ANKRD10	55608	ENSG00000088448	-3.27289	-0.176027	-0.040868	0.00261666
SGMS2	166929	ENSG00000164023	1.74237	-0.0241483	0.307347	0.0913581
GET1	7485	ENSG00000182093	6.28188	0.275221	0.539845	5.51607e-07
PGAM4	441531	ENSG00000226784	0.99767	-0.0428692	0.124972	0.326164
KPNB1-DT	112268184	ENSG00000263766	-0.289503	-0.0492252	0.0369876	0.774124
FHIT	2272	ENSG00000189283	-0.803774	-0.103424	0.0449498	0.427648
TAPT1-AS1	202020	ENSG00000263327	-0.635361	-0.0768076	0.0403195	0.529855
C11orf42	160298	ENSG00000180878	-1.53335	-0.171433	0.0242868	0.135333
CEP83	51134	ENSG00000173588	0.402534	-0.0794526	0.118528	0.690053
DCAF12	25853	ENSG00000198876	0.348436	-0.0881676	0.1245	0.729868
MDM2	4193	ENSG00000135679	1.41192	-0.0474452	0.260923	0.167934
MFSD2A	84879	ENSG00000168389	-0.820221	-0.277997	0.118529	0.418353
GOLGA8A	23015	ENSG00000175265	-0.0788063	-0.118664	0.109835	0.937693
PRDM11	56981	ENSG00000019485	-0.480496	-0.0963624	0.0596152	0.634249
LMAN2	10960	ENSG00000169223	2.93068	0.0315301	0.175848	0.0062993
POLG2	11232	ENSG00000256525	-2.52246	-0.0838068	-0.00887216	0.0170014
NOCT	25819	ENSG00000151014	0.681203	-0.0695863	0.139382	0.5008
RALBP1	10928	ENSG00000017797	0.570341	-0.0388595	0.0690304	0.572557
ZNF28	7576	ENSG00000198538	-0.0467267	-0.00517068	0.00493906	0.963031
RHOB	388	ENSG00000143878	-0.457208	-0.278553	0.176534	0.650709
SZRD1	26099	ENSG00000055070	0.312544	-0.0499901	0.0680844	0.75672
RETREG3	162427	ENSG00000141699	-1.14566	-0.0639538	0.0179473	0.260703
TPCN2	219931	ENSG00000162341	-0.731358	-0.106277	0.0501743	0.470053
SLX9	85395	ENSG00000160256	5.33179	0.200551	0.449028	8.29377e-06
MOCS2-DT	257396	ENSG00000247796	-0.0387946	-0.0036254	0.00349005	0.969303
NEU1	4758	ENSG00000204386	2.16757	0.00483559	0.158869	0.0379898
ATP11A	23250	ENSG00000068650	1.06751	-0.0307849	0.0984046	0.293984
OGT	8473	ENSG00000147162	-1.64561	-0.149167	0.0159446	0.109948
GCNA	93953	ENSG00000147174	-2.92209	-0.29687	-0.0528075	0.00643662
GNPTAB	79158	ENSG00000111670	0.603814	-0.0931248	0.171456	0.550361
CEP104	9731	ENSG00000116198	-0.951937	-0.061884	0.0224986	0.348493
VAMP1	6843	ENSG00000139190	0.575131	-0.0515748	0.0920864	0.569354
MIA2	4253	ENSG00000150527	0.977057	-0.0329289	0.0934931	0.336105
EOGT	285203	ENSG00000163378	0.782871	-0.0523152	0.117499	0.439643
SMN2	6607	ENSG00000205571	0.427484	-0.0604953	0.09258	0.671982
GNB2	2783	ENSG00000172354	0.717424	-0.0314416	0.0655649	0.478484
MTCH2	23788	ENSG00000109919	0.143641	-0.0406776	0.0468415	0.886714
MOCS2	4338	ENSG00000164172	0.116673	-0.00528865	0.00593046	0.907872
RILP	83547	ENSG00000167705	1.3816	-0.0421926	0.219398	0.176972
MGAT5	4249	ENSG00000152127	-1.10296	-0.0677917	0.020204	0.278534
SYNGR1	9145	ENSG00000100321	-1.34687	-0.170299	0.0348327	0.187787
NFKB2	4791	ENSG00000077150	0.36184	-0.0400265	0.0572923	0.719927
PIGH	5283	ENSG00000100564	-0.742004	-0.058473	0.0272762	0.46367
MDN1	23195	ENSG00000112159	-0.245821	-0.0716807	0.0562601	0.807441
ZBTB38	253461	ENSG00000177311	-0.723754	-0.0939164	0.0447193	0.474643
SSR4	6748	ENSG00000180879	2.32161	0.00626438	0.0968461	0.0269975
COX2	4513		0.469635	-0.0901064	0.144018	0.641903
EIF4E3	317649	ENSG00000163412	1.65272	-0.0203746	0.194489	0.108483
GDI2	2665	ENSG00000057608	1.22642	-0.0145419	0.0584099	0.229276
TTC3	7267	ENSG00000182670	3.28417	0.132557	0.566978	0.0025404
FAM184B	27146	ENSG00000047662	-1.14618	-0.105243	0.0295122	0.260489
FBXO45	200933	ENSG00000174013	-0.0583495	-0.00455645	0.00430299	0.953845
INPP5F	22876	ENSG00000198825	1.93495	-0.0132563	0.503873	0.0621659
HHAT	55733	ENSG00000054392	1.09138	-0.0949557	0.313559	0.283516
MPRIP	23164	ENSG00000133030	-0.495689	-0.0770701	0.0469322	0.62361
WDR44	54521	ENSG00000131725	-0.998302	-0.175734	0.060233	0.325862
CAPG	822	ENSG00000042493	0.98914	-0.13147	0.379081	0.330253
ND6	4541		0.3626	-0.0931701	0.133462	0.719365
FBXO6	26270	ENSG00000116663	2.22964	0.00916182	0.205721	0.0331518
SCAPER	49855	ENSG00000140386	0.602579	-0.0634668	0.116696	0.551172
HIVEP2	3097	ENSG00000010818	0.867842	-0.0680072	0.168751	0.39215
AKAP1	8165	ENSG00000121057	-1.00751	-0.12184	0.0412663	0.321489
EGR2	1959	ENSG00000122877	-1.70221	-0.550442	0.0496201	0.098725
MAPRE1	22919	ENSG00000101367	-0.937151	-0.116504	0.0431453	0.355925
BORCS6	54785	ENSG00000196544	-0.00767201	-0.00227978	0.00226269	0.993928
KIAA0825	285600	ENSG00000185261	0.0205775	-0.00642379	0.00655474	0.983715
BMAL1	406	ENSG00000133794	0.256121	-0.0694653	0.0894178	0.799549
C8orf76	84933	ENSG00000189376	0.0715856	-0.0042422	0.00455083	0.943392
TRNW	4578		0.075887	-0.00788636	0.00849591	0.939997
TET2	54790	ENSG00000168769	-1.03313	-0.250116	0.081921	0.309537
SPATA24	202051	ENSG00000170469	0.857535	-0.0121476	0.0297739	0.397731
JAZF1	221895	ENSG00000153814	0.981371	-0.0618151	0.176476	0.334007
STIM1	6786	ENSG00000167323	0.912575	-0.056773	0.148721	0.368509
MDH1	4190	ENSG00000014641	0.208145	-0.0424734	0.0521281	0.836477
HMCES	56941	ENSG00000183624	-0.769341	-0.102228	0.0462277	0.447513
FAM13B	51306	ENSG00000031003	-0.83426	-0.114213	0.0479007	0.410517
FNIP1	96459	ENSG00000217128	-0.542607	-0.0711354	0.0412386	0.591281
RABGEF1	27342	ENSG00000154710	0.165813	-0.0702793	0.082718	0.869381
FBXL20	84961	ENSG00000108306	-1.92289	-0.12061	0.0035497	0.0637218
PGAM1	5223	ENSG00000171314	1.55317	-0.02235	0.165104	0.130533
GRK4	2868	ENSG00000125388	-0.0324803	-0.00353494	0.00342411	0.974297
ANKRD40	91369	ENSG00000154945	-0.824667	-0.0551598	0.0233961	0.415861
PDIA4	9601	ENSG00000155660	1.95619	-0.00403463	0.193468	0.0595052
LRRC59	55379	ENSG00000108829	1.20703	-0.0312658	0.121931	0.236551
CITED2	10370	ENSG00000164442	-0.476392	-0.165755	0.102983	0.637136
DYNLT2B	255758	ENSG00000213123	0.987973	-0.0387502	0.111566	0.330815
ARHGDIA	396	ENSG00000141522	-0.053094	-0.0705027	0.0669251	0.957998
ARIH1	25820	ENSG00000166233	-0.871855	-0.0629789	0.0252589	0.38999
PRAF2	11230	ENSG00000243279	-0.460215	-0.127621	0.0806293	0.648573
ZGPAT	84619	ENSG00000197114	-0.0649169	-0.00721278	0.00676778	0.948657
NUDT18	79873	ENSG00000275074	1.48341	-0.0285102	0.180613	0.148062
TSPAN14	81619	ENSG00000108219	-0.76226	-0.15053	0.0686227	0.451666
KIAA2013	90231	ENSG00000116685	1.63144	-0.01051	0.094547	0.112916
TMEM107	84314	ENSG00000179029	2.08953	0.000812879	0.0671099	0.0449594
STXBP1	6812	ENSG00000136854	0.912857	-0.0552881	0.144881	0.368363
NUDT7	283927	ENSG00000140876	-0.0841508	-0.0066594	0.00613164	0.933478
PMS1	5378	ENSG00000064933	-1.95362	-0.08864	0.0019066	0.059821
TOR3A	64222	ENSG00000186283	0.942588	-0.0375609	0.102113	0.35318
TRAPPC10	7109	ENSG00000160218	7.50229	0.238734	0.416996	1.87343e-08
SIAH2	6478	ENSG00000181788	1.81265	-0.0087642	0.148815	0.0795813
IRS2	8660	ENSG00000185950	0.796769	-0.059338	0.135426	0.431645
UBE2D4	51619	ENSG00000078967	-0.0144941	-0.0029706	0.00292867	0.988529
GPD2	2820	ENSG00000115159	-2.06337	-0.1196	-0.000695361	0.0475369
GOLPH3	64083	ENSG00000113384	-1.18643	-0.0468433	0.0123875	0.244468
SLC19A1	6573	ENSG00000173638	4.47025	0.200878	0.537973	9.74076e-05
GPI	2821	ENSG00000105220	1.92892	-0.00477312	0.171273	0.0629401
HIPK1	204851	ENSG00000163349	-1.18409	-0.0889806	0.0236121	0.245377
AHI1	54806	ENSG00000135541	-0.0370942	-0.00442253	0.00426453	0.970648
SLC15A3	51296	ENSG00000110446	-0.171863	-0.112254	0.0948061	0.864662
TMEM183A	92703	ENSG00000163444	0.447101	-0.0372898	0.0582295	0.65791
NUDT14	256281	ENSG00000183828	0.396887	-0.0894466	0.13267	0.69417
LOC644656	644656	ENSG00000268403	-0.117096	-0.00358323	0.00319411	0.907539
ARNT	405	ENSG00000143437	-0.180658	-0.00297636	0.00249198	0.857812
ATP5PD	10476	ENSG00000167863	1.54612	-0.0112724	0.0819189	0.132225
ACAD10	80724	ENSG00000111271	1.25376	-0.0224927	0.0942725	0.219301
DNAJB12	54788	ENSG00000148719	1.14568	-0.0118451	0.04221	0.260697
LIPT2	387787	ENSG00000175536	0.0541742	-0.0401255	0.0423153	0.957144
AKAP13	11214	ENSG00000170776	0.112762	-0.078643	0.0878481	0.910946
MITD1	129531	ENSG00000158411	-0.744742	-0.0180041	0.00837252	0.462036
ILRUN	64771	ENSG00000196821	-0.667778	-0.0973879	0.0493447	0.509216
STIMATE	375346	ENSG00000213533	-0.575918	-0.0551098	0.0308395	0.568828
STAU1	6780	ENSG00000124214	0.0982707	-0.0352454	0.0388138	0.92235
TMEM115	11070	ENSG00000126062	1.12535	-0.0225207	0.0779669	0.26908
SNED1	25992	ENSG00000162804	0.847483	-0.0894824	0.216719	0.403222
DHRSX	207063	ENSG00000169084	1.51777	-0.0227952	0.15542	0.139205
EIF3F	8665	ENSG00000175390	-1.80346	-0.073767	0.00453117	0.0810439
ANKRD53	79998	ENSG00000144031	1.00229	-0.0132544	0.0388702	0.323964
CHST14	113189	ENSG00000169105	0.271567	-0.0716545	0.0936676	0.787755
CIPC	85457	ENSG00000198894	-1.46606	-0.0768754	0.0125755	0.152702
LOC107985154	107985154		0.566585	-0.0513542	0.0908626	0.575076
STK35	140901	ENSG00000125834	-0.098273	-0.00524773	0.00476526	0.922348
BAHD1	22893	ENSG00000140320	-0.257098	-0.0667451	0.0518013	0.798802
AKR1A1	10327	ENSG00000117448	2.47423	0.0109748	0.113953	0.0190302
HOMEZ	57594	ENSG00000290292	0.135027	-0.00603108	0.00688627	0.893464
SDSL	113675	ENSG00000139410	1.83269	-0.0280797	0.525717	0.0764694
TK2	7084	ENSG00000166548	1.90391	-0.00635894	0.184927	0.06624
PWP2	5822	ENSG00000241945	5.90034	0.259385	0.53343	1.62987e-06
TADA2B	93624	ENSG00000173011	-0.015027	-0.00466143	0.00459325	0.988107
CERS4	79603	ENSG00000090661	0.0682112	-0.00444073	0.00474805	0.946056
ZNF32-AS2	414208	ENSG00000230565	-0.0815873	-0.00280361	0.00258793	0.935499
HECTD2	143279	ENSG00000165338	-1.13203	-0.255576	0.0731284	0.266301
IFT172	26160	ENSG00000138002	-0.186183	-0.119817	0.0997714	0.853514
SETD7	80854	ENSG00000145391	1.6439	-0.0300254	0.279555	0.110303
ZFP90	146198	ENSG00000184939	-0.0396638	-0.00465847	0.00448073	0.968615
PELI1	57162	ENSG00000197329	-1.14765	-0.187926	0.0525877	0.259895
YTHDF1	54915	ENSG00000149658	-0.806159	-0.0389351	0.016875	0.426292
TMEM183BP	653659	ENSG00000224831	0.238261	-0.0463346	0.0585924	0.813247
CPM	1368	ENSG00000135678	1.32636	-0.0657989	0.310553	0.194409
LOC105374809	105374809		-0.0726792	-0.00244405	0.00227585	0.942528
INVS	27130	ENSG00000119509	-0.00479495	-0.00445517	0.00443427	0.996205
LINC-PINT	378805	ENSG00000231721	0.0588535	-0.00268313	0.00284258	0.953447
ETHE1	23474	ENSG00000105755	1.3446	-0.0390913	0.190369	0.188511
FN3KRP	79672	ENSG00000141560	-1.65482	-0.0738269	0.00768775	0.108053
N4BP1	9683	ENSG00000102921	0.000547954	-0.0530893	0.0531178	0.999566
TUG1	55000	ENSG00000253352	-0.12975	-0.00464509	0.00408942	0.897602
MAP6D1	79929	ENSG00000180834	0.063894	-0.0032732	0.00348492	0.949465
RAB27A	5873	ENSG00000069974	1.48463	-0.0260602	0.165512	0.14774
ORC3	23595	ENSG00000135336	-0.247843	-0.046645	0.0365367	0.80589
ZBTB44	29068	ENSG00000196323	0.107251	-0.00478391	0.00531498	0.915281
SEC24C	9632	ENSG00000176986	0.838288	-0.014276	0.0342013	0.408286
ZNF654	55279	ENSG00000175105	-0.274088	-0.0609257	0.0464902	0.785835
ENO2	2026	ENSG00000111674	1.25032	-0.058488	0.243813	0.220539
ZUP1	221302	ENSG00000153975	-0.13377	-0.00459405	0.0040285	0.894449
PSMD11	5717	ENSG00000108671	-0.619358	-0.048815	0.0260731	0.540206
ASH1L	55870	ENSG00000116539	-2.31037	-0.115582	-0.00719706	0.0276896
PNISR	25957	ENSG00000132424	-2.55314	-0.146846	-0.0164227	0.0158167
FRMD4B	23150	ENSG00000114541	-0.519677	-0.269086	0.159803	0.60698
MAGED2	10916	ENSG00000102316	1.28705	-0.0230073	0.101713	0.207604
RCCD1	91433	ENSG00000166965	-2.02528	-0.103273	0.000361591	0.0515224
CNNM4	26504	ENSG00000158158	-0.792821	-0.0853125	0.0375515	0.433908
ATP5F1B	506	ENSG00000110955	2.19262	0.00394849	0.10914	0.0359656
PAPSS1	9061	ENSG00000138801	2.43138	0.00686153	0.0782856	0.0210168
ATRN	8455	ENSG00000088812	-1.80694	-0.0828695	0.00501074	0.0804875
RB1	5925	ENSG00000139687	-2.11482	-0.103833	-0.00188223	0.0425855
ARL6IP1	23204	ENSG00000170540	1.07222	-0.029844	0.0960067	0.291897
PLD3	23646	ENSG00000105223	2.41014	0.0115715	0.138923	0.0220695
PRADC1	84279	ENSG00000135617	2.66627	0.0167458	0.125731	0.0120756
ZNF592	9640	ENSG00000166716	0.00822979	-0.00556006	0.00560511	0.993486
MRPL17	63875	ENSG00000158042	1.79447	-0.0093662	0.146545	0.0824961
SMN1	6606	ENSG00000172062	0.274578	-0.0580269	0.0760819	0.785462
CHP1P2	729603		0.0626371	-0.00233359	0.00248147	0.950458
TRNG	4563		0.0490741	-0.00485475	0.00509414	0.961175
RRP1B	23076	ENSG00000160208	5.38335	0.166896	0.370487	7.15353e-06
LPIN2	9663	ENSG00000101577	0.674944	-0.0765908	0.152358	0.504714
ARF3	377	ENSG00000134287	0.611245	-0.0315164	0.058492	0.545494
USP46	64854	ENSG00000109189	-0.351979	-0.0875773	0.0617981	0.727236
SUGP2	10147	ENSG00000064607	0.105875	-0.0028763	0.00319128	0.916364
UBE2G2	7327	ENSG00000184787	8.72335	0.297004	0.478261	7.52172e-10
TEX2	55852	ENSG00000136478	-0.216061	-0.139306	0.112617	0.830356
SLC35B1	10237	ENSG00000121073	1.16493	-0.014946	0.0547617	0.252934
AP2B1	163	ENSG00000006125	1.66405	-0.00749865	0.0739668	0.10618
SERPINI1	5274	ENSG00000163536	0.0142856	-0.00651871	0.00661067	0.988694
ABHD1	84696	ENSG00000143994	1.11659	-0.0151548	0.0518242	0.272752
IFT80	57560	ENSG00000068885	-0.239183	-0.0891849	0.0704623	0.812538
TOMM7	54543	ENSG00000196683	0.334093	-0.0625591	0.0870699	0.740559
ZSCAN5A	79149	ENSG00000131848	-0.0175692	-0.00281234	0.0027643	0.986095
SLC31A2	1318	ENSG00000136867	1.47029	-0.0213649	0.131734	0.151562
LAMTOR4	389541	ENSG00000188186	0.740787	-0.0413948	0.0886175	0.464397
IDH2	3418	ENSG00000182054	0.977349	-0.0458891	0.130339	0.335962
BSDC1	55108	ENSG00000160058	-0.696049	-0.0971227	0.047698	0.491584
ASXL2	55252	ENSG00000143970	-1.7326	-0.0445391	0.00362389	0.0931067
RAB1B	81876	ENSG00000174903	1.57553	-0.0105401	0.0821204	0.125286
ACOT8	10005	ENSG00000101473	1.46538	-0.0262861	0.160466	0.152888
MRM2	29960	ENSG00000122687	0.0147657	-0.0590188	0.0598796	0.988314
WIPF2	147179	ENSG00000171475	0.231526	-0.03506	0.0440394	0.818427
AEN	64782	ENSG00000181026	0.204549	-0.128563	0.157226	0.839262
PPIB	5479	ENSG00000166794	3.28154	0.039913	0.170995	0.00255799
PCMT1	5110	ENSG00000120265	1.37305	-0.0134283	0.0687585	0.179587
OTUD5	55593	ENSG00000068308	-2.0629	-0.0892095	-0.000508573	0.0475841
BAZ1A-AS1	112268124	ENSG00000258738	-0.0946135	-0.00469009	0.00427423	0.925231
PHKA2	5256	ENSG00000044446	-0.157703	-0.0927043	0.0793968	0.875714
ADARB1	104	ENSG00000197381	5.74977	0.177478	0.372595	2.50505e-06
CAPN10-DT	101752400	ENSG00000260942	-0.119864	-0.00352543	0.00313405	0.905365
CCT7	10574	ENSG00000135624	0.747722	-0.0334178	0.0721039	0.460263
ZNF37A	7587	ENSG00000075407	-2.16334	-0.384682	-0.0113341	0.0383407
TARS3	123283	ENSG00000185418	-0.722269	-0.0656057	0.0312909	0.475543
GLCE	26035	ENSG00000138604	-0.784426	-0.0820527	0.036468	0.438743
PEX11B	8799	ENSG00000131779	0.0169289	-0.00347975	0.003538	0.986602
TRMT11	60487	ENSG00000066651	-1.14928	-0.0970306	0.0270888	0.259233
INPP5A	3632	ENSG00000068383	-0.256951	-0.066431	0.0515651	0.798915
NELFCD	51497	ENSG00000101158	-0.149543	-0.00412174	0.00355859	0.882094
HERC2P9	440248	ENSG00000291082	-0.253884	-0.109744	0.0854464	0.801261
CEP76	79959	ENSG00000101624	-1.8304	-0.0620697	0.00335401	0.07682
AKAP3	10566	ENSG00000111254	3.2367	0.0575459	0.253615	0.00287638
IFNGR2	3460	ENSG00000159128	7.40689	0.278518	0.490181	2.42688e-08
CCDC50	152137	ENSG00000152492	-2.4158	-0.212727	-0.0179665	0.0217845
LINC01138	388685	ENSG00000274020	0.424713	-0.0152845	0.0233245	0.673979
EOLA2	541578	ENSG00000197021	0.939285	-0.0185962	0.0503481	0.354846
KIAA0753	9851	ENSG00000198920	-0.479831	-0.0570421	0.0353138	0.634716
SLC4A2	6522	ENSG00000164889	1.68227	-0.0180246	0.187779	0.102565
PRRT3	285368	ENSG00000163704	1.06799	-0.0489063	0.156432	0.293771
SEPHS1	22929	ENSG00000086475	-0.498493	-0.0458435	0.0278352	0.621655
COX10-DT	100874058	ENSG00000236088	-1.05485	-0.0898328	0.0285859	0.299647
ZNF561-AS1	284385	ENSG00000267106	-0.105159	-0.00637414	0.00574905	0.916927
UROS	7390	ENSG00000188690	1.27245	-0.01979	0.0854477	0.212674
EEF2	1938	ENSG00000167658	-1.18741	-0.077248	0.0203981	0.244084
FAM177A1	283635	ENSG00000151327	1.81123	-0.00830957	0.140169	0.0798052
KIFBP	26128	ENSG00000198954	-0.00737871	-0.0463229	0.0459889	0.99416
FKTN	2218	ENSG00000106692	-0.298308	-0.0581069	0.0432779	0.767459
QRSL1	55278	ENSG00000130348	-1.84851	-0.148492	0.00729481	0.0740873
IFI27L1	122509	ENSG00000165948	1.17715	-0.0187164	0.0698137	0.248093
MXRA8	54587	ENSG00000162576	1.70592	-0.0264405	0.296859	0.0980251
ZNF337	26152	ENSG00000130684	-1.55509	-0.0920016	0.0123984	0.130075
GFOD1	54438	ENSG00000145990	-0.0253655	-0.16585	0.161775	0.979926
WDR20	91833	ENSG00000140153	-1.57765	-0.0619456	0.00790957	0.124797
ZBTB8OS	339487	ENSG00000176261	0.0468024	-0.00288376	0.00301922	0.962971
UPF1	5976	ENSG00000005007	0.133492	-0.0491412	0.0560246	0.894667
DGLUCY	80017	ENSG00000133943	1.83855	-0.00821791	0.158586	0.0755793
KCNAB2	8514	ENSG00000069424	-0.30868	-0.114141	0.0841323	0.75963
ZSCAN16-AS1	100129195	ENSG00000269293	-0.30857	-0.0102334	0.00754375	0.759713
ITPR1	3708	ENSG00000150995	1.02419	-0.0859095	0.259228	0.313673
DCAF5	8816	ENSG00000139990	0.41078	-0.0434967	0.0654371	0.684059
FRY	10129	ENSG00000073910	-1.1822	-0.275754	0.07338	0.246117
EIF4G1	1981	ENSG00000114867	1.21357	-0.0286648	0.1129	0.234077
PIM2	11040	ENSG00000102096	0.608705	-0.0674315	0.124806	0.547155
STARD7-AS1	285033		-1.5202	-0.0564596	0.00823662	0.138595
ZNF613	79898	ENSG00000176024	-0.371275	-0.13688	0.0947197	0.712958
LOC112267941	112267941		-2.14108	-0.387272	-0.00940875	0.0402392
PLEKHF2	79666	ENSG00000175895	-1.99227	-0.164951	0.00193303	0.0552116
TEX264	51368	ENSG00000164081	1.44011	-0.0253337	0.147065	0.15986
CYP51A1	1595	ENSG00000001630	0.132591	-0.0436055	0.0496695	0.895374
STX8	9482	ENSG00000170310	0.00814005	-0.00341618	0.00344356	0.993557
TMEM182	130827	ENSG00000170417	0.0195041	-0.00388527	0.0039603	0.984564
MAP2K4	6416	ENSG00000065559	-0.0222062	-0.0486775	0.0476289	0.982426
GAS7	8522	ENSG00000007237	0.413179	-0.079919	0.120527	0.68232
FUT4	2526	ENSG00000196371	0.094409	-0.0606984	0.0665906	0.925392
ZNF709	163051	ENSG00000242852	-0.954554	-0.0955329	0.0346183	0.347188
DYRK4	8798	ENSG00000010219	0.0118458	-0.00468175	0.00473645	0.990625
WASHC4	23325	ENSG00000136051	-0.54375	-0.096214	0.0557099	0.590503
PMVK	10654	ENSG00000163344	0.0602358	-0.0716027	0.0759609	0.952354
PDP1	54704	ENSG00000164951	-1.4714	-0.169474	0.027423	0.151262
SEC61A1	29927	ENSG00000058262	1.3671	-0.0204732	0.103723	0.181425
FYTTD1	84248	ENSG00000122068	-0.805734	-0.123128	0.0533919	0.426534
MIR30DHG	102723694		-2.00874	-0.236073	0.00179438	0.0533425
TDG	6996	ENSG00000139372	-0.564688	-0.0728856	0.041277	0.57635
SMIM11	54065	ENSG00000205670	5.94921	0.226202	0.4622	1.41799e-06
ZNF16	7564	ENSG00000170631	-1.9005	-0.234578	0.00827639	0.0667016
SMIM12	113444	ENSG00000163866	0.064768	-0.0267553	0.0285103	0.948775
NRIP1	8204	ENSG00000180530	2.65757	0.0552119	0.4196	0.0123312
TRNI	4565		0.00430993	-0.00453615	0.00455536	0.996589
CLDN15	24146	ENSG00000106404	1.29207	-0.0141746	0.0631807	0.205882
MX1	4599	ENSG00000157601	2.69384	0.101071	0.731139	0.0112977
NSUN6	221078	ENSG00000241058	-0.0423668	-0.00399395	0.0038314	0.966478
HPS6	79803	ENSG00000166189	0.108312	-0.048338	0.0537601	0.914447
KCTD13	253980	ENSG00000174943	-0.21165	-0.0462271	0.0375348	0.833766
SERTAD2	9792	ENSG00000179833	0.412206	-0.11335	0.170774	0.683025
ND5	4540		0.644238	-0.0693951	0.133478	0.524159
VMAC	400673	ENSG00000187650	-0.0646328	-0.00404084	0.0037926	0.948881
RNF185	91445	ENSG00000138942	1.79089	-0.0044116	0.0679672	0.0830808
PRDX4	10549	ENSG00000123131	2.64772	0.0228693	0.176246	0.0126266
ASH1L-AS1	645676	ENSG00000235919	-0.845294	-0.0571182	0.0236451	0.404424
TAX1BP3	30851	ENSG00000213977	0.729795	-0.0797979	0.168727	0.470995
PLTP	5360	ENSG00000100979	2.14743	0.0127856	0.496071	0.0396897
STK4	6789	ENSG00000101109	-1.50057	-0.120623	0.0183638	0.143585
PSMG3	84262	ENSG00000157778	-0.429992	-0.169569	0.110518	0.670176
CSRP1	1465	ENSG00000159176	2.10947	0.0115429	0.684568	0.043078
EIF3D	8664	ENSG00000100353	-0.0526228	-0.00372181	0.00353459	0.95837
MPV17	4358	ENSG00000115204	-0.600771	-0.024437	0.0133162	0.55236
BNIP1	662	ENSG00000113734	0.0749243	-0.00327757	0.00352756	0.940756
ARHGAP11B-DT	102725021		-0.129858	-0.00310638	0.00273448	0.897518
SNX22	79856	ENSG00000157734	2.76688	0.0226862	0.149908	0.0094568
SELENOS	55829	ENSG00000131871	2.33095	0.0054609	0.0818929	0.026434
FBXL14	144699	ENSG00000171823	0.0391819	-0.0995859	0.103487	0.968997
SPATA21	374955	ENSG00000187144	-0.62405	-0.0630063	0.0334826	0.537161
RPL37A	6168	ENSG00000197756	-1.37844	-0.0847078	0.0163836	0.177936
HECA	51696	ENSG00000112406	-2.35982	-0.205125	-0.0149346	0.0247598
KCNAB3	9196	ENSG00000170049	-0.256873	-0.256298	0.19896	0.798974
TMEM38B	55151	ENSG00000095209	-0.897889	-0.12581	0.0488963	0.376166
MED26	9441	ENSG00000105085	-0.059332	-0.00567321	0.00535246	0.953069
TXNRD2	10587	ENSG00000184470	-0.10036	-0.21058	0.190828	0.920705
ARFGEF1	10565	ENSG00000066777	-0.406097	-0.0598611	0.0399811	0.687461
CDCA4	55038	ENSG00000170779	-1.06073	-0.0889636	0.028087	0.297009
POFUT1	23509	ENSG00000101346	1.35352	-0.0452581	0.223856	0.185676
EIF1AD	84285	ENSG00000175376	-0.186289	-0.025268	0.0210384	0.853432
LOC107985481	107985481		5.30186	0.217037	0.488407	9.03707e-06
ALKBH5	54890	ENSG00000091542	1.02466	-0.0303805	0.0917287	0.313453
MROH1	727957	ENSG00000179832	0.932978	-0.0118146	0.0317376	0.358041
TBC1D10A	83874	ENSG00000099992	0.1102	-0.00404383	0.00450578	0.912961
ND1	4535		-0.7152	-0.124018	0.0596209	0.479838
CASP2	835	ENSG00000106144	-1.27007	-0.0721963	0.0167848	0.21351
FBXW7	55294	ENSG00000109670	-0.925392	-0.029475	0.0110758	0.36191
DNHD1	144132	ENSG00000179532	-0.0871495	-0.119159	0.109392	0.931113
KYAT3	56267	ENSG00000137944	-1.63541	-0.108737	0.0119571	0.112079
KBTBD8	84541	ENSG00000163376	-0.899337	-0.158034	0.061312	0.375406
CCDC18	343099	ENSG00000122483	-1.17824	-0.0774011	0.0207175	0.247668
ZNF713	349075	ENSG00000178665	-1.6852	-0.206918	0.0196833	0.101993
CDYL	9425	ENSG00000153046	0.237099	-0.0853802	0.107843	0.81414
PTTG1IP	754	ENSG00000183255	6.47645	0.30381	0.583112	3.18705e-07
AMMECR1L	83607	ENSG00000144233	-1.59401	-0.0525123	0.00643842	0.121079
PHF14	9678	ENSG00000106443	-2.62743	-0.149252	-0.0188019	0.013256
LEMD3	23592	ENSG00000174106	-1.48826	-0.0961613	0.0150263	0.146786
BCL7B	9275	ENSG00000106635	0.879662	-0.019068	0.0479915	0.385811
PTGR3	284273	ENSG00000180011	-0.79019	-0.225167	0.099412	0.43542
BTG1	694	ENSG00000133639	-1.62304	-0.220727	0.0250993	0.114709
EYA3	2140	ENSG00000158161	-0.118048	-0.00317144	0.0028244	0.906791
DNPH1	10591	ENSG00000112667	-0.0424581	-0.00453297	0.00434809	0.966406
BTAF1	9044	ENSG00000095564	-2.43285	-0.139748	-0.0122905	0.0209455
CLYBL	171425	ENSG00000125246	-1.0579	-0.16112	0.0510615	0.298277
ALDH6A1	4329	ENSG00000119711	0.340158	-0.0383162	0.0536556	0.736031
AGAP5	729092	ENSG00000172650	-1.35689	-0.0475085	0.00954842	0.184614
ZBTB43	23099	ENSG00000169155	-1.39737	-0.0376508	0.00703469	0.172225
TMEM184B	25829	ENSG00000198792	1.44501	-0.0137705	0.0807126	0.158488
NIPA2	81614	ENSG00000140157	0.153609	-0.0457305	0.0531801	0.878913
CEP290	80184	ENSG00000198707	-0.323091	-0.127466	0.0926032	0.748795
TMEM198B	440104	ENSG00000182796	0.646965	-0.0456676	0.0881011	0.522417
GSTM2	2946	ENSG00000213366	0.995983	-0.0472861	0.137549	0.32697
PRXL2A	84293	ENSG00000122378	-0.301051	-0.185878	0.138061	0.765385
TESMIN	9633	ENSG00000132749	-0.0162096	-0.00759909	0.00747925	0.987171
PCCA	5095	ENSG00000175198	-0.489279	-0.0575696	0.0352921	0.628088
PRKAB2	5565	ENSG00000131791	0.163617	-0.0874534	0.102709	0.871095
GOLGA4	2803	ENSG00000144674	0.176037	-0.045179	0.0537148	0.86141
PURA	5813	ENSG00000185129	0.520436	-0.0512746	0.0864079	0.606457
HPS3	84343	ENSG00000163755	0.0120011	-0.0587136	0.0594087	0.990502
C19orf47	126526	ENSG00000160392	-0.666279	-0.0477345	0.0242261	0.510161
INTS15	79034	ENSG00000146576	0.0134572	-0.00296471	0.00300409	0.989349
RAB22A	57403	ENSG00000124209	-0.21207	-0.0671539	0.0545039	0.833441
NCBP1	4686	ENSG00000136937	-2.08179	-0.111426	-0.00114315	0.0457081
FHIP1B	84067	ENSG00000051009	1.42526	-0.0102147	0.0576168	0.164075
ZNF133	7692	ENSG00000125846	-1.50531	-0.0414487	0.00624628	0.142366
LINC00963	100506190		0.774418	-0.0949466	0.211188	0.44455
UBR3	130507	ENSG00000144357	-0.848622	-0.0620953	0.0256043	0.402597
PDGFA	5154	ENSG00000197461	2.2184	0.0155561	0.370265	0.0339844
RANBP9	10048	ENSG00000010017	0.670527	-0.0331044	0.0655334	0.507487
ZNF41	7592	ENSG00000147124	-1.1239	-0.0553544	0.0160216	0.269682
ADAM19	8728	ENSG00000135074	-0.577781	-0.274869	0.153512	0.567585
PXDN	7837	ENSG00000130508	-0.622341	-0.126502	0.0673496	0.538269
CCNQ	92002	ENSG00000262919	0.00280286	-0.00257776	0.00258485	0.997782
F8A1	8263	ENSG00000288722	-0.834201	-0.178449	0.0748461	0.41055
CFLAR-AS1	65072	ENSG00000226312	0.21195	-0.00638705	0.00786852	0.833533
MYH10	4628	ENSG00000133026	-1.24132	-0.103182	0.0251029	0.223797
WBP4	11193	ENSG00000120688	-0.121501	-0.00459769	0.00408069	0.904078
SDHB	6390	ENSG00000117118	1.31651	-0.0210819	0.0978578	0.197653
PIAS2	9063	ENSG00000078043	-0.479154	-0.0834467	0.0516967	0.635192
RFX1	5989	ENSG00000132005	0.119673	-0.00447437	0.00503219	0.905515
IP6K2	51447	ENSG00000068745	-4.12979	-0.112155	-0.0380003	0.000254342
KIF3C	3797	ENSG00000084731	-0.440881	-0.158582	0.102207	0.662359
POLR2A	5430	ENSG00000181222	-1.81762	-0.0686222	0.00394774	0.0787997
BRF2	55290	ENSG00000104221	0.146684	-0.0570966	0.065946	0.884331
HDHD2	84064	ENSG00000167220	-0.178869	-0.0067046	0.00562341	0.859204
SPACA9	11092	ENSG00000165698	1.51421	-0.043171	0.292056	0.140103
RAD1	5810	ENSG00000113456	-1.9921	-0.117626	0.00138327	0.0552304
PRMT2	3275	ENSG00000160310	7.54783	0.294814	0.51313	1.65631e-08
NKX6-2	84504	ENSG00000148826	-0.689713	-0.117437	0.0580814	0.495506
FCGBP	8857	ENSG00000275395	0.347726	-0.136284	0.192308	0.730396
ZNF75A	7627	ENSG00000162086	-2.92955	-0.247058	-0.0442518	0.00631733
THTPA	79178	ENSG00000259431	0.734825	-0.013792	0.0293278	0.467969
XYLT1	64131	ENSG00000103489	-0.761925	-0.118228	0.0539174	0.451863
CCNI	10983	ENSG00000118816	-2.1554	-0.192329	-0.00531328	0.0390086
RIGI	23586	ENSG00000107201	1.34306	-0.0326256	0.158458	0.189003
FRAT2	23401	ENSG00000181274	-0.90968	-0.290078	0.111129	0.37001
PHLDA1	22822	ENSG00000139289	0.753534	-0.110841	0.240738	0.456814
TMEM67	91147	ENSG00000164953	-0.715059	-0.128219	0.0616506	0.479924
CREBBP	1387	ENSG00000005339	-1.46133	-0.0636256	0.0105081	0.153988
GANAB	23193	ENSG00000089597	0.565667	-0.0452802	0.0800377	0.575692
SLC25A24	29957	ENSG00000085491	-1.37402	-0.128007	0.0249558	0.179289
ATXN1L	342371	ENSG00000224470	-1.84274	-0.0424193	0.00215008	0.0749493
PIGB	9488	ENSG00000069943	-0.104267	-0.0772863	0.0697684	0.917629
TANGO2	128989	ENSG00000183597	1.51386	-0.0177733	0.120146	0.140191
TTC14	151613	ENSG00000163728	-1.35926	-0.137679	0.027556	0.18387
OSER1-DT	100505783	ENSG00000223891	0.22024	-0.00686677	0.00852934	0.827128
HERPUD2	64224	ENSG00000122557	0.145708	-0.0610597	0.0704555	0.885095
PPP3R1	5534	ENSG00000221823	-0.235605	-0.00633233	0.00502081	0.815289
HYPK	25764	ENSG00000242028	0.268148	-0.0599971	0.0781617	0.790362
LTBP4	8425	ENSG00000090006	-0.793834	-0.14669	0.0644921	0.433327
GSPT1	2935	ENSG00000103342	0.430876	-0.0819929	0.125917	0.66954
PGGHG	80162	ENSG00000142102	0.461835	-0.0712885	0.113025	0.647424
ATG13	9776	ENSG00000175224	-0.917662	-0.0403407	0.0153039	0.365881
MRM1	79922	ENSG00000278619	1.28963	-0.0482035	0.214001	0.206719
ZRANB3	84083	ENSG00000121988	-1.36464	-0.0660334	0.0130912	0.182191
RTN3	10313	ENSG00000133318	0.208169	-0.0570497	0.0700193	0.836459
INSR	3643	ENSG00000171105	-0.733525	-0.110861	0.052211	0.46875
NUDT16	131870	ENSG00000198585	0.448692	-0.0673399	0.105326	0.656774
DCTN5	84516	ENSG00000166847	1.26844	-0.00749314	0.0321459	0.214085
SPTY2D1	144108	ENSG00000179119	0.10104	-0.00370882	0.00409545	0.920169
AP1S2	8905	ENSG00000182287	-0.77327	-0.113974	0.0513083	0.445219
IDI2-AS1	55853	ENSG00000232656	0.0882623	-0.00567175	0.00618486	0.930236
IFITM3	10410	ENSG00000142089	1.0836	-0.0524312	0.171299	0.286901
FAM50A	9130	ENSG00000071859	1.74678	-0.00659188	0.0852627	0.0905773
SEMA4F	10505	ENSG00000135622	0.0127761	-0.0914522	0.0926052	0.989888
CA4	762	ENSG00000167434	0.461191	-0.133839	0.212056	0.647881
TIMM22	29928	ENSG00000177370	0.333379	-0.0373187	0.0519029	0.741092
UBE3C	9690	ENSG00000009335	0.611758	-0.03123	0.0579926	0.545159
POU6F1	5463	ENSG00000184271	-0.566493	-0.0981704	0.0554899	0.575137
PIGO	84720	ENSG00000165282	-0.807804	-0.0726942	0.0314465	0.425359
GALNT1	2589	ENSG00000141429	-0.111513	-0.107152	0.0960418	0.911929
PPP2R5C	5527	ENSG00000078304	-1.85734	-0.0781208	0.00365205	0.0727856
SCAMP4	113178	ENSG00000227500	0.203313	-0.042928	0.0524344	0.840219
POM121C	100101267	ENSG00000272391	-0.942844	-0.0477901	0.0175733	0.353051
ZNF280C	55609	ENSG00000056277	-3.22275	-0.265231	-0.0596381	0.0029829
DELE1	9812	ENSG00000081791	-1.7588	-0.0676988	0.00500332	0.088481
ACAA1	30	ENSG00000060971	1.94283	-0.00241638	0.0995284	0.0611669
NECAB3	63941	ENSG00000125967	1.809	-0.00402329	0.0671718	0.0801583
PRKAG2	51422	ENSG00000106617	-0.357901	-0.107199	0.0751921	0.722843
EIF2B5	8893	ENSG00000145191	-0.931335	-0.0633528	0.0236317	0.358877
ARL17A	51326	ENSG00000185829	-1.30367	-0.0910877	0.0200485	0.201943
SDHC	6391	ENSG00000143252	1.05383	-0.0214206	0.0672239	0.300104
EBP	10682	ENSG00000147155	0.05667	-0.0719917	0.0761068	0.955172
SEC24B	10427	ENSG00000138802	-0.800495	-0.0624497	0.0272451	0.429517
LOC105376384	105376384		1.05018	-0.0134081	0.0418734	0.301754
STX18-AS1	100507266	ENSG00000247708	-0.426596	-0.0490179	0.0320593	0.672621
ZNF20	7568	ENSG00000132010	0.604185	-0.0689557	0.127008	0.550117
C19orf25	148223	ENSG00000119559	0.0822628	-0.0334144	0.0362232	0.934967
HYAL2	8692	ENSG00000068001	1.19834	-0.0278693	0.107274	0.239867
TCAF1	9747	ENSG00000198420	0.197917	-0.0997005	0.12113	0.844402
LOC102723553	102723553	ENSG00000273590	6.54156	0.249471	0.475502	2.65433e-07
SRP14-DT	100131089	ENSG00000248508	0.0101276	-0.00283604	0.00286435	0.991984
CSKMT	751071	ENSG00000214756	0.00235852	-0.00368157	0.00369009	0.998133
CBS	875	ENSG00000160200	2.09265	0.0119895	0.932391	0.0446603
AOC2	314	ENSG00000131480	0.239716	-0.11596	0.14685	0.812128
ANKRD49	54851	ENSG00000168876	-0.174181	-0.00587176	0.00494774	0.862856
SNAI3-AS1	197187	ENSG00000260630	0.126878	-0.00419508	0.00475165	0.899856
COMMD8	54951	ENSG00000169019	1.08959	-0.0364983	0.120228	0.284291
ATF6	22926	ENSG00000118217	0.365794	-0.0319635	0.0459349	0.717003
EIF2S3B	255308	ENSG00000180574	-0.15901	-0.0968751	0.082862	0.874693
ZCCHC7	84186	ENSG00000147905	-1.91269	-0.113725	0.00364939	0.0650654
CRKL	1399	ENSG00000099942	-1.62044	-0.0737783	0.00844782	0.115267
CLTB	1212	ENSG00000175416	2.27981	0.00693432	0.124646	0.029654
BCAP31	10134	ENSG00000185825	1.45736	-0.0186142	0.111811	0.155074
WAPL	23063	ENSG00000062650	-2.34458	-0.0861281	-0.00599321	0.0256312
CDK19	23097	ENSG00000155111	-0.491345	-0.110595	0.0676531	0.626644
NRBP1	29959	ENSG00000115216	0.749361	-0.0329115	0.0711436	0.459289
GIHCG	100506844	ENSG00000257698	0.39035	-0.101801	0.149993	0.698947
TCP1	6950	ENSG00000120438	-0.407404	-0.0780688	0.0520724	0.686511
FCHO2	115548	ENSG00000157107	-1.44489	-0.148674	0.0253714	0.158521
MECP2	4204	ENSG00000169057	-2.556	-0.126288	-0.0141933	0.0157102
PTEN	5728	ENSG00000171862	-1.13198	-0.0826503	0.0236508	0.266325
CCDC77	84318	ENSG00000120647	0.13512	-0.0450174	0.0514055	0.893391
PLAGL2	5326	ENSG00000126003	-0.0427234	-0.128394	0.123125	0.966196
RAB5C	5878	ENSG00000108774	2.52026	0.0115988	0.110013	0.0170898
GUK1	2987	ENSG00000143774	2.58617	0.0258217	0.218498	0.0146264
LRRC41	10489	ENSG00000132128	0.0470956	-0.00685085	0.00717472	0.962739
AHCTF1	25909	ENSG00000153207	-2.36319	-0.0728222	-0.00535368	0.0245707
SMS	6611	ENSG00000102172	-0.887355	-0.128467	0.0505709	0.381721
HIC2	23119	ENSG00000169635	-0.7931	-0.0788106	0.0346784	0.433748
CERCAM	51148	ENSG00000167123	1.6892	-0.0427894	0.455444	0.101217
SLC25A37	51312	ENSG00000147454	1.02994	-0.0509858	0.155015	0.311006
EMC1-AS1	101927895	ENSG00000230424	-0.4498	-0.056276	0.0359387	0.655984
ARHGEF11	9826	ENSG00000132694	-1.5733	-0.0802286	0.0103529	0.1258
MCPH1-DT	100287015	ENSG00000246089	0.0252495	-0.0027676	0.00283698	0.980018
CNOT6L	246175	ENSG00000138767	-1.81062	-0.103531	0.00615511	0.0799027
FAS	355	ENSG00000026103	1.29217	-0.0663177	0.295645	0.205849
GSEC	399972		0.0332658	-0.00407079	0.00420579	0.973676
FBXL5	26234	ENSG00000118564	0.815487	-0.0359152	0.083771	0.421015
SLC43A1	8501	ENSG00000149150	0.696224	-0.107481	0.218896	0.491476
SMAD7	4092	ENSG00000101665	2.17114	0.00933101	0.298483	0.0376947
PDCD2	5134	ENSG00000071994	-0.142112	-0.0069401	0.00603594	0.887911
ZNF767P	79970	ENSG00000291118	-1.52297	-0.116558	0.0169002	0.137902
DHX8	1659	ENSG00000067596	-1.18722	-0.0633116	0.0167228	0.244159
CHMP4B	128866	ENSG00000101421	1.16052	-0.0218921	0.0797	0.254695
CCNK	8812	ENSG00000090061	0.084222	-0.0451165	0.0490032	0.933421
GPR135	64582	ENSG00000181619	0.769438	-0.0882528	0.195183	0.447457
LYRM9	201229	ENSG00000232859	-0.0445401	-0.00550219	0.00526701	0.96476
HDAC11	79885	ENSG00000163517	1.54126	-0.0203659	0.146363	0.1334
TGIF2-RAB5IF	100527943	ENSG00000259399	1.05501	-0.0221636	0.0696653	0.299575
ZYG11B	79699	ENSG00000162378	-1.79843	-0.123451	0.00775456	0.0818531
PPP1CB-DT	112267877	ENSG00000226833	0.0032865	-0.0039832	0.00399606	0.997399
CD320	51293	ENSG00000167775	1.75868	-0.00896058	0.12119	0.0885009
WBP2NL	164684	ENSG00000183066	-0.149993	-0.144449	0.124658	0.881741
YTHDF2	51441	ENSG00000198492	-0.98802	-0.0605094	0.0210155	0.330792
ZBTB49	166793	ENSG00000168826	-1.40805	-0.0493296	0.00903535	0.169067
TAGLN	6876	ENSG00000149591	0.556673	-0.195693	0.342623	0.581747
UBE2G1	7326	ENSG00000132388	0.125348	-0.0628591	0.0710917	0.901058
RNF145	153830	ENSG00000145860	-0.151101	-0.103348	0.089091	0.880875
SNF8	11267	ENSG00000159210	0.531641	-0.0303938	0.0518261	0.598764
ATM	472	ENSG00000149311	-1.8492	-0.113472	0.00555325	0.0739845
ZNF664	144348	ENSG00000179195	-0.314292	-0.140796	0.103197	0.755405
GABPB1-AS1	100129387		-1.23717	-0.0790781	0.0193636	0.225316
RPS2	6187	ENSG00000140988	-0.996907	-0.0786674	0.0270118	0.326528
PAXBP1	94104	ENSG00000159086	5.10676	0.135095	0.314752	1.5815e-05
SERPINF1	5176	ENSG00000132386	-0.157249	-0.247032	0.211665	0.876068
GPAT4	137964	ENSG00000158669	-1.03375	-0.0472082	0.0154494	0.309249
GTPBP6	8225	ENSG00000178605	-0.14697	-0.00299577	0.00259304	0.884108
SCAMP2	10066	ENSG00000140497	1.72274	-0.007352	0.087319	0.0948988
PGK1	5230	ENSG00000102144	1.75262	-0.0171273	0.226384	0.0895545
NEDD9	4739	ENSG00000111859	1.97799	-0.00451902	0.295097	0.0568769
JADE2	23338	ENSG00000043143	-1.16304	-0.165884	0.045399	0.253687
ZKSCAN2	342357	ENSG00000155592	-1.96533	-0.0658611	0.00121998	0.0583905
CYB5R1	51706	ENSG00000159348	2.58786	0.0245878	0.207491	0.0145678
GTF2IRD1P1	729156	ENSG00000291206	-0.124147	-0.0985087	0.0872042	0.902001
ARIH2OS	646450		0.0633065	-0.00282924	0.0030105	0.949929
WDR47	22911	ENSG00000085433	-1.01279	-0.151559	0.0509808	0.319001
LOC102724159	102724159	ENSG00000275464	5.59328	0.258653	0.555536	3.91956e-06
A1BG	1	ENSG00000121410	1.35246	-0.0206866	0.102129	0.186013
RERE	473	ENSG00000142599	-0.00284747	-0.00252515	0.00251811	0.997746
MPI	4351	ENSG00000178802	0.0645983	-0.0652552	0.0695241	0.948909
SMAD1	4086	ENSG00000170365	-0.191375	-0.00769959	0.00637858	0.84948
MPC2	25874	ENSG00000143158	0.400592	-0.0404975	0.0602947	0.691468
MOSPD1	56180	ENSG00000101928	1.15338	-0.054308	0.195682	0.257569
TRIM39	56658	ENSG00000204599	0.382181	-0.0260976	0.0381338	0.704935
SLC16A7	9194	ENSG00000118596	-1.40743	-0.335555	0.0615325	0.169249
SFT2D2	375035	ENSG00000213064	-0.188053	-0.0765191	0.0635995	0.852061
ACBD3-AS1	107985353	ENSG00000234478	-0.445926	-0.0528756	0.0339022	0.65875
SESN1	27244	ENSG00000080546	0.783986	-0.0704618	0.158459	0.438998
GYPE	2996	ENSG00000197465	-0.0783525	-0.00281409	0.00260587	0.938051
ZDHHC18	84243	ENSG00000204160	0.278748	-0.0456916	0.0601586	0.782289
LPXN	9404	ENSG00000110031	1.79888	-0.00642813	0.102536	0.0817809
ZNF850	342892	ENSG00000267041	-0.506873	-0.407276	0.245135	0.615831
TEX56P	404220	ENSG00000185689	-0.0648482	-0.00465623	0.00436926	0.948711
SNHG17	388796	ENSG00000196756	-0.683589	-0.0930224	0.0463189	0.499313
ABCD1	215	ENSG00000101986	1.34591	-0.019396	0.0946698	0.188094
G6PD	2539	ENSG00000160211	-0.68857	-0.0844265	0.0418079	0.496215
MBD5	55777	ENSG00000204406	-1.28441	-0.139696	0.0317352	0.208516
CAPNS1	826	ENSG00000126247	2.80002	0.0259739	0.165286	0.00871763
REST	5978	ENSG00000084093	0.516663	-0.135672	0.227731	0.609058
PPP1R15A	23645	ENSG00000087074	0.337018	-0.0547916	0.0764843	0.738374
XNDC1N	100133315	ENSG00000254469	-1.08858	-0.0504669	0.0153418	0.284728
GABPB1	2553	ENSG00000104064	-3.29798	-0.137329	-0.0323793	0.00244992
DNAJB4	11080	ENSG00000162616	0.888831	-0.034249	0.0871596	0.380939
RNF130	55819	ENSG00000113269	-2.01169	-0.161882	0.00111175	0.0530139
CTU1	90353	ENSG00000142544	0.0671511	-0.00267183	0.00285376	0.946893
RAP1GAP2	23108	ENSG00000132359	-0.995796	-0.535559	0.184157	0.327059
POGK	57645	ENSG00000143157	-2.54474	-0.0539882	-0.00594997	0.0161333
APOOL	139322	ENSG00000155008	-1.01919	-0.101008	0.033694	0.315999
EIF2D	1939	ENSG00000143486	-0.0555406	-0.00331945	0.00314345	0.956064
ATG4D	84971	ENSG00000130734	-0.515176	-0.0649751	0.0387695	0.610084
ZPR1	8882	ENSG00000109917	-0.626532	-0.0573519	0.030396	0.535553
TUBGCP3	10426	ENSG00000126216	-3.04294	-0.126382	-0.0249515	0.00474188
DDOST	1650	ENSG00000244038	2.10369	0.00200152	0.129226	0.0436166
LINC03006	441242	ENSG00000290926	-1.41144	-0.0563042	0.0102474	0.168074
TMEM11	8834	ENSG00000178307	1.14695	-0.0198127	0.0707317	0.260177
NBPF14	25832	ENSG00000270629	-0.263954	-0.0981788	0.0756782	0.793562
USP45	85015	ENSG00000123552	-1.06789	-0.0985366	0.0308103	0.293814
DIP2B	57609	ENSG00000066084	-1.95488	-0.127721	0.00270617	0.059666
TBC1D4	9882	ENSG00000136111	-1.56293	-0.215721	0.0285388	0.128221
MED4-AS1	100873965	ENSG00000229111	-0.142243	-0.00222115	0.00193153	0.887808
FAM157A	728262	ENSG00000290937	0.0860399	-0.00259357	0.00282204	0.931988
KCNC4	3749	ENSG00000116396	0.207708	-0.11205	0.137461	0.836816
URGCP-MRPS24	100534592	ENSG00000270617	0.397246	-0.0546942	0.081154	0.693908
PAN2	9924	ENSG00000135473	-2.79311	-0.157762	-0.0246014	0.00886716
SRC	6714	ENSG00000197122	0.649275	-0.0613168	0.11859	0.520943
SLC10A3	8273	ENSG00000126903	2.7956	0.0263111	0.168258	0.00881313
COPS4	51138	ENSG00000138663	-0.438036	-0.0545923	0.0352882	0.664397
COX17	10063	ENSG00000138495	0.817569	-0.0278388	0.0650912	0.419843
SEPTIN7P14	645513		-1.37732	-0.0543051	0.0105244	0.178276
EIF4G2	1982	ENSG00000110321	0.415447	-0.0379674	0.057392	0.680676
LINC00339	29092	ENSG00000218510	-0.0395438	-0.00276039	0.00265539	0.96871
RNF39	80352	ENSG00000204618	1.68603	-0.0140793	0.14839	0.101831
INPPL1	3636	ENSG00000165458	0.92733	-0.0705109	0.188094	0.360919
HMGB3	3149	ENSG00000029993	-1.81852	-0.183134	0.0104901	0.0786585
PCBP2	5094	ENSG00000197111	-0.927574	-0.0823134	0.0308476	0.360795
PTS	5805	ENSG00000150787	0.0225962	-0.0021731	0.00222179	0.982117
TBC1D1	23216	ENSG00000065882	-2.02585	-0.0667437	0.000224304	0.0514607
EMC3	55831	ENSG00000125037	2.84508	0.0239157	0.145013	0.00779914
ERN1	2081	ENSG00000178607	-0.274991	-0.0824125	0.0628293	0.785147
PRDX6	9588	ENSG00000117592	1.94766	-0.00462237	0.200637	0.0605619
CFLAR	8837	ENSG00000003402	1.56378	-0.0253685	0.192147	0.128021
ESRRA	2101	ENSG00000173153	0.00447803	-0.00610696	0.00613384	0.996456
HERC6	55008	ENSG00000138642	1.418	-0.0422512	0.235044	0.166167
ZNF799	90576	ENSG00000196466	-0.0177566	-0.00611495	0.0060094	0.985947
LOC105372117	105372117		-1.42745	-0.0907013	0.0160124	0.163446
RNASEL	6041	ENSG00000135828	-0.770098	-0.20506	0.0926487	0.447071
ZBTB40	9923	ENSG00000184677	-1.52018	-0.110723	0.0161538	0.138601
PSTPIP2	9050	ENSG00000152229	0.121881	-0.133593	0.150575	0.90378
PLEKHG3	26030	ENSG00000126822	1.65181	-0.0162254	0.154483	0.108668
CLIP1	6249	ENSG00000130779	-0.135429	-0.102944	0.0901241	0.893148
SEPTIN6	23157	ENSG00000125354	0.832245	-0.0985985	0.234539	0.411636
LRRFIP1	9208	ENSG00000124831	0.944801	-0.0234747	0.0639948	0.352067
PSMA7	5688	ENSG00000101182	-0.231836	-0.0611967	0.0487041	0.818189
COMT	1312	ENSG00000093010	1.02904	-0.0721874	0.219215	0.311424
GABARAPL1	23710	ENSG00000139112	-0.538629	-0.178575	0.103959	0.59399
TRAPPC9	83696	ENSG00000167632	1.00127	-0.0302923	0.0887194	0.324449
RAB14	51552	ENSG00000119396	-0.903438	-0.0734404	0.0283504	0.373261
PIK3CB	5291	ENSG00000051382	-1.06114	-0.0556839	0.0175703	0.296822
TBC1D24	57465	ENSG00000162065	0.0394836	-0.00516013	0.00536386	0.968758
RNPEP	6051	ENSG00000176393	1.02214	-0.0480515	0.144605	0.314625
SLC25A5	292	ENSG00000005022	-1.41638	-0.0951571	0.017158	0.166636
TP53I13	90313	ENSG00000167543	1.40805	-0.0261004	0.1425	0.169065
BOD1L1	259282	ENSG00000038219	-1.14581	-0.0732575	0.0205538	0.260642
PLEKHA7	144100	ENSG00000166689	1.28478	-0.0768751	0.338606	0.208385
SLC41A2	84102	ENSG00000136052	2.07759	0.00259288	0.280333	0.0461195
PHETA1	144717	ENSG00000198324	0.577756	-0.0572823	0.102564	0.567602
FLCN	201163	ENSG00000154803	1.96334	-0.00234819	0.123391	0.0586318
RPL38	6169	ENSG00000172809	-0.534879	-0.0539759	0.0315469	0.59655
RRP1	8568	ENSG00000160214	5.51299	0.217038	0.471914	4.93311e-06
FAM166A	401565	ENSG00000188163	1.35903	-0.0296785	0.148224	0.183942
ICAM3	3385	ENSG00000076662	0.16248	-0.0037079	0.00434983	0.871983
TMBIM4	51643	ENSG00000155957	1.77749	-0.00869818	0.126709	0.0853008
GLO1	2739	ENSG00000124767	0.0924219	-0.0510158	0.0558589	0.926958
ACAD9	28976	ENSG00000177646	-0.647244	-0.0593127	0.0307357	0.522238
GUSB	2990	ENSG00000169919	3.75823	0.0390992	0.131893	0.000711816
LOC100289561	100289561		-0.630304	-0.0406308	0.0214461	0.533115
COX7A2	1347	ENSG00000112695	0.0380898	-0.003191	0.00331246	0.96986
DIDO1	11083	ENSG00000101191	-0.906924	-0.110137	0.0423359	0.371443
ZNF480	147657	ENSG00000198464	-2.16473	-0.119266	-0.0035521	0.0382253
MICOS10-NBL1	100532736	ENSG00000158747	1.21517	-0.0438329	0.173062	0.233475
PREPL	9581	ENSG00000138078	-0.885176	-0.104539	0.0412602	0.382876
MRPL44	65080	ENSG00000135900	-0.566221	-0.0560301	0.0316797	0.57532
ZNF789	285989	ENSG00000198556	-1.27088	-0.109527	0.025431	0.213227
NBPF10	100132406	ENSG00000271425	-0.309204	-0.0966608	0.0712104	0.759235
WDR27	253769	ENSG00000184465	-2.01999	-0.0983203	0.000472835	0.0520986
BAG1	573	ENSG00000107262	1.35717	-0.0251414	0.125153	0.184527
KATNAL1	84056	ENSG00000102781	-0.232671	-0.0839382	0.0667477	0.817546
UBQLN1	29979	ENSG00000135018	-0.215913	-0.0537173	0.0434326	0.83047
MRPS24	64951	ENSG00000062582	0.382289	-0.056245	0.0821943	0.704855
FRYL	285527	ENSG00000075539	-0.900236	-0.0962897	0.0373163	0.374935
CASP6	839	ENSG00000138794	1.39802	-0.0245137	0.131361	0.17203
SEPT5-GP1BB	100526833	ENSG00000284874	1.49262	-0.0466313	0.301168	0.145646
TMED10	10972	ENSG00000170348	1.17243	-0.0214429	0.0794311	0.249956
GDF9	2661	ENSG00000164404	0.162473	-0.00233844	0.00274326	0.871988
LTN1	26046	ENSG00000198862	5.41985	0.21087	0.465327	6.44275e-06
CYB561D1	284613	ENSG00000174151	-0.762436	-0.0348954	0.0159047	0.451563
ALDH18A1	5832	ENSG00000059573	1.39716	-0.0129397	0.0692287	0.172288
DNAJC13	23317	ENSG00000138246	-0.253609	-0.00722937	0.0056303	0.801472
GSS	2937	ENSG00000100983	1.83581	-0.00841678	0.160126	0.0759941
CSNK1D	1453	ENSG00000141551	1.1245	-0.01557	0.0538397	0.269431
SELENOK	58515	ENSG00000113811	1.62903	-0.01291	0.115377	0.113429
IGBP1	3476	ENSG00000089289	-1.74202	-0.0677022	0.00532609	0.0914199
ERO1A	30001	ENSG00000197930	1.32453	-0.0377557	0.177644	0.195008
TTLL4	9654	ENSG00000135912	0.25663	-0.059881	0.0771197	0.79916
DAG1	1605	ENSG00000173402	-0.760507	-0.0465486	0.0212627	0.452697
EXOSC6	118460	ENSG00000223496	-1.40306	-0.046394	0.0085772	0.170536
MLLT6	4302	ENSG00000275023	-0.283646	-0.199481	0.150769	0.778568
GRSF1	2926	ENSG00000132463	0.202556	-0.0560032	0.0683538	0.840806
MSL3	10943	ENSG00000005302	-1.04124	-0.0617274	0.0200018	0.305817
TP53BP1	7158	ENSG00000067369	-1.60382	-0.0874496	0.0104578	0.118895
ERCC6	2074	ENSG00000225830	0.175315	-0.0662599	0.0787224	0.861972
WDR33	55339	ENSG00000136709	-4.14647	-0.104087	-0.0354523	0.000242738
GABPA	2551	ENSG00000154727	5.95206	0.197446	0.403295	1.40654e-06
KIAA0513	9764	ENSG00000135709	-0.0282268	-0.0041356	0.00402269	0.977662
MCL1	4170	ENSG00000143384	-0.604157	-0.111282	0.0604197	0.550136
WDR19	57728	ENSG00000157796	-1.08397	-0.109255	0.0334234	0.286736
NAPEPLD	222236	ENSG00000161048	-1.13362	-0.112216	0.0320365	0.265646
DCAF6	55827	ENSG00000143164	1.17139	-0.0261085	0.0965659	0.250369
RBM17	84991	ENSG00000134453	-1.4543	-0.0507649	0.0085031	0.155914
STAM2	10254	ENSG00000115145	0.232109	-0.0523963	0.0658539	0.817979
TTC7A	57217	ENSG00000068724	0.0735312	-0.00312698	0.00336089	0.941856
SGCB	6443	ENSG00000163069	0.828058	-0.0607512	0.143801	0.413968
SLC25A3	5250	ENSG00000075415	1.15515	-0.0168708	0.0609433	0.256857
MRPL37	51253	ENSG00000116221	1.84078	-0.0053018	0.103519	0.075243
INPP4A	3631	ENSG00000040933	-1.48342	-0.0765018	0.0120758	0.14806
TMEM263	90488	ENSG00000151135	0.474625	-0.127171	0.204312	0.638381
ZBTB21	49854	ENSG00000173276	3.27012	0.0414543	0.17886	0.00263567
CDRT4	284040	ENSG00000239704	-0.382671	-0.0802149	0.0548693	0.704575
OTULIN	90268	ENSG00000154124	-0.85382	-0.0135058	0.00553471	0.399755
AKNA	80709	ENSG00000106948	-0.793764	-0.0751313	0.0330341	0.433367
LOC112268259	112268259		-0.0595789	-0.00245133	0.00231218	0.952873
GGNBP2	79893	ENSG00000278311	-1.01391	-0.0438834	0.0147398	0.318474
TSNAX-DISC1	100303453	ENSG00000270106	0.0685898	-0.00523984	0.00560454	0.945757
PSMD8	5714	ENSG00000099341	1.15519	-0.0251323	0.0907931	0.256839
LOC112268218	112268218		1.56746	-0.00825453	0.0630726	0.12716
CLCC1	23155	ENSG00000121940	-0.699499	-0.0540797	0.0264575	0.489456
PAG1	55824	ENSG00000076641	0.971704	-0.0850987	0.239978	0.338719
PANK2	80025	ENSG00000125779	-1.60147	-0.0749935	0.00902242	0.119416
STX17	55014	ENSG00000136874	0.0462722	-0.0579703	0.0606618	0.96339
MYOM1	8736	ENSG00000101605	1.16293	-0.0638787	0.233369	0.253733
DNAH10	196385	ENSG00000197653	0.875315	-0.0974137	0.243897	0.388134
PIK3R1	5295	ENSG00000145675	0.6068	-0.132429	0.244604	0.548402
ZNF184	7738	ENSG00000096654	-1.78203	-0.0831962	0.00560542	0.0845425
DDAH2	23564	ENSG00000213722	0.2598	-0.113666	0.146852	0.796736
MLLT10	8028	ENSG00000078403	-1.99002	-0.0852035	0.0010465	0.0554706
SNX16	64089	ENSG00000104497	-0.280406	-0.0992352	0.0752464	0.781029
ITPK1	3705	ENSG00000100605	0.671828	-0.0509879	0.10108	0.506669
NEK3	4752	ENSG00000136098	-0.187398	-0.0460381	0.0382898	0.85257
ARHGAP45	23526	ENSG00000180448	0.708582	-0.0476224	0.0983303	0.483879
TEX261	113419	ENSG00000144043	0.963717	-0.0222441	0.0620974	0.342646
IFT22	64792	ENSG00000128581	1.19966	-0.0337344	0.130108	0.239361
PLOD3	8985	ENSG00000106397	1.60386	-0.0217152	0.181606	0.118885
WARS1	7453	ENSG00000140105	0.979317	-0.0462082	0.131574	0.335005
ASB16	92591	ENSG00000161664	-0.0331639	-0.00265437	0.00256943	0.973756
SPIN4	139886	ENSG00000186767	-0.0559365	-0.00400174	0.00378809	0.955751
NUDT13	25961	ENSG00000166321	-0.0787144	-0.00757079	0.00700812	0.937766
HTRA2	27429	ENSG00000115317	1.78728	-0.00527801	0.0800745	0.0836748
TMED4	222068	ENSG00000158604	2.29335	0.00496571	0.0847613	0.0287684
ZNF815P	401303		-0.816161	-0.0827518	0.0354503	0.420636
ABCA1	19	ENSG00000165029	0.0698881	-0.211839	0.226872	0.944732
MTFR1L	56181	ENSG00000117640	1.64705	-0.00856501	0.0804542	0.109649
RPGRIP1L	23322	ENSG00000103494	0.428622	-0.0645602	0.0989162	0.671162
GABARAP	11337	ENSG00000170296	1.02763	-0.0245573	0.074436	0.312077
ZNF614	80110	ENSG00000142556	-0.987358	-0.0760243	0.0264264	0.331111
RNF19B	127544	ENSG00000116514	1.23982	-0.025419	0.104237	0.224344
DMXL2	23312	ENSG00000104093	-0.68916	-0.134238	0.0664309	0.495849
VCP	7415	ENSG00000165280	0.384816	-0.0422381	0.0618838	0.703002
CAPN7	23473	ENSG00000131375	-0.861974	-0.0864627	0.03509	0.395321
ATP5F1C	509	ENSG00000165629	0.0495942	-0.00355846	0.00373584	0.960764
IFT81	28981	ENSG00000122970	-0.87109	-0.145161	0.0582728	0.390401
UQCRFS1	7386	ENSG00000169021	0.39791	-0.0404424	0.0600481	0.693423
PIGT	51604	ENSG00000124155	1.90325	-0.00369486	0.106907	0.0663301
LOC102723340	102723340		0.669026	-0.00895514	0.0176983	0.508431
TCF7	6932	ENSG00000081059	1.06511	-0.0794671	0.253198	0.29505
TBC1D19	55296	ENSG00000109680	-0.0262763	-0.00523286	0.00509974	0.979205
OST4	100128731	ENSG00000228474	2.99395	0.0298613	0.157481	0.00537041
CCNE1	898	ENSG00000105173	0.805574	-0.0448914	0.103506	0.426625
ARPC1A	10552	ENSG00000241685	0.742139	-0.0200594	0.0430086	0.463589
PAXBP1-AS1	100506215	ENSG00000238197	2.17139	0.00522531	0.166851	0.0376747
CAPRIN2	65981	ENSG00000110888	-0.238126	-0.105321	0.0832985	0.81335
CORO1C	23603	ENSG00000110880	-0.496891	-0.146912	0.0893508	0.622772
TEX9	374618	ENSG00000151575	0.0949823	-0.00658995	0.00723374	0.92494
PPP1R16A	84988	ENSG00000160972	0.94478	-0.0480025	0.130857	0.352077
RPRD1B	58490	ENSG00000101413	-0.114892	-0.00323775	0.00289242	0.909271
TMED3	23423	ENSG00000166557	2.69633	0.0260423	0.187773	0.0112299
FAM3A	60343	ENSG00000071889	0.100369	-0.00335718	0.00370471	0.920698
MRPS21	54460	ENSG00000266472	0.395342	-0.0551646	0.0816934	0.695298
GPATCH1	55094	ENSG00000076650	-2.38204	-0.108539	-0.00840822	0.0235371
HAS3	3038	ENSG00000103044	1.63869	-0.0223783	0.205359	0.111389
KCTD5	54442	ENSG00000167977	1.00874	-0.0341827	0.101087	0.320908
PALLD	23022	ENSG00000129116	-0.0899179	-0.173491	0.158839	0.928931
PMS2P2	5380		0.0275018	-0.0030966	0.00318125	0.978236
OSTM1	28962	ENSG00000081087	1.15282	-0.0357381	0.128667	0.257796
PABPC1L	80336	ENSG00000101104	1.0441	-0.0646811	0.200371	0.304512
QSOX1	5768	ENSG00000116260	3.35013	0.0399099	0.164121	0.00213544
PCSK7	9159	ENSG00000160613	0.343683	-0.137719	0.19354	0.733405
KAT2B	8850	ENSG00000114166	0.482869	-0.0868705	0.140765	0.632582
TMEM161B-DT	100505894	ENSG00000247828	-1.96624	-0.167295	0.00306001	0.05828
PRNP	5621	ENSG00000171867	0.188034	-0.0893399	0.107486	0.852075
LOC102724560	102724560	ENSG00000274276	2.11515	0.0169416	0.930641	0.0425557
TMEM177	80775	ENSG00000144120	-1.33663	-0.127969	0.0266419	0.191071
RUNDC1	146923	ENSG00000198863	-0.0923489	-0.00305677	0.00279194	0.927015
TVP23C-CDRT4	100533496	ENSG00000259024	0.221499	-0.0444524	0.0552842	0.826156
ASL	435	ENSG00000126522	2.60616	0.0218191	0.178884	0.0139467
MYO5A	4644	ENSG00000197535	-0.426846	-0.0969606	0.0633992	0.672441
HTT	3064	ENSG00000197386	-1.1879	-0.045025	0.0118807	0.243895
STK24	8428	ENSG00000102572	-0.527505	-0.0593737	0.0349719	0.601598
DNAJB11	51726	ENSG00000090520	2.33465	0.00704187	0.104368	0.0262142
MYSM1	114803	ENSG00000162601	-2.71267	-0.190458	-0.0269787	0.0107936
SUMF2	25870	ENSG00000129103	1.70079	-0.0129758	0.143282	0.0989953
DGCR6L	85359	ENSG00000128185	0.70323	-0.0364155	0.0747435	0.487161
USO1	8615	ENSG00000138768	0.482545	-0.089533	0.14503	0.632809
PKD2	5311	ENSG00000118762	-1.92852	-0.0808888	0.00226259	0.0629915
CDKN2AIP	55602	ENSG00000168564	-2.40639	-0.0922846	-0.0076154	0.0222605
PHKG1	5260	ENSG00000164776	1.19713	-0.0274186	0.105348	0.240332
PKIG	11142	ENSG00000168734	-0.0900599	-0.11797	0.107992	0.928819
NOP14	8602	ENSG00000087269	-1.06624	-0.0858313	0.0268976	0.294549
ABHD14A	25864	ENSG00000248487	1.2376	-0.0455477	0.186137	0.225156
PYURF	100996939	ENSG00000145337	0.172594	-0.0382915	0.0453715	0.864093
CRELD2	79174	ENSG00000184164	2.01822	-0.000588322	0.112092	0.0522932
RUSF1	64755	ENSG00000140688	1.31236	-0.0146656	0.0676022	0.199034
PPA1	5464	ENSG00000180817	-0.00510053	-0.0748766	0.0745031	0.995963
MTA3	57504	ENSG00000057935	0.0611979	-0.0871025	0.0924914	0.951594
DNM3	26052	ENSG00000197959	0.180829	-0.132988	0.158865	0.857679
SLC66A3	130814	ENSG00000162976	-0.275484	-0.0884881	0.067428	0.784773
DDHD2	23259	ENSG00000085788	-0.802489	-0.13711	0.0596793	0.42838
PIGY	84992	ENSG00000255072	0.169082	-0.0383456	0.0452783	0.866831
PCYOX1	51449	ENSG00000116005	1.3578	-0.0397821	0.198254	0.184329
LOC105379362	105379362	ENSG00000247134	-0.0578045	-0.00476466	0.00450202	0.954275
TMX2-CTNND1	100528016	ENSG00000288534	0.0725302	-0.0520279	0.0558649	0.942646
BTBD3	22903	ENSG00000132640	-2.0454	-0.163035	-0.000234861	0.0493822
COQ10A	93058	ENSG00000135469	1.36101	-0.0195637	0.0980498	0.183323
KRCC1	51315	ENSG00000172086	1.80016	-0.00903968	0.145011	0.0815746
CCDC102B	79839	ENSG00000150636	0.00267052	-0.00520391	0.00521756	0.997886
AURKA	6790	ENSG00000087586	-0.186069	-0.152695	0.127163	0.853603
GSK3B	2932	ENSG00000082701	-1.07157	-0.070988	0.0220865	0.292187
ZNF473	25888	ENSG00000142528	-0.81383	-0.0170861	0.00733953	0.42195
PRPF8	10594	ENSG00000174231	-2.48755	-0.0631594	-0.00625078	0.0184489
NEK11	79858	ENSG00000114670	0.14489	-0.149013	0.171805	0.885736
PCYT2	5833	ENSG00000185813	1.93634	-0.00246644	0.0950436	0.061989
CTNND1	1500	ENSG00000198561	0.0109308	-0.055791	0.0563922	0.991349
PRKCSH	5589	ENSG00000130175	0.984626	-0.0136309	0.039077	0.332431
TRNE	4556		0.230457	-0.0784323	0.0984153	0.819251
FEZ2	9637	ENSG00000171055	0.376436	-0.00682076	0.00990851	0.709157
SETD1B	23067	ENSG00000139718	-0.438526	-0.0812741	0.0525087	0.664046
WDR82	80335	ENSG00000164091	-2.22168	-0.0676102	-0.00289035	0.0337397
ZSWIM9	374920	ENSG00000185453	-0.852422	-0.0278167	0.0114183	0.400518
LDLRAP1	26119	ENSG00000157978	0.463453	-0.091538	0.145373	0.646277
ATXN7	6314	ENSG00000163635	-1.13657	-0.0831877	0.0236498	0.264428
ARID5A	10865	ENSG00000196843	-1.00191	-0.207697	0.0708574	0.324144
APIP	51074	ENSG00000149089	-0.0288241	-0.00382897	0.00372225	0.97719
PEX14	5195	ENSG00000142655	-0.108299	-0.00302355	0.00271864	0.914457
SYTL2	54843	ENSG00000137501	0.0149819	-0.233195	0.236647	0.988143
PPIEL	728448	ENSG00000291129	-1.5578	-0.280567	0.0375705	0.129432
WDR59	79726	ENSG00000103091	-1.15052	-0.0375384	0.0104611	0.258728
SPRING1	79794	ENSG00000111412	0.96885	-0.0244834	0.0687937	0.340119
ZNF441	126068	ENSG00000197044	0.174068	-0.280494	0.332841	0.862944
FHL3	2275	ENSG00000183386	0.127449	-0.0797851	0.0904212	0.899408
TOM1L2	146691	ENSG00000175662	1.72769	-0.0170619	0.20613	0.0939952
MDH2	4191	ENSG00000146701	1.01625	-0.0305121	0.0911178	0.317377
RPL32	6161	ENSG00000144713	-0.826143	-0.0588044	0.0248988	0.415036
BRPF3	27154	ENSG00000096070	-0.627178	-0.0581567	0.030801	0.535135
ZDHHC2	51201	ENSG00000104219	-1.35085	-0.062298	0.0126543	0.186523
ND2	4536		0.370569	-0.0969228	0.139964	0.713479
STAM	8027	ENSG00000136738	0.78159	-0.0416306	0.0933636	0.440385
ZNF766	90321	ENSG00000196214	-1.12839	-0.090349	0.0259855	0.267814
CMTM3	123920	ENSG00000140931	0.100562	-0.133838	0.147721	0.920546
ASB16-AS1	339201	ENSG00000267080	0.0665595	-0.002463	0.00262918	0.94736
TTC39C	125488	ENSG00000168234	-0.280495	-0.113169	0.085804	0.780961
MAP3K8	1326	ENSG00000107968	1.65499	-0.0165278	0.1588	0.108017
PIGU	128869	ENSG00000101464	-0.0364996	-0.0031129	0.00300344	0.971118
BRWD1	54014	ENSG00000185658	4.98733	0.141302	0.336829	2.22719e-05
ABHD16A	7920	ENSG00000204427	1.71154	-0.00691352	0.0790694	0.0969716
ISYNA1	51477	ENSG00000105655	0.527087	-0.108811	0.184653	0.601885
CD151	977	ENSG00000177697	3.15931	0.0412426	0.191475	0.00351694
HTD2	109703458	ENSG00000255154	-1.10935	-0.01781	0.00526104	0.275813
IFNAR1	3454	ENSG00000142166	7.94058	0.348524	0.589437	5.78334e-09
ZNF195	7748	ENSG00000005801	-2.31516	-0.149193	-0.00944371	0.0273928
HECTD1	25831	ENSG00000092148	-1.37736	-0.069429	0.0134547	0.178267
ZNF525	170958	ENSG00000203326	0.084252	-0.108898	0.118283	0.933398
SPIN1	10927	ENSG00000106723	0.119171	-0.0580286	0.0652308	0.905909
DYNLT2	6991	ENSG00000184786	-2.33988	-0.137887	-0.00945709	0.0259057
METTL3	56339	ENSG00000165819	-0.800524	-0.0776571	0.0338785	0.4295
TAPBPL	55080	ENSG00000139192	-0.00274161	-0.0881199	0.0878833	0.99783
CKLF	51192	ENSG00000217555	-0.268999	-0.0906405	0.0695168	0.789713
FBXO41	150726	ENSG00000163013	0.381772	-0.143527	0.209634	0.705235
LARS1	51520	ENSG00000133706	-0.689387	-0.087231	0.0431576	0.495708
LBR	3930	ENSG00000143815	-2.18652	-0.200198	-0.00696407	0.0364497
P2RX5-TAX1BP3	100533970	ENSG00000257950	0.0378213	-0.0720726	0.0747962	0.970073
CARMIL1	55604	ENSG00000079691	0.279493	-0.150866	0.198782	0.781723
MAN2A2	4122	ENSG00000196547	0.856223	-0.0396604	0.0970564	0.398445
BICD2	23299	ENSG00000185963	-0.58886	-0.0687698	0.0379554	0.560222
IL20RB-AS1	107986136		-0.115885	-0.00205057	0.00183007	0.908491
RAB6D	150786	ENSG00000233087	0.0518047	-0.00228108	0.00239998	0.959017
ITFG1	81533	ENSG00000129636	1.01291	-0.0257926	0.0766894	0.318946
SLC35B2	347734	ENSG00000157593	0.686561	-0.0351851	0.0708948	0.497463
GPATCH3	63906	ENSG00000198746	-0.0289027	-0.00409332	0.00397892	0.977127
DYNLRB1	83658	ENSG00000125971	2.28545	0.00651403	0.114555	0.0292823
DFFA	1676	ENSG00000160049	-0.682187	-0.0803472	0.0400696	0.500187
MAD2L1BP	9587	ENSG00000124688	0.183808	-0.0445665	0.0533952	0.855361
NLE1	54475	ENSG00000073536	-0.931536	-0.107764	0.0401877	0.358775
MED17	9440	ENSG00000042429	-2.24341	-0.0730386	-0.00347719	0.0321564
ERO1B	56605	ENSG00000086619	-0.747068	-0.0666776	0.0309258	0.460652
LOC107985139	107985139		-0.132132	-0.00395743	0.00347585	0.895734
UQCRC1	7384	ENSG00000010256	0.843425	-0.0314682	0.0758481	0.405452
LINC00662	148189	ENSG00000261824	-0.340044	-0.121873	0.087041	0.736117
SFT2D1	113402	ENSG00000198818	0.287488	-0.0550038	0.0730548	0.775652
TBC1D25	4943	ENSG00000068354	0.422552	-0.0536016	0.0816164	0.675539
OGFOD3	79701	ENSG00000181396	-1.02915	-0.080783	0.0265979	0.311371
SLC25A44	9673	ENSG00000160785	-0.240514	-0.0688475	0.0543224	0.811515
AFTPH	54812	ENSG00000119844	-0.576772	-0.0190196	0.0106337	0.568258
KIFAP3	22920	ENSG00000075945	0.282279	-0.11875	0.156902	0.779605
MRNIP	51149	ENSG00000161010	0.285227	-0.0495246	0.0656289	0.777367
EMC7	56851	ENSG00000134153	2.76942	0.0161786	0.106592	0.00939834
BAZ2B-AS1	643072	ENSG00000224152	-0.028786	-0.00409133	0.00397744	0.97722
KIAA1191	57179	ENSG00000122203	0.451957	-0.0268177	0.042087	0.654446
IKZF5	64376	ENSG00000095574	-2.2342	-0.13182	-0.00600505	0.0328191
RPL27	6155	ENSG00000131469	-0.589664	-0.0713044	0.0393205	0.559689
MICALL1	85377	ENSG00000100139	0.502502	-0.0464453	0.0768144	0.618865
RP2	6102	ENSG00000102218	-0.319259	-0.0775315	0.0565438	0.751672
DOCK11	139818	ENSG00000147251	-0.911437	-0.158471	0.0605795	0.369099
LANCL2	55915	ENSG00000132434	0.501938	-0.0192738	0.0318576	0.619258
TMBIM6	7009	ENSG00000139644	1.42404	-0.0159289	0.0896402	0.164422
RELL1	768211	ENSG00000181826	0.524983	-0.101003	0.171024	0.60333
TMEM59	9528	ENSG00000116209	1.41674	-0.0142068	0.078844	0.166531
GOLGA2	2801	ENSG00000167110	1.15517	-0.0257707	0.0930969	0.256846
SETD4	54093	ENSG00000185917	6.22876	0.212159	0.418736	6.4105e-07
SAV1	60485	ENSG00000151748	-0.331719	-0.0715382	0.0515228	0.742334
CAPN1-AS1	728975	ENSG00000254614	0.0732196	-0.0047784	0.00513427	0.942102
HDAC1	3065	ENSG00000116478	-2.41896	-0.194503	-0.0165536	0.0216266
PPIP5K1	9677	ENSG00000168781	-0.440039	-0.0388603	0.0250675	0.662962
CCDC102A	92922	ENSG00000135736	0.824797	-0.0700128	0.165091	0.415789
RAF1	5894	ENSG00000132155	0.0692109	-0.00383785	0.00410747	0.945266
TRIM74	378108	ENSG00000155428	-0.496754	-0.0579448	0.0352466	0.622867
C1GALT1C1	29071	ENSG00000171155	-0.179112	-0.0780532	0.0654506	0.859015
PNRC1	10957	ENSG00000146278	-2.02851	-0.194725	0.000526757	0.0511736
AK3	50808	ENSG00000147853	-1.37342	-0.0617346	0.0120485	0.179473
MCAM	4162	ENSG00000076706	0.709531	-0.0608065	0.125686	0.483298
HLA-F	3134	ENSG00000204642	-1.03233	-0.209371	0.0686476	0.309904
SLC35B3	51000	ENSG00000124786	0.806717	-0.0370016	0.0854279	0.425976
PTENP1	11191	ENSG00000237984	-0.0150094	-0.00366471	0.00361117	0.988121
HMGN5	79366	ENSG00000198157	1.60078	-0.0242123	0.200895	0.119569
PICK1	9463	ENSG00000100151	-0.0534131	-0.00426693	0.00404913	0.957745
SNX25	83891	ENSG00000109762	-1.03541	-0.202796	0.0662219	0.308485
RACK1	10399	ENSG00000204628	-0.547998	-0.0643526	0.0370947	0.587618
ATF7	11016	ENSG00000170653	-0.1523	-0.0814639	0.0701427	0.879937
ERCC2	2068	ENSG00000104884	-0.69986	-0.148313	0.0725304	0.489234
MSI2	124540	ENSG00000153944	-1.22438	-0.188326	0.0470335	0.230034
CRY1	1407	ENSG00000008405	-1.07634	-0.0737156	0.022787	0.290081
TIRAP	114609	ENSG00000150455	0.0437776	-0.00323013	0.00337184	0.965362
TMEM127	55654	ENSG00000135956	1.33603	-0.011269	0.0540729	0.191264
CA5B	11238	ENSG00000169239	0.833437	-0.0695338	0.165634	0.410974
UBIAD1	29914	ENSG00000120942	-1.88104	-0.157512	0.00636667	0.0693879
PSMD3	5709	ENSG00000108344	0.44742	-0.0405595	0.0633561	0.657683
ZNF174	7727	ENSG00000103343	-0.192239	-0.00301964	0.00249943	0.848808
PATL1	219988	ENSG00000166889	-0.030642	-0.00341718	0.00331602	0.975751
UBE2A	7319	ENSG00000077721	-0.0426273	-0.0407868	0.0391167	0.966272
MEF2A	4205	ENSG00000068305	-0.365089	-0.104048	0.0724527	0.717524
ARHGAP17	55114	ENSG00000140750	0.528935	-0.0486034	0.0826407	0.600618
SLMO2-ATP5E	100533975		0.945335	-0.0289547	0.0789865	0.351798
BLTP2	9703	ENSG00000007202	-0.100826	-0.00383712	0.0034756	0.920338
WDR5	11091	ENSG00000196363	-0.516581	-0.0584236	0.034809	0.609114
PISD	23761	ENSG00000241878	0.314861	-0.0462317	0.0631123	0.754977
PDIA3P1	171423		1.66696	-0.0110372	0.109809	0.105595
USP48	84196	ENSG00000090686	-0.428912	-0.0695244	0.0453633	0.670953
ZRANB1	54764	ENSG00000019995	-2.01503	-0.0936372	0.000565427	0.052644
MAP3K3	4215	ENSG00000198909	0.0395558	-0.00665235	0.0069155	0.968701
CSTB	1476	ENSG00000160213	6.79794	0.333908	0.620141	1.29649e-07
LRRCC1	85444	ENSG00000133739	-0.0138527	-0.00439086	0.00433161	0.989036
FIGNL1	63979	ENSG00000132436	-2.28878	-0.22535	-0.0129778	0.0290648
RC3H2	54542	ENSG00000056586	-1.08837	-0.101238	0.0307849	0.284821
DPY19L1	23333	ENSG00000173852	0.838267	-0.060052	0.143864	0.408298
SEC23B	10483	ENSG00000101310	0.863041	-0.0276586	0.0682384	0.394743
ARF6	382	ENSG00000165527	-0.137643	-0.0607688	0.053085	0.891413
CSGALNACT1	55790	ENSG00000147408	1.23905	-0.0683484	0.279944	0.224626
USF3	205717	ENSG00000176542	-1.9539	-0.0629612	0.00134974	0.0597863
CDS2	8760	ENSG00000101290	-1.97995	-0.107145	0.00158777	0.0566458
YY1AP1	55249	ENSG00000163374	0.215292	-0.0406711	0.050271	0.83095
NSMCE1	197370	ENSG00000169189	1.19829	-0.0322655	0.124188	0.239883
TAF5	6877	ENSG00000148835	-2.08054	-0.12146	-0.00120945	0.0458307
MRPS31P5	100887750	ENSG00000291010	-1.83869	-0.140754	0.00728853	0.0755582
GPR153	387509	ENSG00000158292	-0.825665	-0.255314	0.108165	0.415304
EPM2A-DT	100507557	ENSG00000235652	-1.66482	-0.0839106	0.00848767	0.106026
NAGA	4668	ENSG00000198951	0.802126	-0.0314807	0.072295	0.428586
FKBP14	55033	ENSG00000106080	1.55463	-0.0327177	0.242518	0.130185
HERC2	8924	ENSG00000128731	-0.942147	-0.0949051	0.0349288	0.353402
USP28	57646	ENSG00000048028	0.872269	-0.0760425	0.189694	0.389768
OSTF1	26578	ENSG00000134996	2.34562	0.0141135	0.202183	0.0255708
ANKLE2	23141	ENSG00000176915	-1.20248	-0.117224	0.0302655	0.238282
GTF3C2-AS2	105374363		-1.43143	-0.0634752	0.0111203	0.162311
TRAFD1	10906	ENSG00000135148	1.7127	-0.00696185	0.0799311	0.0967541
PRELID2	153768	ENSG00000186314	0.829115	-0.0488546	0.115785	0.413378
ELOVL5	60481	ENSG00000012660	-2.09703	-0.156708	-0.00217887	0.0442435
MMP23B	8510	ENSG00000189409	0.0340367	-0.00205842	0.00212829	0.973066
MTSS1	9788	ENSG00000170873	-1.23453	-0.236554	0.0581612	0.226282
TOMM22	56993	ENSG00000100216	0.101543	-0.00497062	0.00549151	0.919773
LCMT1	51451	ENSG00000205629	0.313495	-0.0456529	0.0622366	0.756005
STRBP	55342	ENSG00000165209	-0.542048	-0.175403	0.101745	0.591661
UBE2F	140739	ENSG00000184182	1.79422	-0.00913326	0.142744	0.0825372
KIF9-AS1	285352		0.0102728	-0.00370704	0.00374457	0.991869
EIF3I	8668	ENSG00000084623	1.64001	-0.0106767	0.098335	0.111113
UCKL1	54963	ENSG00000198276	-0.347262	-0.080235	0.0568876	0.730741
HOMER3	9454	ENSG00000051128	-0.951998	-0.141792	0.0515461	0.348462
RAB8A	4218	ENSG00000167461	1.42283	-0.0152268	0.0854909	0.16477
LINC02987	101927151	ENSG00000267575	-0.0615503	-0.00486618	0.00458107	0.951316
GUCD1	83606	ENSG00000138867	0.788315	-0.0326942	0.0738921	0.436499
BCKDHB	594	ENSG00000083123	0.600216	-0.0737612	0.135281	0.552725
BCL7C	9274	ENSG00000099385	0.326229	-0.063869	0.0881919	0.746443
SLC44A1	23446	ENSG00000070214	0.152796	-0.110627	0.128545	0.879549
STRADA	92335	ENSG00000266173	0.116668	-0.00307763	0.0034511	0.907875
DMPK	1760	ENSG00000104936	0.435954	-0.0632106	0.0975803	0.665891
BSG	682	ENSG00000172270	2.67519	0.0348615	0.258563	0.0118187
TSC22D2	9819	ENSG00000196428	-1.19389	-0.149689	0.0391475	0.241576
FDX1	2230	ENSG00000137714	0.800541	-0.035946	0.0823978	0.42949
PSMB1	5689	ENSG00000008018	1.14997	-0.0178034	0.0638343	0.258953
NOTCH2NLB	100996763	ENSG00000286019	-0.206519	-0.0928702	0.0757917	0.837736
PSMB2	5690	ENSG00000126067	0.348099	-0.0409858	0.0578558	0.730119
ISG20L2	81875	ENSG00000143319	-0.635486	-0.0607644	0.0318934	0.529775
HERC5	51191	ENSG00000138646	1.09257	-0.0978083	0.323506	0.283003
AGAP10P	653234		-1.43857	-0.0958062	0.0165535	0.160294
LYRM1	57149	ENSG00000102897	1.59573	-0.00927888	0.0760083	0.120694
PLEKHA8	84725	ENSG00000106086	-2.42787	-0.0922998	-0.00802381	0.0211873
ACADS	35	ENSG00000122971	1.70701	-0.00981972	0.110643	0.0978202
ANKH	56172	ENSG00000154122	-1.10213	-0.180943	0.0539882	0.278887
RPL12	6136	ENSG00000197958	-1.27275	-0.0815021	0.0188673	0.212572
CEP19	84984	ENSG00000174007	2.79269	0.0306925	0.196916	0.00887639
PSME4	23198	ENSG00000068878	-0.284744	-0.0731473	0.0552247	0.777734
DNAJC9	23234	ENSG00000213551	-0.22023	-0.00635325	0.0051149	0.827136
NPIPA2	642799	ENSG00000254852	-0.134871	-0.00484983	0.00424819	0.893586
MVK	4598	ENSG00000110921	0.256342	-0.0988104	0.12722	0.79938
PRKD3	23683	ENSG00000115825	-0.639303	-0.119427	0.0624241	0.527322
ATL2	64225	ENSG00000119787	-2.66139	-0.131308	-0.0173705	0.0122183
ISOC2	79763	ENSG00000063241	1.04377	-0.0639524	0.198027	0.304662
TOLLIP	54472	ENSG00000078902	1.32175	-0.0180661	0.0846025	0.195924
PLK3	1263	ENSG00000173846	0.804224	-0.0579636	0.133437	0.427392
USP38	84640	ENSG00000170185	-0.487162	-0.0381829	0.023459	0.629571
BCLAF3	256643	ENSG00000173681	-1.90812	-0.141892	0.00472264	0.0656742
COG7	91949	ENSG00000168434	-0.170017	-0.00600648	0.00508212	0.866101
HSBP1L1	440498	ENSG00000226742	0.00294193	-0.00561697	0.0056332	0.997672
ZDHHC7	55625	ENSG00000153786	0.122223	-0.00341512	0.00385053	0.903512
SLC35A5	55032	ENSG00000138459	-0.0695505	-0.0424783	0.0396767	0.944998
AFF4	27125	ENSG00000072364	0.108165	-0.0648189	0.0720792	0.914562
LOC389906	389906	ENSG00000285756	-0.68378	-0.0896051	0.044608	0.499194
FLT3LG	2323	ENSG00000090554	-1.6785	-0.0395869	0.00384377	0.103303
ACTR1A	10121	ENSG00000138107	0.47235	-0.0455773	0.0730517	0.639985
FAM239A	101930105		-0.0559442	-0.00631282	0.00597574	0.955745
SRPRA	6734	ENSG00000182934	1.41879	-0.0134163	0.0747472	0.165938
ZNRF2	223082	ENSG00000180233	-0.278662	-0.117815	0.0894901	0.782355
DNAJC9-AS1	414245	ENSG00000227540	0.0158637	-0.00539828	0.00548291	0.987445
RABL2A	11159	ENSG00000144134	0.462843	-0.0698327	0.110832	0.646709
KBTBD7	84078	ENSG00000120696	-2.22424	-0.121526	-0.00526511	0.0335496
SLC3A1	6519	ENSG00000138079	-1.0558	-0.11397	0.0362203	0.299217
MSH5	4439	ENSG00000204410	-0.081974	-0.00762803	0.00703854	0.935194
ASAP1	50807	ENSG00000153317	-0.0885918	-0.111135	0.101882	0.929976
RPL8	6132	ENSG00000161016	-1.11956	-0.0977491	0.0284657	0.271503
PILRB	29990	ENSG00000121716	0.0563991	-0.00379185	0.00400752	0.955386
TOMM40L	84134	ENSG00000158882	0.99352	-0.0219539	0.063659	0.328149
COPE	11316	ENSG00000105669	1.27394	-0.0144747	0.062647	0.212155
SUSD1	64420	ENSG00000106868	1.5289	-0.0160346	0.112058	0.136429
ZNF430	80264	ENSG00000118620	-0.102551	-0.0690427	0.0624319	0.91898
SNUPN	10073	ENSG00000169371	1.26412	-0.0198874	0.0847315	0.215611
ARL17B	100506084	ENSG00000228696	-0.0946415	-0.003741	0.0034092	0.925209
C5orf22	55322	ENSG00000082213	-1.48995	-0.0409216	0.00637176	0.146342
S100PBP	64766	ENSG00000116497	0.00189814	-0.00704671	0.00705984	0.998498
MRPL38	64978	ENSG00000204316	0.791272	-0.0294041	0.0666833	0.434798
TVP23A	780776	ENSG00000166676	0.792904	-0.0131872	0.0299625	0.433861
ABRAXAS2	23172	ENSG00000165660	-0.25502	-0.0471013	0.0366314	0.800392
MTCH1	23787	ENSG00000137409	0.304149	-0.0398712	0.0538473	0.763046
PODXL	5420	ENSG00000128567	0.343571	-0.318443	0.447466	0.733488
SLC31A1	1317	ENSG00000136868	0.683443	-0.0408913	0.0821086	0.499404
AZIN2	113451	ENSG00000142920	1.52792	-0.0203983	0.142239	0.136674
ZNF816	125893	ENSG00000180257	-0.116306	-0.00481154	0.00429238	0.908161
C1R	715	ENSG00000159403	0.0590517	-0.00835984	0.00885837	0.95329
NDUFAB1	4706	ENSG00000004779	0.953927	-0.0358374	0.0988196	0.3475
EEFSEC	60678	ENSG00000132394	-0.0383124	-0.0039861	0.0038391	0.969684
HERC2P3	283755	ENSG00000290376	-0.359058	-0.208343	0.145967	0.721986
ABCA5	23461	ENSG00000154265	-0.481207	-0.15133	0.0935522	0.633749
CBX5	23468	ENSG00000094916	-1.29739	-0.134628	0.0299413	0.20407
GSK3A	2931	ENSG00000105723	0.179724	-0.0483135	0.0576512	0.858539
ARSB	411	ENSG00000113273	1.29219	-0.0444215	0.198039	0.205841
ZNF624	57547	ENSG00000197566	-1.20178	-0.173066	0.0447298	0.238548
USP16	10600	ENSG00000156256	6.03649	0.205137	0.414484	1.10612e-06
SPAG9	9043	ENSG00000008294	-1.49195	-0.208071	0.032262	0.14582
MAP2K3	5606	ENSG00000034152	2.3752	0.0163282	0.214736	0.0239073
NMRK1	54981	ENSG00000106733	3.01193	0.0477345	0.247967	0.00513107
VGLL4	9686	ENSG00000144560	-0.700388	-0.11345	0.0554487	0.488909
DPYSL2	1808	ENSG00000092964	-0.896435	-0.121985	0.0474935	0.37693
KCMF1	56888	ENSG00000176407	-0.863106	-0.0943372	0.0382341	0.394708
NOB1	28987	ENSG00000141101	-0.135964	-0.0584581	0.051151	0.892729
ITSN2	50618	ENSG00000198399	0.473275	-0.0596224	0.0956548	0.639333
CRY2	1408	ENSG00000121671	-0.34096	-0.0360545	0.0257262	0.735434
TET3	200424	ENSG00000187605	-1.93844	-0.310335	0.00788473	0.0617211
CFAP20	29105	ENSG00000070761	0.00879359	-0.00242815	0.00244918	0.99304
ZNF783	100289678	ENSG00000204946	-1.44863	-0.100217	0.0169765	0.157481
TMED2	10959	ENSG00000086598	1.09111	-0.0315688	0.104207	0.283633
TMX2	51075	ENSG00000213593	0.8193	-0.0255608	0.0598858	0.41887
ZCCHC18	644353	ENSG00000166707	-1.02638	-0.168101	0.0555495	0.312656
PIGM	93183	ENSG00000143315	0.045709	-0.0360117	0.0376629	0.963835
HARS1	3035	ENSG00000170445	0.604266	-0.0299759	0.0552168	0.550064
GTF2IP4	100093631	ENSG00000233369	-0.693188	-0.0547593	0.0269784	0.493353
HIPK3	10114	ENSG00000110422	0.541883	-0.0499915	0.086168	0.591773
ATP6	4508		0.074111	-0.0885532	0.0952315	0.941398
TMF1	7110	ENSG00000144747	0.714612	-0.0426208	0.0885975	0.480196
CXADR	1525	ENSG00000154639	4.89006	0.193222	0.469716	2.94269e-05
YWHAH	7533	ENSG00000128245	0.307303	-0.0841913	0.114063	0.760668
RARG	5916	ENSG00000172819	1.51565	-0.0519503	0.352555	0.13974
PDIK1L	149420	ENSG00000175087	-1.13151	-0.0681086	0.0195024	0.266516
UBE2J2	118424	ENSG00000160087	0.508137	-0.0149236	0.0248273	0.614955
CIAO2B	51647	ENSG00000166595	-0.0821682	-0.0503147	0.0464175	0.935041
R3HCC1	203069	ENSG00000104679	-0.207382	-0.0319993	0.0260924	0.837068
[truncated: 8,492 more rows]

## Sheet: FXS
HGNC	ENTREZ	ENSEMBL	Statistic	Lower	Upper	Pvalue
EMC10	284361	ENSG00000161671	-0.971893	-1.64077	0.628519	0.350287
ZNF597	146434	ENSG00000167981	0.0372388	-0.0040011	0.00414024	0.970907
SLC15A4	121260	ENSG00000139370	-0.0373251	-0.00151299	0.00146203	0.97084
ARRB1	408	ENSG00000137486	-0.0623119	-0.00365652	0.00345319	0.95134
CHGA	1113	ENSG00000100604	0.0206577	-0.00541711	0.00552082	0.983858
DNAJA4	55466	ENSG00000140403	-0.0243916	-0.00443821	0.00433993	0.980941
WNT3	7473	ENSG00000108379	0.00769986	-0.00409401	0.00412305	0.993983
SOX15	6665	ENSG00000129194	0.00480309	-0.00139184	0.00139799	0.996247
C11orf54	28970	ENSG00000182919	0.0419131	-0.00388455	0.00403694	0.967257
PXDNL	137902	ENSG00000147485	-0.00974901	-0.0050236	0.00497885	0.992382
CCDC125	202243	ENSG00000183323	1.78422	-0.166618	1.67339	0.0996727
MAP2	4133	ENSG00000078018	0.0218038	-0.00488761	0.00498642	0.982963
NAP1L5	266812	ENSG00000177432	-1.68484	-2.34936	0.300372	0.117828
PITPNM2	57605	ENSG00000090975	-0.0362708	-0.00430475	0.00416377	0.971663
GARIN5A	112703	ENSG00000142530	-0.0336363	-0.0075671	0.00733701	0.97372
ZNF578	147660	ENSG00000258405	0.000490612	-0.00456225	0.0045643	0.999617
ZFP3	124961	ENSG00000180787	-0.0076438	-0.00452499	0.00449335	0.994027
EDNRB	1910	ENSG00000136160	-0.0117235	-0.00112162	0.00110961	0.990839
ZNF880	400713	ENSG00000221923	0.0117272	-0.00123075	0.00124407	0.990836
ASAP2	8853	ENSG00000151693	0.0372327	-0.00174473	0.0018054	0.970912
PINK1	65018	ENSG00000158828	-0.0652591	-0.0048673	0.00458421	0.949042
PCDHB5	26167	ENSG00000113209	1.88636	-0.0565262	0.785721	0.0836744
ZNF726	730087	ENSG00000213967	-0.471477	-2.13953	1.3783	0.645756
NATD1	256302	ENSG00000274180	-0.0625715	-0.00232425	0.00219448	0.951138
LOC107986986	107986986		0.00517314	-0.000718992	0.000722414	0.995957
PNPO	55163	ENSG00000108439	0.015883	-0.00196245	0.00199127	0.987589
SERPINE2	5270	ENSG00000135919	-0.0381595	-0.00145864	0.00140843	0.970188
LEFTY1	10637	ENSG00000243709	-0.0213578	-0.0024967	0.00244823	0.983311
CLEC11A	6320	ENSG00000105472	-0.0181433	-0.00654647	0.00643834	0.985823
FGF17	8822	ENSG00000158815	-0.00366555	-0.000434414	0.000432954	0.997136
DUSP10	11221	ENSG00000143507	-0.00482763	-0.00192537	0.00191686	0.996227
LRRC4B	94030	ENSG00000131409	0.00784628	-0.0015195	0.00153048	0.993869
ZNF528-AS1	102724105	ENSG00000269834	0.00563328	-0.003562	0.00358047	0.995598
JPH4	84502	ENSG00000092051	0.0184529	-0.171518	0.174448	0.985581
SHANK1	50944	ENSG00000161681	-0.00339007	-0.00315259	0.00314279	0.997351
MIR4458HG	100505738	ENSG00000247516	-0.00631915	-0.00485909	0.00483099	0.995062
GRM3	2913	ENSG00000198822	-0.00959873	-0.00462244	0.00458189	0.992499
FAM174B	400451	ENSG00000185442	0.01263	-0.00404862	0.00409583	0.990131
CAT	847	ENSG00000121691	2.00039	-0.01031	0.241488	0.0686083
ACTA1	58	ENSG00000143632	0.0157586	-0.00227655	0.00230972	0.987686
ALDH3A2	224	ENSG00000072210	0.0555294	-0.00351705	0.00370101	0.956631
ACHE	43	ENSG00000087085	-1.65922	-0.318614	0.0431341	0.122959
SPART	23111	ENSG00000133104	-0.00265703	-0.00162898	0.00162501	0.997924
SYT3	84258	ENSG00000213023	-0.751721	-1.36859	0.666466	0.466707
NRP2	8828	ENSG00000118257	-0.0153036	-0.00477165	0.00470508	0.988041
WDPCP	51057	ENSG00000143951	-0.00659701	-0.00123212	0.00122468	0.994845
ZNF562	54811	ENSG00000171466	0.0301035	-0.176899	0.181856	0.976479
RIPOR2	9750	ENSG00000111913	-0.00557599	-0.00472192	0.00469781	0.995643
CUTALP	253039	ENSG00000226752	0.00673092	-0.00396295	0.00398751	0.99474
PGM1	5236	ENSG00000079739	-0.0231147	-0.00383155	0.00375111	0.981939
DMTN	2039	ENSG00000158856	-0.0256598	-0.00616108	0.00601765	0.97995
SIGLEC10	89790	ENSG00000142512	-0.048324	-0.000612849	0.000586254	0.962253
SLC47A1	55244	ENSG00000142494	0.0168668	-0.00321187	0.00326199	0.98682
HPCAL4	51440	ENSG00000116983	0.0177924	-0.00303366	0.00308362	0.986097
CLN8-AS1	101927752	ENSG00000253982	0.911814	-0.136061	0.331898	0.37982
WNT4	54361	ENSG00000162552	0.0016079	-0.0021591	0.00216228	0.998743
TNFSF9	8744	ENSG00000125657	0.0160804	-0.00509028	0.00516597	0.987435
PLEKHA6	22874	ENSG00000143850	-0.0230193	-0.00465934	0.00456192	0.982013
ENPP2	5168	ENSG00000136960	1.39447	-0.169275	0.771175	0.188455
HERC3	8916	ENSG00000138641	-0.342748	-0.353599	0.257472	0.737717
CFAP44	55779	ENSG00000206530	-0.00515983	-0.00223932	0.00222874	0.995968
LRFN2	57497	ENSG00000156564	-0.00725093	-0.00289055	0.00287137	0.994334
CSMD1	64478	ENSG00000183117	-0.0152762	-0.00445039	0.00438842	0.988063
JOSD2	126119	ENSG00000161677	-0.0139932	-0.00636763	0.00628636	0.989065
BST2	684	ENSG00000130303	-0.0314961	-0.00442749	0.00430131	0.975392
SIGLEC10-AS1	100129083		-0.0214035	-0.00054292	0.000532357	0.983276
C19orf81	342918	ENSG00000235034	-0.0114106	-0.00520029	0.0051461	0.991083
GRIA4	2893	ENSG00000152578	0.0514873	-0.00397491	0.00416732	0.959784
FAM120A2P	445577		-0.0136753	-0.0042706	0.00421733	0.989314
SIPA1L2	57568	ENSG00000116991	-0.495847	-0.206513	0.129943	0.628959
ZNF528	84436	ENSG00000167555	0.021588	-0.00190532	0.00194345	0.983131
PKIB	5570	ENSG00000135549	-0.0340817	-0.0043005	0.00416803	0.973372
PEAK1	79834	ENSG00000173517	-0.0663511	-0.00386846	0.00363981	0.948191
FXYD6-FXYD2	100533181	ENSG00000255245	0.0304489	-0.00314057	0.00322959	0.97621
TRIM26	7726	ENSG00000234127	-0.0393469	-0.00312634	0.00301543	0.969261
PINK1-AS	100861548	ENSG00000117242	-0.0642275	-0.0036182	0.00341099	0.949847
SLC40A1	30061	ENSG00000138449	0.0106576	-0.00392459	0.00396318	0.991672
CTNNA2	1496	ENSG00000066032	0.00475781	-0.00435215	0.0043712	0.996282
MAF	4094	ENSG00000178573	-0.0195071	-0.0049286	0.00484113	0.984757
TMEM62	80021	ENSG00000137842	0.0609434	-0.0011964	0.00126526	0.952408
LOC101928331	101928331		0.00944749	-0.00208639	0.00210456	0.992617
UNC5C	8633	ENSG00000182168	-0.00226615	-0.00519918	0.00518837	0.998229
NT5C2	22978	ENSG00000076685	-1.60063	-0.157883	0.0241533	0.135441
SMYD2	56950	ENSG00000143499	-0.0169423	-0.00405748	0.00399487	0.986761
LOC105370910	105370910		-0.00658998	-0.0016755	0.00166539	0.99485
SEMA6A	57556	ENSG00000092421	-0.0268272	-0.00458908	0.00447744	0.979039
PLCD1	5333	ENSG00000187091	0.0136993	-0.0035057	0.00355007	0.989295
DPY19L2	283417	ENSG00000177990	0.0149051	-0.000883866	0.000896042	0.988353
ZNF433-AS1	101928464	ENSG00000219665	0.02979	-0.00368873	0.003791	0.976724
PLD6	201164	ENSG00000179598	-0.0183895	-0.00261675	0.00257295	0.98563
PLA2G4C	8605	ENSG00000105499	0.00282509	-0.00291104	0.0029186	0.997792
HPGD	3248	ENSG00000164120	-0.00416909	-0.00308612	0.00307433	0.996742
PRX	57716	ENSG00000105227	-0.018454	-0.00351901	0.0034599	0.98558
MYO1F	4542	ENSG00000142347	-0.0010511	-0.000979795	0.00097885	0.999179
CPNE5	57699	ENSG00000124772	0.0207771	-0.00094348	0.000961648	0.983765
TUBB2A	7280	ENSG00000137267	0.0390731	-0.00536494	0.00556087	0.969475
CCM2L	140706	ENSG00000101331	-1.57518	-0.827598	0.133075	0.141197
KCNC3	3748	ENSG00000131398	-1.23448	-1.66685	0.461154	0.240651
LIX1	167410	ENSG00000145721	-1.09007	-0.718581	0.239333	0.297089
ZNF503	84858	ENSG00000165655	-0.020132	-0.00391613	0.00384443	0.984269
APOO	79135	ENSG00000184831	0.0416667	-0.00358004	0.00371964	0.96745
GDPD3	79153	ENSG00000102886	-0.0189116	-0.00265976	0.00261398	0.985222
GPR83	10888	ENSG00000123901	-0.0103937	-0.0060885	0.00603069	0.991878
C15orf61	145853	ENSG00000189227	0.0246408	-0.00425308	0.00435038	0.980746
FXYD6	53826	ENSG00000137726	0.0316394	-0.00369044	0.0037992	0.97528
AMOTL1	154810	ENSG00000166025	0.0329457	-0.0036639	0.00377641	0.97426
MMP17	4326	ENSG00000198598	-0.0123736	-0.00142979	0.00141364	0.990331
XPNPEP3	63929	ENSG00000196236	0.0118348	-0.00443913	0.00448762	0.990752
SLC9A9	285195	ENSG00000181804	-0.00103469	-0.000971299	0.000970377	0.999191
RBX1	9978	ENSG00000100387	-0.0232052	-0.00153124	0.00149896	0.981868
LMO4	8543	ENSG00000143013	0.0155199	-0.00251684	0.00255295	0.987872
LRRN2	10446	ENSG00000170382	-0.00351343	-0.00492073	0.00490489	0.997254
TSTD1	100131187	ENSG00000215845	-0.0284796	-0.00337802	0.00329085	0.977748
LRPAP1	4043	ENSG00000163956	0.0354632	-0.00363873	0.00375914	0.972293
TRNV	4577		0.00591776	-0.000679842	0.000683545	0.995376
JAKMIP2-AS1	153469	ENSG00000280780	-0.0172299	-0.00241977	0.0023818	0.986536
CACNG8	59283	ENSG00000142408	-0.022311	-0.00369401	0.00361912	0.982567
MTUS1	57509	ENSG00000129422	0.00635239	-0.00360309	0.00362416	0.995036
GPR85	54329	ENSG00000164604	0.0109331	-0.00236565	0.00238951	0.991456
PDE6B-AS1	101928521		-0.0163729	-0.000877214	0.000864128	0.987206
ZNF818P	390963		-0.0342697	-0.00258044	0.00250052	0.973225
FAM167A	83648	ENSG00000154319	-0.732142	-0.288835	0.143544	0.478138
FHOD3	80206	ENSG00000134775	-0.0148731	-0.00156662	0.00154537	0.988378
USP3	9960	ENSG00000140455	0.00428895	-0.00233762	0.00234684	0.996648
ATP13A3-DT	401106		-0.00584086	-0.00342658	0.00340826	0.995436
RIMBP2	23504	ENSG00000060709	-0.0245462	-0.00366655	0.00358486	0.98082
SVIL-AS1	102724316	ENSG00000291093	2.01194	-0.0280262	0.703829	0.0672308
DTWD2	285605	ENSG00000169570	0.024374	-0.00270888	0.00277018	0.980955
EPHX1	2052	ENSG00000143819	0.000816503	-0.00459946	0.00460291	0.999362
LAMA2	3908	ENSG00000196569	-0.0189616	-0.00590579	0.00580388	0.985183
CELF5	60680	ENSG00000161082	-0.00398378	-0.00379513	0.00378128	0.996887
SYT11	23208	ENSG00000132718	-0.0224606	-0.00256387	0.00251155	0.98245
SLC25A17	10478	ENSG00000100372	0.0455129	-0.00292879	0.00305376	0.964447
SLC22A3	6581	ENSG00000146477	-0.0204423	-0.00340302	0.00333976	0.984027
AMFR	267	ENSG00000159461	-0.0181244	-0.00398105	0.00391537	0.985837
GALE	2582	ENSG00000117308	-0.00244326	-0.00182723	0.00182314	0.998091
LOC112268106	112268106		0.0169007	-0.00226698	0.00230242	0.986794
DPH5-DT	102606465	ENSG00000233184	0.0928271	-0.00376507	0.00410017	0.927573
MIAT	440823	ENSG00000225783	-0.00194943	-0.00393637	0.00392934	0.998477
STOX2	56977	ENSG00000173320	0.0379405	-0.00212461	0.00219992	0.970359
NOTCH2	4853	ENSG00000134250	0.0397279	-0.00451703	0.00468481	0.968963
LOC100289230	100289230	ENSG00000248489	-0.00299785	-0.000722213	0.000720229	0.997657
RGMB	285704	ENSG00000174136	-0.0126336	-0.00168596	0.00166652	0.990128
CADM2	253559	ENSG00000175161	-0.0116223	-0.00491707	0.00486489	0.990918
PKDCC	91461	ENSG00000162878	-0.00927817	-0.00623424	0.00618137	0.99275
DTX1	1840	ENSG00000135144	0.0450833	-0.00262782	0.00273886	0.964782
SEMA6A-AS1	101927233	ENSG00000248445	-0.0132857	-0.00446341	0.0044093	0.989618
TMCC1-DT	100507032	ENSG00000271270	0.0360417	-0.00272712	0.00281886	0.971842
HGSNAT	138050	ENSG00000165102	-0.0242193	-0.00175794	0.00171929	0.981076
DYNC2I1	55112	ENSG00000126870	-0.0452514	-0.00356888	0.00342366	0.964651
LINC00672	100505576	ENSG00000263874	-1.61682	-0.352218	0.05215	0.131885
ZNF521	25925	ENSG00000198795	-1.2542	-0.427423	0.115118	0.233652
LOC105373195	105373195		-0.0145695	-0.00339696	0.00335183	0.988615
LARP1B	55132	ENSG00000138709	0.033629	-0.00393283	0.00405613	0.973726
ZNF132	7691	ENSG00000131849	-0.00481721	-0.00450977	0.00448987	0.996236
ZNF804A	91752	ENSG00000170396	-0.0120106	-0.00435229	0.00430457	0.990615
DNER	92737	ENSG00000187957	0.0164873	-0.352317	0.35769	0.987117
DNAJB7	150353	ENSG00000172404	-0.0169243	-0.00257928	0.00253952	0.986775
KHDRBS2	202559	ENSG00000112232	0.00618792	-0.00117644	0.00118314	0.995164
PSD2	84249	ENSG00000146005	-1.06534	-0.399316	0.137055	0.307687
CCNP	79935	ENSG00000105219	-0.00206388	-0.000638821	0.000637612	0.998387
PTPRN2	5799	ENSG00000155093	0.0194616	-0.00136345	0.00138803	0.984793
C5	727	ENSG00000106804	0.217938	-0.189024	0.231042	0.831139
CDH13	1012	ENSG00000140945	0.00496279	-0.00572778	0.00575393	0.996122
KAZALD1	81621	ENSG00000107821	-0.0124421	-0.00418547	0.00413794	0.990277
TMEM163	81615	ENSG00000152128	-0.844882	-0.975818	0.430491	0.414705
CLDN11	5010	ENSG00000013297	-0.00586067	-0.0036744	0.00365469	0.99542
ASMTL	8623	ENSG00000169093	0.000153072	-0.00284326	0.00284366	0.99988
MIATNB	102724827		-0.00969405	-0.00135427	0.00134227	0.992425
ZNF77	58492	ENSG00000175691	0.0379127	-0.00344945	0.00357162	0.970381
LINC00674	100499466		0.0239639	-0.00439319	0.0044909	0.981275
AFAP1	60312	ENSG00000196526	-1.72006	-0.412591	0.0485467	0.111081
OPHN1	4983	ENSG00000079482	-0.52761	-0.232201	0.141667	0.607388
HEBP2	23593	ENSG00000051620	0.0931015	-0.00476103	0.00518607	0.927359
AFAP1-AS1	84740	ENSG00000272620	-1.76613	-0.44101	0.0461349	0.102779
TNIK	23043	ENSG00000154310	0.0143335	-0.00404393	0.00409749	0.988799
PRRT2	112476	ENSG00000167371	-0.0405094	-0.00489555	0.00471684	0.968353
TMSB10	9168	ENSG00000034510	-0.0373732	-0.00402408	0.00388836	0.970802
ST13	6767	ENSG00000100380	0.0389132	-0.00195676	0.00202793	0.969599
CNTNAP2	26047	ENSG00000174469	0.0366296	-0.0064048	0.00662384	0.971383
ASMT	438	ENSG00000196433	-0.0277764	-0.0011146	0.00108654	0.978297
MST1L	11223	ENSG00000186715	-0.0313544	-0.00134128	0.00130322	0.975502
PNMA2	10687	ENSG00000240694	0.0908862	-0.00393024	0.0042724	0.929082
DACT1	51339	ENSG00000165617	-1.55163	-0.423813	0.0712532	0.146712
LHFPL6	10186	ENSG00000183722	1.61307	-0.131197	0.87934	0.132702
ZNF568	374900	ENSG00000198453	-0.00711102	-0.00406557	0.00403912	0.994443
ZNF701	55762	ENSG00000167562	0.0538741	-0.00249029	0.00261657	0.957922
ZNF280D	54816	ENSG00000137871	0.279077	-0.63515	0.821761	0.784937
RTL8B	441518	ENSG00000212747	0.0308179	-0.00425428	0.00437636	0.975921
LOC105377499	105377499		0.0103146	-0.0030854	0.00311475	0.99194
ZNF572	137209	ENSG00000180938	0.0158774	-0.00323341	0.00328088	0.987593
ST13P4	145165		0.00986548	-0.00104693	0.00105645	0.992291
TMEM50B	757	ENSG00000142188	-0.0294076	-0.00201232	0.00195872	0.977023
TBC1D2	55357	ENSG00000095383	0.00427457	-0.00312418	0.00313646	0.99666
MAML3	55534	ENSG00000196782	-0.0372491	-0.00433409	0.00418839	0.970899
TTC23L	153657	ENSG00000205838	-0.0227961	-0.0027041	0.0026481	0.982188
NEURL1	9148	ENSG00000107954	-0.0055171	-0.00293155	0.00291674	0.995689
KCNB1	3745	ENSG00000158445	0.00866572	-0.00276854	0.00279065	0.993228
USP3-AS1	100130855	ENSG00000259248	0.0384892	-0.00159242	0.00164969	0.969931
RIMBP3	85376	ENSG00000275793	-0.0251366	-0.00371513	0.00363039	0.980359
PRDM1	639	ENSG00000057657	-0.000535627	-0.00508537	0.00508287	0.999581
ATP1A2	477	ENSG00000018625	-0.445644	-1.25504	0.828818	0.663788
ANP32B	10541	ENSG00000136938	0.971585	-0.104463	0.272607	0.350434
ZNF175	7728	ENSG00000105497	0.0311175	-0.00168514	0.00173398	0.975687
ABAT	18	ENSG00000183044	0.0489867	-0.00358327	0.00374811	0.961736
AGGF1	55109	ENSG00000164252	0.0846056	-0.00209333	0.00226247	0.93397
LINC00649	100506334	ENSG00000237945	-0.0301006	-0.00119686	0.00116424	0.976482
FLJ20021	90024	ENSG00000254531	-0.0153043	-0.00235918	0.00232626	0.988041
ZNF137P	7696		0.0191685	-0.000766711	0.000780321	0.985022
PCDHGA11	56105	ENSG00000253873	0.00428322	-0.00631044	0.0063353	0.996653
ZNF135	7694	ENSG00000176293	-0.0103304	-0.00423972	0.00419971	0.991927
RBM20	282996	ENSG00000203867	-0.636986	-1.06131	0.581135	0.536097
NUAK1	9891	ENSG00000074590	-0.0643578	-0.00411457	0.00387847	0.949745
ARMC12	221481	ENSG00000157343	0.00903858	-0.000701171	0.000707012	0.992937
ADCY10P1	221442	ENSG00000290554	0.00059455	-0.00133916	0.00133989	0.999535
LIM2-AS1	105372446		-0.0321163	-0.000710388	0.000689749	0.974907
ZEB1-AS1	220930	ENSG00000237036	0.0037864	-0.00367059	0.00368337	0.997041
LEMD1-DT	284577	ENSG00000224717	0.0108527	-0.00239967	0.0024237	0.991519
TUSC1	286319	ENSG00000198680	-1.13463	-0.914682	0.28825	0.278688
MATCAP2	23366	ENSG00000164542	0.0597501	-0.00342152	0.00361447	0.953338
TTC9	23508	ENSG00000133985	0.0215643	-0.00476013	0.00485529	0.98315
PSMD5	5711	ENSG00000095261	0.0377713	-0.00517742	0.00536009	0.970491
GRIK3	2899	ENSG00000163873	0.00074001	-0.00521732	0.00522087	0.999422
GPR61	83873	ENSG00000156097	-0.00401529	-0.00349291	0.00348006	0.996862
CHFR	55743	ENSG00000072609	0.0473983	-0.0018024	0.00188257	0.962975
FAT4	79633	ENSG00000196159	0.208283	-0.273276	0.331046	0.838501
RTL5	340526	ENSG00000242732	0.0200304	-0.0024064	0.00245106	0.984348
OSBPL1A	114876	ENSG00000141447	-0.00679807	-0.00404623	0.00402106	0.994688
LOC107985303	107985303		-0.0280753	-0.00334112	0.00325611	0.978064
BTG2	7832	ENSG00000159388	0.00693475	-0.00428564	0.00431301	0.994581
LOC102724851	102724851		0.00957614	-0.00268426	0.00270796	0.992517
TMEM130	222865	ENSG00000166448	-0.0095421	-0.00446397	0.00442504	0.992543
C4orf51	646603	ENSG00000237136	0.00378888	-0.00483719	0.00485404	0.997039
POT1-AS1	401398	ENSG00000224897	0.0352336	-0.00300535	0.00310414	0.972473
FGFRL1	53834	ENSG00000127418	1.01838	-0.323471	0.891216	0.328591
TXLNB	167838	ENSG00000164440	0.017047	-0.00191904	0.00194931	0.986679
LURAP1L	286343	ENSG00000153714	0.020621	-0.00415877	0.00423825	0.983887
SLC4A10	57282	ENSG00000144290	0.0150234	-0.00385053	0.003904	0.98826
PHF10	55274	ENSG00000130024	0.0219703	-0.00309494	0.00315799	0.982833
C16orf89	146556	ENSG00000153446	0.00648273	-0.00174505	0.00175547	0.994934
ZNF788P	388507		0.0193203	-0.00359102	0.00365528	0.984903
LOC101928230	101928230		-0.044548	-0.00249183	0.00239197	0.9652
LOC101929305	101929305		-0.0050229	-0.00326537	0.00325035	0.996075
SMPD1	6609	ENSG00000166311	-0.0317926	-0.00130805	0.00127043	0.97516
ZNF204P	7754		0.0243974	-0.00239379	0.002448	0.980937
USP25	29761	ENSG00000155313	-0.0594904	-0.00387562	0.0036696	0.953541
NLGN3	54413	ENSG00000196338	0.038659	-0.00456924	0.00473431	0.969798
LINC02666	107984280		-0.024736	-0.0011173	0.00109222	0.980672
CFAP58	159686	ENSG00000120051	-0.0262278	-0.00214958	0.00209845	0.979507
WDFY2	115825	ENSG00000139668	-0.00804753	-0.00242279	0.00240495	0.993711
PPP3CA	5530	ENSG00000138814	0.0363157	-0.00438155	0.00453008	0.971628
PCYOX1L	78991	ENSG00000145882	0.0321406	-0.0026996	0.00278044	0.974888
CCSAP	126731	ENSG00000154429	-0.0139511	-0.00387046	0.00382121	0.989098
ZEB1	6935	ENSG00000148516	-0.0202358	-0.00447395	0.00439161	0.984188
MEGF10	84466	ENSG00000145794	0.00331337	-0.00257514	0.00258298	0.997411
NBL1	4681	ENSG00000158747	0.000596423	-0.00317883	0.00318057	0.999534
KLHL14	57565	ENSG00000197705	0.0150878	-0.00565762	0.00573652	0.98821
TNC	3371	ENSG00000041982	-0.538701	-0.473462	0.28575	0.599944
WLS	79971	ENSG00000116729	0.000909438	-0.00400341	0.00400676	0.999289
CYP4V2	285440	ENSG00000145476	-0.0152897	-0.00461804	0.00455368	0.988052
PDE4B	5142	ENSG00000184588	-0.0323252	-0.00624921	0.0060665	0.974744
MN1	4330	ENSG00000169184	-0.0170971	-0.00408501	0.0040214	0.98664
EP300	2033	ENSG00000100393	-0.0307156	-0.00334975	0.00325662	0.976001
KCNJ2	3759	ENSG00000123700	-1.1851	-0.887015	0.262028	0.258918
MAGI2-AS3	100505881	ENSG00000234456	0.0188165	-0.0042944	0.00436922	0.985297
ASPHD1	253982	ENSG00000174939	0.0104345	-0.00281285	0.00283993	0.991846
H1-2	3006	ENSG00000187837	-0.0290523	-0.00277714	0.00270406	0.9773
LOC400499	400499	ENSG00000188897	0.928124	-0.704708	1.75062	0.371636
MAPKAPK2	9261	ENSG00000162889	0.298801	-0.204124	0.26901	0.770203
SLITRK5	26050	ENSG00000165300	-0.000701574	-0.00454259	0.00453966	0.999452
RNF10	9921	ENSG00000022840	-0.0467064	-0.00538334	0.00515739	0.963516
GSDMB	55876	ENSG00000073605	-0.0139237	-0.00117676	0.00116182	0.98912
C16orf74	404550	ENSG00000154102	0.000750302	-0.00214665	0.00214813	0.999414
PPP1R16B	26051	ENSG00000101445	0.0129109	-0.00276938	0.0028024	0.989911
TFEB	7942	ENSG00000112561	0.023766	-0.000727911	0.000743966	0.98143
ZNF826P	664701		-0.00688755	-0.0051829	0.00515024	0.994618
CYP2U1	113612	ENSG00000155016	0.0258005	-0.00404918	0.00414622	0.979841
KCNK10	54207	ENSG00000100433	-0.000599817	-0.00257873	0.00257731	0.999531
ELAVL4	1996	ENSG00000162374	0.0181843	-0.00557903	0.00567294	0.985791
LMO2	4005	ENSG00000135363	-1.14867	-0.9685	0.299833	0.273072
NMNAT1	64802	ENSG00000173614	-0.00209235	-0.00112595	0.00112379	0.998365
KDM4C	23081	ENSG00000107077	-0.0629769	-0.0059355	0.00560202	0.950822
LINC00467	84791	ENSG00000153363	0.0136114	-0.00197023	0.001995	0.989364
ESRRB	2103	ENSG00000119715	0.00922131	-0.00237722	0.00239743	0.992794
ZNF585A	199704	ENSG00000196967	0.015164	-0.0015312	0.00155266	0.988151
NFU1	27247	ENSG00000169599	0.00171086	-0.00307825	0.00308308	0.998663
SAXO2	283726	ENSG00000188659	0.0107594	-0.00274705	0.00277432	0.991592
FRMD3	257019	ENSG00000172159	-0.0166245	-0.00371199	0.00365578	0.987009
CPT1A	1374	ENSG00000110090	1.22596	-0.324214	1.1585	0.243727
RRAGD	58528	ENSG00000025039	0.0257388	-0.00351165	0.00359561	0.979889
SLC16A10	117247	ENSG00000112394	-0.0165237	-0.00406797	0.00400673	0.987088
TRNQ	4572		-0.0472793	-0.00385427	0.00369055	0.963068
PAX6	5080	ENSG00000007372	0.0233476	-0.00218945	0.00223689	0.981757
LRRK1	79705	ENSG00000154237	0.00522563	-0.00111789	0.00112327	0.995916
NR6A1	2649	ENSG00000148200	-0.00504213	-0.00316996	0.00315532	0.99606
RET	5979	ENSG00000165731	-0.00357874	-0.00445477	0.00444016	0.997203
CREB5	9586	ENSG00000146592	0.0231045	-0.00396171	0.00404664	0.981947
TRAF1	7185	ENSG00000056558	-0.0271785	-0.00434555	0.00423848	0.978764
SLCO1C1	53919	ENSG00000139155	0.019092	-0.00409329	0.00416566	0.985081
LOC101928847	101928847	ENSG00000247416	-0.0305965	-0.00278627	0.0027091	0.976094
MBNL2	10150	ENSG00000139793	-0.0235631	-0.00216723	0.00212086	0.981588
PCDHGB4	8641	ENSG00000253953	-0.0308892	-0.00499795	0.00485822	0.975866
CNTN4	152330	ENSG00000144619	0.010198	-0.00717421	0.00724168	0.992031
RTN1	6252	ENSG00000139970	0.0173895	-0.00476466	0.00484133	0.986412
GUCY1B1	2983	ENSG00000061918	1.41528	-0.107036	0.503838	0.182411
DGKI	9162	ENSG00000157680	-0.0107918	-0.00637804	0.00631517	0.991567
IQCH-AS1	100506686	ENSG00000259673	0.00389673	-0.00139391	0.00139891	0.996955
IFNAR2	3455	ENSG00000159110	0.066935	-0.00377248	0.00401162	0.947736
SOBP	55084	ENSG00000112320	-0.0261782	-0.00691299	0.00674884	0.979546
DISP1	84976	ENSG00000154309	-0.0147231	-0.00329377	0.00324956	0.988495
LOC105372275	105372275		0.0107811	-0.000698155	0.000705098	0.991575
FAIM2	23017	ENSG00000135472	0.00554178	-0.000934007	0.00093877	0.995669
EFHC1	114327	ENSG00000096093	-0.0107965	-0.00222952	0.00220753	0.991563
CFAP91	89876	ENSG00000183833	-0.00702881	-0.00403562	0.00400967	0.994507
XKR7	343702	ENSG00000260903	-0.896022	-0.589248	0.245829	0.387862
SEC14L5	9717	ENSG00000103184	0.000986013	-0.0033845	0.00338757	0.999229
ZNF626	199777	ENSG00000188171	-0.031316	-0.0038739	0.00376412	0.975532
ARHGEF33	100271715	ENSG00000214694	-0.0329264	-0.00384787	0.0037333	0.974275
PDE3A	5139	ENSG00000172572	0.0254147	-0.00387677	0.00396828	0.980142
TUBB2B	347733	ENSG00000137285	0.0445121	-0.00148758	0.00154963	0.965228
GRB2	2885	ENSG00000177885	1.23913	-0.0455443	0.16566	0.238986
ZNF343	79175	ENSG00000088876	-0.0417058	-0.00377624	0.00363439	0.967419
NPAS2	4862	ENSG00000170485	0.0245833	-0.00367627	0.00376017	0.980791
LOC101928092	101928092	ENSG00000289007	0.013642	-0.00384244	0.00389086	0.98934
ALDH8A1	64577	ENSG00000118514	-0.0107846	-0.00115594	0.00114455	0.991573
NUDT15	55270	ENSG00000136159	0.0310742	-0.00312179	0.00321213	0.975721
PLK2	10769	ENSG00000145632	0.0212376	-0.00356613	0.00363633	0.983405
MAPK13	5603	ENSG00000156711	0.00288115	-0.00409787	0.00410873	0.997749
SMARCA2	6595	ENSG00000080503	0.029362	-0.00270366	0.00277753	0.977059
STX1B	112755	ENSG00000099365	0.0113468	-0.00292388	0.0029545	0.991133
TNNI3	7137	ENSG00000129991	-0.027096	-0.00329046	0.00320963	0.978829
LOC105371622	105371622		0.0120996	-0.00446052	0.00451034	0.990545
GARNL3	84253	ENSG00000136895	-0.904505	-0.355935	0.147105	0.383527
PEG13	359809	ENSG00000282164	-0.0107936	-0.00508229	0.00503218	0.991566
NDUFV3	4731	ENSG00000160194	0.00870063	-0.00366313	0.00369251	0.993201
TMEM51-AS1	200197	ENSG00000175147	-1.19875	-0.545528	0.158294	0.253761
PCDHGA7	56108	ENSG00000253537	1.28448	-0.087023	0.336995	0.223218
CDH23	64072	ENSG00000107736	0.00533628	-0.00351378	0.00353103	0.99583
ENSA	2029	ENSG00000143420	-0.0294359	-0.00134106	0.00130531	0.977001
ANKRD24	170961	ENSG00000089847	0.00470867	-0.00222678	0.00223643	0.99632
CLIP2	7461	ENSG00000106665	-1.09863	-0.203039	0.0669182	0.293485
PCDHB2	56133	ENSG00000112852	-1.6402	-0.312395	0.0440585	0.126895
THSD7A	221981	ENSG00000005108	0.00280231	-0.00525692	0.00527046	0.99781
DOK6	220164	ENSG00000206052	-1.67945	-0.528429	0.0683927	0.11889
KCNQ5	56479	ENSG00000185760	0.0122996	-0.000820766	0.000830085	0.990389
SH3BP5	9467	ENSG00000131370	-0.0164136	-0.00418263	0.00412008	0.987174
WNT5B	81029	ENSG00000111186	0.0156604	-0.00415939	0.00421962	0.987763
PIP4P2	55529	ENSG00000155099	-0.00427771	-0.0028187	0.00280766	0.996657
RSRP1	57035	ENSG00000117616	-0.0326191	-0.00529617	0.00513993	0.974515
TP53INP2	58476	ENSG00000078804	-0.0383906	-0.00394582	0.00380918	0.970008
KIF26B	55083	ENSG00000162849	-0.0570416	-0.00403527	0.00382937	0.955451
KCNN3	3782	ENSG00000143603	-0.00174881	-0.00407031	0.00406378	0.998633
LINC00304	283860	ENSG00000180422	-0.00184881	-0.000727361	0.000726127	0.998555
RNF43	54894	ENSG00000108375	-0.0133891	-0.00469979	0.00464238	0.989537
FABP5	2171	ENSG00000164687	0.014021	-0.00429837	0.00435405	0.989044
PTPRK	5796	ENSG00000152894	-0.0183889	-0.00368797	0.00362624	0.985631
CLN8	2055	ENSG00000182372	0.0467975	-0.00513986	0.00536549	0.963444
CCDC85A	114800	ENSG00000055813	-0.0105324	-0.00240424	0.0023811	0.99177
CHD9	80205	ENSG00000177200	0.027039	-0.00119747	0.00122757	0.978873
DUSP3	1845	ENSG00000108861	0.0116233	-0.00618636	0.00625272	0.990917
PITPNM3	83394	ENSG00000091622	-0.852607	-0.424499	0.185713	0.410572
ERRFI1	54206	ENSG00000116285	-0.796435	-0.224259	0.104197	0.441251
PPP4R1	9989	ENSG00000154845	0.00884767	-0.00598647	0.00603528	0.993086
PPFIA3	8541	ENSG00000177380	-0.0117271	-0.00376653	0.0037262	0.990836
DNAJB5	25822	ENSG00000137094	0.0318168	-0.00384869	0.00396276	0.975141
C4B	721	ENSG00000224389	-0.00639243	-0.0012368	0.00122957	0.995005
ENKUR	219670	ENSG00000151023	0.0281234	-0.00336097	0.00344887	0.978026
MFAP4	4239	ENSG00000166482	-0.0239302	-0.00279469	0.00273397	0.981302
AFF3	3899	ENSG00000144218	0.0122447	-0.00390426	0.00394839	0.990432
TRNF	4558		0.0237492	-0.000633591	0.000647556	0.981443
RNASET2	8635	ENSG00000026297	0.00910628	-0.00409869	0.0041331	0.992884
NRXN2	9379	ENSG00000110076	0.0131391	-0.00418319	0.00423395	0.989733
SH3RF1	57630	ENSG00000154447	2.01272	-0.0135474	0.341877	0.0671389
EPS8	2059	ENSG00000151491	-0.0489354	-0.00229117	0.00219052	0.961776
SEMA3A	10371	ENSG00000075213	0.037497	-0.00367068	0.00379924	0.970705
CEND1	51286	ENSG00000184524	-0.0131901	-0.00141892	0.00140185	0.989693
ENOX1	55068	ENSG00000120658	0.00375215	-0.00471367	0.00472993	0.997068
LOC105374836	105374836	ENSG00000186854	-0.00990667	-0.00135614	0.00134387	0.992259
LOC107984285	107984285		-0.0203499	-0.000801667	0.00078683	0.984099
ABCA3	21	ENSG00000167972	-0.0413916	-0.00376779	0.0036273	0.967664
CTSF	8722	ENSG00000174080	0.319822	-1.87006	2.51351	0.754603
VSIG10L	147645	ENSG00000186806	-0.0128993	-0.00338475	0.00334491	0.98992
UBL4A	8266	ENSG00000102178	0.0954963	-0.00549356	0.00599719	0.925497
ATR	545	ENSG00000175054	0.0299226	-0.00476772	0.0049005	0.976621
GRPR	2925	ENSG00000126010	-0.00620377	-0.00528732	0.00525729	0.995152
LOC105369151	105369151		0.0118425	-0.0030077	0.00304057	0.990746
TNS2-AS1	283335	ENSG00000257337	-0.039208	-0.000598273	0.000577122	0.969369
SCN2A	6326	ENSG00000136531	-0.00281256	-0.00319342	0.00318519	0.997802
COX6A1	1337	ENSG00000111775	-0.0426558	-0.00359481	0.00345675	0.966677
MINCR	100507316	ENSG00000253716	0.0276395	-0.00286644	0.0029401	0.978404
ALG9	79796	ENSG00000086848	-0.0178034	-0.00269917	0.00265541	0.986088
PDE6B	5158	ENSG00000133256	-0.0327321	-0.00299765	0.00290891	0.974426
LOC100506076	100506076		0.0296509	-0.000652457	0.00067046	0.976833
ASMTL-AS1	80161		-0.0268689	-0.0054638	0.00533068	0.979006
DUSP16	80824	ENSG00000111266	1.30091	-0.12686	0.502834	0.217715
PEG10	23089	ENSG00000242265	-0.188246	-0.329317	0.276938	0.85383
ZNF251	90987	ENSG00000198169	-0.0450989	-0.00531879	0.00510307	0.96477
LOC101928032	101928032		0.00510976	-0.00107762	0.00108269	0.996007
LOC101927401	101927401	ENSG00000287315	-0.00379382	-0.00167988	0.00167404	0.997035
PIM1	5292	ENSG00000137193	-0.0425397	-0.00429908	0.00413442	0.966768
WSCD2	9671	ENSG00000075035	-1.51292	-1.81444	0.327277	0.156182
NIPA1	123606	ENSG00000170113	0.0101495	-0.00341519	0.00344716	0.992069
DYNC2H1	79659	ENSG00000187240	-0.0566921	-0.00357672	0.00339531	0.955723
ZNF665	79788	ENSG00000197497	0.00134146	-0.00413927	0.00414437	0.998952
ENC1	8507	ENSG00000171617	-0.921209	-0.306617	0.124387	0.375091
ZNF534	147658	ENSG00000198633	-0.020793	-0.00405259	0.00397597	0.983753
GMPR	2766	ENSG00000137198	-0.00320004	-0.000828971	0.00082654	0.997499
EHHADH	1962	ENSG00000113790	0.0320439	-0.00343146	0.0035339	0.974964
DRP2	1821	ENSG00000102385	-0.0102756	-0.00445118	0.0044094	0.99197
CHSY1	22856	ENSG00000131873	-0.0671152	-0.00438749	0.00412526	0.947595
RNF19A	25897	ENSG00000034677	-0.0167099	-0.00456241	0.00449296	0.986943
RPL39L	116832	ENSG00000163923	-0.0040245	-0.00440684	0.00439059	0.996855
FAM78B	149297	ENSG00000188859	-0.0196875	-0.00343658	0.00337503	0.984616
MRPL39	54148	ENSG00000154719	0.0477154	-0.00363888	0.00380183	0.962728
KIRREL3	84623	ENSG00000149571	-0.00134178	-0.00432958	0.00432425	0.998951
MFNG	4242	ENSG00000100060	-0.0285221	-0.0021624	0.00210652	0.977715
PINLYP	390940	ENSG00000234465	-0.0303958	-0.00422658	0.00411027	0.976251
ELMO1	9844	ENSG00000155849	0.000230602	-0.00416796	0.00416885	0.99982
PYGM	5837	ENSG00000068976	-0.0215389	-0.00500826	0.00491021	0.98317
LOC729218	729218		0.0231029	-0.00239078	0.00244202	0.981948
LOC107985263	107985263		-0.0230363	-0.00494878	0.00484523	0.982
AKR1C3	8644	ENSG00000196139	0.00290222	-0.00390017	0.00391057	0.997732
ZBTB32	27033	ENSG00000011590	-0.00259248	-0.000668837	0.000667247	0.997974
PLAT	5327	ENSG00000104368	0.0108181	-0.00587506	0.00593369	0.991546
ATP1A3	478	ENSG00000105409	0.0170667	-0.00434803	0.00441669	0.986664
GART	2618	ENSG00000159131	0.0899298	-0.00462413	0.00502229	0.929827
ZNF862	643641	ENSG00000106479	-0.0170653	-0.00460816	0.00453654	0.986665
TYW1B	441250	ENSG00000277149	0.0752723	-0.00360237	0.00386018	0.941238
IDS	3423	ENSG00000010404	-0.0382127	-0.00325314	0.00314099	0.970146
PPFIA1	8500	ENSG00000131626	0.00409864	-0.00361036	0.00362397	0.996797
KPNA1	3836	ENSG00000114030	0.911806	-0.0489721	0.119458	0.379824
NETO1	81832	ENSG00000166342	0.0285956	-0.00312806	0.00321126	0.977657
C2orf81	388963	ENSG00000284308	-0.000546864	-0.00137332	0.00137263	0.999573
DICER1-AS1	400242	ENSG00000235706	0.00548418	-0.00363888	0.00365725	0.995714
ADCK2	90956	ENSG00000133597	0.0213459	-0.00486439	0.00496064	0.983321
LOC107985236	107985236		-0.00678552	-0.00260795	0.00259175	0.994697
C4A	720	ENSG00000244731	0.00210817	-0.00119457	0.00119689	0.998353
RAD51C	5889	ENSG00000108384	0.034917	-0.00329236	0.0033996	0.97272
FTCD	10841	ENSG00000160282	-0.0016389	-0.00408043	0.00407429	0.998719
SFXN3	81855	ENSG00000107819	-1.41815	-0.296234	0.0626458	0.181591
SPTBN4	57731	ENSG00000160460	-0.012105	-0.00623069	0.00616184	0.990541
SERINC5	256987	ENSG00000164300	-1.35155	-0.444936	0.104262	0.201449
DHTKD1	55526	ENSG00000181192	0.0115407	-0.00380365	0.00384416	0.990982
CCDC167	154467	ENSG00000198937	0.0325557	-0.0038786	0.00399626	0.974564
FER1L4	80307	ENSG00000088340	-0.0130078	-0.00333043	0.0032909	0.989835
CCDC65	85478	ENSG00000139537	-0.037738	-0.00464554	0.00448735	0.970517
AKIP1	56672	ENSG00000166452	-0.0113176	-0.00372582	0.00368731	0.991156
NAGK	55577	ENSG00000124357	-0.0331975	-0.00462959	0.00449063	0.974063
CNTNAP1	8506	ENSG00000108797	-0.0629934	-0.00387325	0.00365557	0.950809
MPPED2	744	ENSG00000066382	0.0385566	-0.00320276	0.00331815	0.969878
PFKP-DT	101927824		-0.0388657	-0.00065904	0.000635941	0.969637
TECTA	7007	ENSG00000109927	-0.0285656	-0.0026947	0.00262495	0.977681
LOC101928592	101928592		0.00917126	-0.0049454	0.00498721	0.992833
RPRM	56475	ENSG00000177519	-0.0205687	-0.00424127	0.00416194	0.983928
SEPTIN4-AS1	101927688	ENSG00000264672	0.0107848	-0.00489573	0.00494444	0.991572
TRNL1	4567		0.0050506	-0.0022071	0.00221735	0.996053
AQP11	282679	ENSG00000178301	0.0295682	-0.00442173	0.00454339	0.976897
NANS	54187	ENSG00000095380	-0.0248742	-0.00238327	0.00232947	0.980564
SRP9	6726	ENSG00000143742	0.0517661	-0.00350665	0.00367733	0.959567
ZNF846	162993	ENSG00000196605	-0.0173987	-0.00114031	0.00112224	0.986405
TRNT1	51095	ENSG00000072756	0.0286255	-0.00129157	0.00132596	0.977634
LRRC34	151827	ENSG00000171757	-0.000971633	-0.00274394	0.00274149	0.999241
BMERB1	89927	ENSG00000166780	1.30429	-0.0682361	0.271776	0.216596
C2orf92	728537	ENSG00000228486	0.0472482	-0.00145199	0.00151636	0.963093
SUSD4	55061	ENSG00000143502	0.31609	-0.306451	0.410456	0.757364
AGAP2	116986	ENSG00000135439	-0.0128991	-0.00236256	0.00233475	0.98992
KLHL34	257240	ENSG00000185915	-0.005146	-0.000817981	0.000814127	0.995979
TTC39B	158219	ENSG00000155158	-0.0246801	-0.0039844	0.00389514	0.980716
POLR3G	10622	ENSG00000113356	0.0227132	-0.00396092	0.00404437	0.982252
GTF2E1	2960	ENSG00000153767	0.0540917	-0.00283622	0.00298063	0.957752
SAYSD1	55776	ENSG00000112167	0.0320856	-0.00403575	0.00415639	0.974931
SLC25A27	9481	ENSG00000153291	0.0228223	-0.00490179	0.00500557	0.982167
MAP1LC3A	84557	ENSG00000101460	-1.04155	-0.667494	0.235724	0.318151
C1orf220	400798	ENSG00000213057	0.00544588	-0.00127054	0.00127691	0.995744
TBC1D23	55773	ENSG00000036054	-0.617268	-0.207852	0.116081	0.548592
SLC4A8	9498	ENSG00000050438	-0.0676608	-0.00238996	0.002246	0.94717
SPRY3	10251	ENSG00000168939	0.00732664	-0.00419239	0.00422068	0.994275
DUSP6	1848	ENSG00000139318	0.276153	-0.416129	0.536923	0.787129
SCN4B	6330	ENSG00000177098	0.0112523	-0.00083488	0.000843548	0.991207
PAPLN	89932	ENSG00000100767	-0.0455511	-0.000745504	0.000714971	0.964417
TTC13	79573	ENSG00000143643	0.0800463	-0.00266865	0.00287221	0.93752
LPAR6	10161	ENSG00000139679	0.940673	-0.491356	1.23797	0.365424
HTR7P1	93164	ENSG00000183935	0.0113552	-0.00301259	0.00304415	0.991127
PLXNA2	5362	ENSG00000076356	0.0235308	-0.00358382	0.00366207	0.981614
LOC645967	645967	ENSG00000278899	-0.0451741	-0.00272232	0.00261173	0.964712
QPCT	25797	ENSG00000115828	0.0272263	-0.00346502	0.00355271	0.978727
FAAH2	158584	ENSG00000165591	0.0089546	-0.00190734	0.00192308	0.993003
PTGER3	5733	ENSG00000050628	0.0258789	-0.00210038	0.00215088	0.979779
C8orf44	56260	ENSG00000288596	-0.0112206	-0.00123613	0.00122346	0.991232
LAGE3	8270	ENSG00000196976	-0.0540041	-0.00311583	0.0029651	0.957821
SCRN1	9805	ENSG00000136193	-0.230388	-0.0824736	0.0666999	0.821671
LOC102723814	102723814		-0.0345819	-0.0051421	0.00498142	0.972982
CDC14B	8555	ENSG00000081377	-0.013767	-0.00593593	0.00586139	0.989242
LPL	4023	ENSG00000175445	-0.000389372	-0.00485216	0.00485043	0.999696
ITM2B	9445	ENSG00000136156	-0.0055863	-0.00185997	0.00185046	0.995635
WSB2	55884	ENSG00000176871	-0.0279638	-0.00433323	0.00422341	0.978151
NRN1	51299	ENSG00000124785	-0.00920784	-0.00546992	0.00542388	0.992805
OPTN	10133	ENSG00000123240	-0.113295	-0.219278	0.197601	0.91167
CRB2	286204	ENSG00000148204	0.0100549	-0.00279495	0.00282087	0.992143
MIR4453HG	54553	ENSG00000268471	0.0235945	-0.00310646	0.00317447	0.981564
ZNF432	9668	ENSG00000256087	-0.000676268	-0.000975725	0.00097512	0.999472
ZNF792	126375	ENSG00000180884	0.0148231	-0.00104477	0.00105909	0.988417
TEDC1	283643	ENSG00000185347	-0.0288523	-0.00269839	0.00262786	0.977457
RYR1	6261	ENSG00000196218	-1.52527	-0.84601	0.14927	0.153107
TRMO	51531	ENSG00000136932	0.0755964	-0.002918	0.00312776	0.940986
LOC107986871	107986871		-0.0198115	-0.00108538	0.00106582	0.984519
FBXO25	26260	ENSG00000147364	-0.017329	-0.00405535	0.00399135	0.986459
SLC15A2	6565	ENSG00000163406	-0.000415089	-0.00472768	0.00472588	0.999676
LOC107986413	107986413		0.0146156	-0.00240679	0.0024393	0.988579
ROR2	4920	ENSG00000169071	-0.00682474	-0.00436269	0.00433544	0.994667
PJVK	494513	ENSG00000204311	-0.0177078	-0.00441916	0.00434791	0.986163
DLG3	1741	ENSG00000082458	0.00467569	-0.00120268	0.00120785	0.996346
THUMPD3	25917	ENSG00000134077	0.130372	-0.00681756	0.00768536	0.898432
LY75-CD302	100526664	ENSG00000248672	-0.000779523	-0.00325309	0.00325076	0.999391
WDR35	57539	ENSG00000118965	0.0586793	-0.00444009	0.00468587	0.954173
B3GNT7	93010	ENSG00000156966	-0.0280198	-0.00261783	0.00255136	0.978107
NR1H2	7376	ENSG00000131408	-0.024051	-0.00316651	0.00309736	0.981207
ST8SIA1	6489	ENSG00000111728	-0.020536	-0.000740223	0.0007264	0.983953
MAPK3	5595	ENSG00000102882	0.0331669	-0.00177384	0.00182868	0.974087
DPY19L2P2	349152	ENSG00000291139	-0.0124565	-0.00345734	0.00341803	0.990266
LRRN3	54674	ENSG00000173114	0.0509414	-0.0015685	0.0016436	0.96021
BMPR2	659	ENSG00000204217	-0.0811841	-0.005099	0.00473267	0.936634
ETFB	2109	ENSG00000105379	-0.00249166	-0.00444268	0.00443253	0.998053
MTM1	4534	ENSG00000171100	0.0294011	-0.00415083	0.00426439	0.977028
JAK3	3718	ENSG00000105639	-0.0255021	-0.00325468	0.00317937	0.980074
CD4	920	ENSG00000010610	0.00808082	-0.0022779	0.00229486	0.993685
TRADD	8717	ENSG00000102871	-0.0494907	-0.000768284	0.000734156	0.961342
TRANK1	9881	ENSG00000168016	-0.00449597	-0.00593316	0.00590873	0.996487
ZNF808	388558	ENSG00000198482	-0.0105659	-0.0011794	0.00116802	0.991743
FAM90A1	55138	ENSG00000171847	0.00805508	-0.0006749	0.000679909	0.993705
CAMKK2	10645	ENSG00000110931	-0.00457873	-0.00417363	0.00415612	0.996422
CALCRL	10203	ENSG00000064989	-0.0144963	-0.00509147	0.00502417	0.988672
LRRC49	54839	ENSG00000137821	0.0539133	-0.00303948	0.00319372	0.957891
ZNF600	162966	ENSG00000189190	-0.016792	-0.000612726	0.000603353	0.986879
PCDHGB1	56104	ENSG00000254221	-0.0288781	-0.00310175	0.0030206	0.977437
CA12	771	ENSG00000074410	-0.0142147	-0.002951	0.00291274	0.988892
LARGE1	9215	ENSG00000133424	-0.0369724	-0.00415276	0.00401418	0.971115
ZNF300	91975	ENSG00000145908	0.0306856	-0.0046471	0.00477987	0.976025
RASA4	10156	ENSG00000105808	-0.018048	-0.00452189	0.00444759	0.985897
SLC35F6	54978	ENSG00000213699	0.00533019	-0.00323085	0.0032467	0.995835
LINC01355	100996511		-0.00597833	-0.00317454	0.00315717	0.995328
FAM110B	90362	ENSG00000169122	-0.577276	-0.322175	0.187213	0.574424
KLF11	8462	ENSG00000172059	-0.000815824	-0.00417481	0.00417169	0.999362
ECH1	1891	ENSG00000104823	-0.0549425	-0.00455475	0.00433069	0.957088
DNAJC15	29103	ENSG00000120675	-0.0106195	-0.00727031	0.00719978	0.991702
VPS13B-DT	105375666		0.0425607	-0.00266587	0.0027721	0.966752
YPEL4	219539	ENSG00000166793	0.0178949	-0.00382963	0.00389306	0.986017
CAMK1D	57118	ENSG00000183049	0.535257	-0.0802972	0.132598	0.602251
PDXK	8566	ENSG00000160209	-0.0159588	-0.00411364	0.00405382	0.98753
NIPSNAP3B	55335	ENSG00000165028	-0.0260163	-0.00288163	0.00281362	0.979672
LOC105377806	105377806		0.00800174	-0.00381117	0.00383927	0.993747
SEC14L2	23541	ENSG00000100003	0.00408629	-0.00346898	0.00348202	0.996807
PKM	5315	ENSG00000067225	-0.0262481	-0.00435855	0.00425478	0.979491
ATP6AP1L	92270		-0.0177818	-0.00358746	0.00352938	0.986105
TAF5L	27097	ENSG00000135801	0.07869	-0.00199594	0.00214551	0.938576
SGK3	23678	ENSG00000104205	-0.0183614	-0.00306945	0.00301815	0.985652
ARHGAP29	9411	ENSG00000137962	-0.0162604	-0.00291021	0.00286709	0.987294
CTSB	1508	ENSG00000164733	0.0305645	-0.00164069	0.00168738	0.976119
LINC02804	105371228		0.00680012	-0.000841109	0.000846376	0.994686
IL23A	51561	ENSG00000110944	-0.0321285	-0.00414624	0.00402574	0.974898
FAM66C	440078	ENSG00000226711	0.0084163	-0.00274179	0.00276305	0.993423
PCDHGA8	9708	ENSG00000253767	-0.0809014	-0.00381239	0.00353941	0.936854
SLC27A1	376497	ENSG00000130304	-0.0599876	-0.00403697	0.00382063	0.953153
CCDC191	57577	ENSG00000163617	0.0041844	-0.00291879	0.00293002	0.99673
IFFO2	126917	ENSG00000169991	0.743994	-0.274804	0.559791	0.471198
KRT10-AS1	147184	ENSG00000167920	0.0173481	-0.000788018	0.000800668	0.986444
GREB1L	80000	ENSG00000141449	-0.0693135	-0.000730495	0.00068545	0.945882
FLVCR1	28982	ENSG00000162769	0.0456622	-0.00393559	0.00410408	0.964331
ZFHX2	85446	ENSG00000136367	-0.0360785	-0.00593372	0.00574041	0.971813
RWDD2B	10069	ENSG00000156253	1.05458	-0.442787	1.27349	0.31239
BNIP3	664	ENSG00000176171	-0.0124832	-0.00350407	0.00346415	0.990245
TRIM45	80263	ENSG00000134253	-0.00353264	-0.00240833	0.00240054	0.997239
RASIP1	54922	ENSG00000105538	-0.0151093	-0.00491302	0.00484535	0.988193
CD81	975	ENSG00000110651	-0.0517612	-0.00456413	0.0043523	0.959571
LOC100134868	100134868		-0.00112502	-0.0019899	0.00198785	0.999121
N6AMT1	29104	ENSG00000156239	-0.00209863	-0.00122575	0.00122339	0.99836
IPCEF1	26034	ENSG00000074706	0.0284894	-0.000951764	0.000976984	0.97774
POU2F2	5452	ENSG00000028277	0.000714516	-0.00308432	0.00308635	0.999442
NETO2	81831	ENSG00000171208	0.0484221	-0.00133605	0.00139679	0.962176
APPAT	100506123		0.0432301	-0.000629242	0.000654717	0.966229
TPM3P9	147804	ENSG00000241015	0.0488472	-0.00376374	0.00393637	0.961845
LINC01011	401232		0.00822038	-0.00340331	0.00342908	0.993576
COCH	1690	ENSG00000100473	0.0105064	-0.00367361	0.00370921	0.99179
NFKBIE	4794	ENSG00000146232	0.0344948	-0.00338169	0.00349049	0.97305
RASA4B	100271927	ENSG00000170667	-0.0171241	-0.00413722	0.0040727	0.986619
MACROH2A2	55506	ENSG00000099284	0.0399897	-0.00425549	0.00441462	0.968759
CRB1	23418	ENSG00000134376	-0.0230828	-0.000464555	0.000454815	0.981964
CA11	770	ENSG00000063180	-0.908135	-0.375924	0.154741	0.381683
FAM219A	203259	ENSG00000164970	-0.0127304	-0.00261678	0.00258638	0.990052
CLEC2L	154790	ENSG00000236279	0.000318679	-0.00110917	0.0011095	0.999751
FAM210B	116151	ENSG00000124098	-0.0218991	-0.00349291	0.0034234	0.982888
BDNF-AS	497258	ENSG00000245573	0.0156761	-0.00126962	0.00128802	0.98775
NRCAM	4897	ENSG00000091129	0.0152755	-0.00148848	0.0015095	0.988063
SPAG1	6674	ENSG00000104450	-0.0212314	-0.00276151	0.00270821	0.98341
KAT6A	7994	ENSG00000083168	-0.0338892	-0.00262562	0.00254519	0.973523
ZNF503-AS2	100131213	ENSG00000237149	-0.0259218	-0.00554357	0.00541321	0.979746
SPRED3	399473	ENSG00000188766	-0.0319205	-0.00280094	0.00272006	0.97506
RAB9B	51209	ENSG00000123570	-0.0103023	-0.00400689	0.00396917	0.991949
PCDHGB5	56101	ENSG00000276547	-1.39941	-0.265183	0.0577623	0.187007
SEPTIN8	23176	ENSG00000164402	0.0334113	-0.0042845	0.00441795	0.973896
SYNE3	161176	ENSG00000176438	-0.0149658	-0.00361816	0.00356879	0.988305
APC2	10297	ENSG00000115266	-0.011713	-0.00258102	0.00255342	0.990847
LINC01126	100129726	ENSG00000279873	0.00704663	-0.0014543	0.00146373	0.994493
RNF24	11237	ENSG00000101236	0.0527348	-0.00186417	0.00195665	0.958811
LPAR4	2846	ENSG00000147145	0.0337745	-0.00264058	0.00272373	0.973612
TTLL1-AS1	100506679	ENSG00000230319	0.00236897	-0.00404876	0.00405757	0.998149
CRTC3	64784	ENSG00000140577	0.0172971	-0.00114736	0.00116572	0.986484
LOC100129203	100129203	ENSG00000245552	-0.0190171	-0.0026338	0.00258822	0.98514
ZEB2	9839	ENSG00000169554	0.0257905	-0.00353749	0.00362224	0.979848
LARP7	51574	ENSG00000174720	0.104786	-0.00487952	0.00537258	0.918276
SMAD3	4088	ENSG00000166949	-0.00478321	-0.00611117	0.0060844	0.996262
CDC42SE1	56882	ENSG00000197622	-0.0286787	-0.00401539	0.00391106	0.977592
JAM2	58494	ENSG00000154721	1.54253	-0.10102	0.590819	0.148894
CCDC136	64753	ENSG00000128596	0.0267769	-0.00335777	0.00344133	0.979078
TTLL9	164395	ENSG00000131044	-1.1576	-0.571913	0.175052	0.269551
LOC100128398	100128398	ENSG00000176593	0.0224108	-0.00152344	0.00155511	0.982489
AK5	26289	ENSG00000154027	0.00675238	-0.00388646	0.00391062	0.994723
ACOXL	55289	ENSG00000153093	-0.0351884	-0.0020586	0.00199316	0.972508
SEM1	7979	ENSG00000127922	0.0276198	-0.00442696	0.00454063	0.978419
KIAA0408	9729	ENSG00000189367	0.0744531	-0.00490979	0.00525721	0.941877
ZDHHC11	79844	ENSG00000188818	-0.024908	-0.00252828	0.00247112	0.980538
TECPR2	9895	ENSG00000196663	-0.0457002	-0.00543495	0.00521163	0.964301
KCNJ2-AS1	400617	ENSG00000267365	-0.0392362	-0.00342044	0.00329942	0.969347
B3GAT1-DT	283177	ENSG00000255545	0.000160299	-0.000715301	0.000715406	0.999875
ATOSB	80256	ENSG00000005238	-0.0189967	-0.00388773	0.00382053	0.985156
CHN1	1123	ENSG00000128656	0.0209212	-0.00236123	0.00240702	0.983652
PTGFRN	5738	ENSG00000134247	-0.000251731	-0.00397651	0.00397559	0.999803
DIXDC1	85458	ENSG00000150764	0.0185079	-0.00494993	0.00503474	0.985538
LOC105377887	105377887		0.00779002	-0.00403906	0.00406805	0.993913
LOC101929003	101929003		-0.00657031	-0.000712294	0.000708011	0.994866
LOC107983998	107983998		-0.0335184	-0.00491148	0.00476266	0.973812
SAMHD1	25939	ENSG00000101347	-0.0297837	-0.00189199	0.00184097	0.976729
YBEY	54059	ENSG00000182362	0.0929593	-0.00526877	0.00573839	0.92747
BOLA3-DT	100507171	ENSG00000225439	-0.0118502	-0.0040653	0.00402132	0.99074
SRGAP1	57522	ENSG00000196935	-0.0213657	-0.00436644	0.00428163	0.983305
TSC22D1	8848	ENSG00000102804	0.0605039	-0.00501119	0.00529745	0.95275
GPRASP2	114928	ENSG00000158301	-0.864933	-0.220472	0.0951701	0.404035
BLTP3B	23074	ENSG00000111647	-0.00238189	-0.00473829	0.00472794	0.998139
RNF175	285533	ENSG00000145428	-0.0064515	-0.00252376	0.00250886	0.994958
USP22	23326	ENSG00000124422	0.105786	-0.00319203	0.00351781	0.9175
SH3BP5-AS1	100505696	ENSG00000224660	-0.0107096	-0.00400019	0.00396106	0.991631
ZNF436-AS1	148898	ENSG00000249087	0.0253743	-0.00142926	0.00146295	0.980173
SYNDIG1L	646658	ENSG00000183379	-0.0119631	-0.00168796	0.00166952	0.990652
ANKRD39	51239	ENSG00000213337	-0.077146	-0.000517784	0.000482372	0.939779
ARC	23237	ENSG00000198576	0.0409474	-0.00282675	0.00293503	0.968011
MARCHF8	220972	ENSG00000165406	-0.0238123	-0.00291069	0.00284776	0.981394
GTF3A	2971	ENSG00000122034	0.0192449	-0.0034896	0.0035518	0.984962
ZNF594	84622	ENSG00000180626	0.0195626	-0.00514153	0.00523469	0.984714
ZNF611	81856	ENSG00000213020	0.00164659	-0.0032135	0.00321836	0.998713
SUFU	51684	ENSG00000107882	-0.000280717	-0.00253153	0.00253088	0.999781
RIPOR1	79567	ENSG00000039523	-0.0280545	-0.00370856	0.00361427	0.97808
RNF139-DT	101927612	ENSG00000245149	0.0124537	-0.00105714	0.00106929	0.990268
LOC102723415	102723415		-0.01829	-0.00214952	0.00211373	0.985708
GPR162	27239	ENSG00000250510	-1.07616	-0.209959	0.071126	0.303018
C22orf46P	79640	ENSG00000184208	-0.0662635	-0.00454238	0.00427424	0.948259
ZNF765	91661	ENSG00000196417	-0.0118461	-0.00423007	0.00418432	0.990743
SYCP2L	221711	ENSG00000153157	0.0185532	-0.00551166	0.00560633	0.985502
RPL23AP53	644128		0.594378	-0.706008	1.23571	0.563298
BTBD6	90135	ENSG00000184887	-0.0441412	-0.00411489	0.00395147	0.965518
FEZ1	9638	ENSG00000149557	0.0228575	-0.00431823	0.00440979	0.98214
SRPK3	26576	ENSG00000184343	0.00340843	-0.00240371	0.00241125	0.997336
CCDC113	29070	ENSG00000103021	0.0336003	-0.00175799	0.00181307	0.973748
BEND6	221336	ENSG00000151917	-0.0154877	-0.00102507	0.0010106	0.987898
SOD1	6647	ENSG00000142168	0.0525402	-0.00173279	0.00181843	0.958963
CMC2	56942	ENSG00000103121	0.0660081	-0.00352318	0.00374333	0.948458
KIF19	124602	ENSG00000196169	-1.84847	-0.67041	0.0549918	0.0893151
SH2D5	400745	ENSG00000189410	0.0339849	-0.00107574	0.00110983	0.973448
NPTX2	4885	ENSG00000106236	0.00197748	-0.00387144	0.00387847	0.998455
VAMP5	10791	ENSG00000168899	-0.0249793	-0.00260851	0.00254938	0.980482
LOC101929291	101929291		0.00515133	-0.00338601	0.00340206	0.995974
LOC105376781	105376781		-0.0204418	-0.00194886	0.00191263	0.984027
JHY	79864	ENSG00000109944	-0.0203311	-0.00117073	0.00114908	0.984113
DLL3	10683	ENSG00000090932	-0.0340828	-0.00250586	0.00242867	0.973371
LOC105369250	105369250		0.579169	-0.699798	1.20654	0.573187
C8orf44-SGK3	100533105	ENSG00000288602	-0.0412	-0.00281229	0.00270791	0.967814
CYP2E1	1571	ENSG00000130649	-0.00218187	-0.00102431	0.00102226	0.998295
DNAJB6	10049	ENSG00000105993	0.0496882	-0.00386863	0.00404919	0.961188
THBS2	7058	ENSG00000186340	0.0123793	-0.00285416	0.00288678	0.990326
TNRC18	84629	ENSG00000182095	-0.0584007	-0.00472669	0.00447992	0.954391
SERPINB9	5272	ENSG00000170542	0.380995	-0.217082	0.30909	0.709867
BCL11B	64919	ENSG00000127152	-0.0108249	-0.00457782	0.00453256	0.991541
HSD3B7	80270	ENSG00000099377	-0.0348676	-0.00394669	0.00382236	0.972759
DSEL	92126	ENSG00000171451	0.0314044	-0.00484016	0.00498173	0.975463
PLSCR4	57088	ENSG00000114698	-0.00772873	-0.00323639	0.00321351	0.99396
C2CD2	25966	ENSG00000157617	0.0254481	-0.00431819	0.00442025	0.980116
ARHGEF9	23229	ENSG00000131089	-0.0253576	-0.0039724	0.003881	0.980187
CD24	100133941	ENSG00000272398	-0.00530989	-0.00386193	0.00384316	0.995851
TEX14	56155	ENSG00000121101	0.00214984	-0.00301025	0.00301619	0.99832
SBF2	81846	ENSG00000133812	-0.00299733	-0.00386838	0.00385775	0.997658
MFF-DT	654841	ENSG00000236432	-0.0257667	-0.000712455	0.000695801	0.979867
ZNF839	55778	ENSG00000022976	-0.0574776	-0.00251253	0.00238338	0.955111
CBX6	23466	ENSG00000183741	0.924674	-0.104528	0.258665	0.373357
SLC22A20P	440044	ENSG00000197847	-0.0291603	-0.00106447	0.00103635	0.977216
ULK2	9706	ENSG00000083290	-0.0228955	-0.00445166	0.00435908	0.98211
RABGAP1L	9910	ENSG00000152061	-0.00179102	-0.00378656	0.00378034	0.9986
ACADSB	36	ENSG00000196177	-0.0473896	-0.00617374	0.0059109	0.962982
LINC01547	84536	ENSG00000183250	-0.0344563	-0.00172828	0.00167447	0.97308
SEMA3C	10512	ENSG00000075223	0.00537271	-0.00480972	0.0048335	0.995801
SEPTIN4	5414	ENSG00000108387	0.0168041	-0.00634664	0.00644529	0.986869
SHB	6461	ENSG00000107338	-0.0172764	-0.00394048	0.00387848	0.9865
ODAD4	83538	ENSG00000204815	-0.0328963	-0.00130688	0.00126801	0.974298
RTCA-AS1	100506007		-0.0244784	-0.00112182	0.0010969	0.980873
SCN7A	6332	ENSG00000136546	0.00292842	-0.00410916	0.00412022	0.997712
ZNF875	284459	ENSG00000181666	0.013096	-0.00134378	0.00136003	0.989766
AFF1	4299	ENSG00000172493	0.0593709	-0.289651	0.305879	0.953634
RRAGA	10670	ENSG00000155876	-0.0555345	-0.00279071	0.00265199	0.956627
MGC12916	84815	ENSG00000266709	0.581295	-0.44761	0.773358	0.571799
BMPR1A	657	ENSG00000107779	-0.0348044	-0.0031633	0.00306383	0.972808
ZYG11A	440590	ENSG00000203995	0.00710125	-0.00429439	0.00432247	0.994451
PSMG1	8624	ENSG00000183527	0.01847	-0.00352649	0.00358679	0.985567
OPRD1	4985	ENSG00000116329	0.774453	-0.400199	0.841589	0.453652
HID1	283987	ENSG00000167861	0.0149715	-0.00424773	0.00430651	0.988301
FBXL9P	26231	ENSG00000125122	-0.0140614	-0.000645831	0.000637549	0.989012
SCUBE1	80274	ENSG00000159307	-0.00123057	-0.00408018	0.00407557	0.999038
C3orf70	285382	ENSG00000187068	0.00414402	-0.00375447	0.00376878	0.996762
ITGB5	3693	ENSG00000082781	0.0125344	-0.0047412	0.00479606	0.990205
NMNAT3	349565	ENSG00000163864	0.0297824	-0.00071498	0.000734797	0.97673
NFIA	4774	ENSG00000162599	-0.00785989	-0.00412936	0.00409968	0.993858
LRIG1	26018	ENSG00000144749	-0.00746614	-0.00477355	0.00474095	0.994166
MAP10	54627	ENSG00000212916	0.0636365	-0.000858524	0.000910182	0.950307
CDHR1	92211	ENSG00000148600	0.000486343	-0.00445935	0.00446135	0.99962
SV2B	9899	ENSG00000185518	-0.00134622	-0.00537812	0.00537148	0.998948
AURKC	6795	ENSG00000105146	0.0153423	-0.00172441	0.00174887	0.988011
CCDC141	285025	ENSG00000163492	0.0107382	-0.0032745	0.00330693	0.991609
PDGFC	56034	ENSG00000145431	-0.0138493	-0.00265072	0.00261723	0.989178
LOC100132356	100132356		-0.0136932	-0.00167128	0.0016504	0.9893
SNORD58B	26790	ENSG00000271982	-0.0216194	-0.00271076	0.00265749	0.983107
INKA2-AS1	100506343	ENSG00000227811	0.00465803	-0.00317585	0.00318946	0.99636
FRMD4A	55691	ENSG00000151474	-0.00133624	-0.00462324	0.00461757	0.998956
C10orf105	414152	ENSG00000214688	0.00341638	-0.0042197	0.00423296	0.99733
LINGO2	158038	ENSG00000174482	-0.0109237	-0.00378024	0.00374253	0.991464
HS3ST5	222537	ENSG00000249853	-1.28827	-0.744064	0.191117	0.221937
DNAH17	8632	ENSG00000187775	-0.0843865	-0.00495988	0.00459001	0.934141
EXT2	2132	ENSG00000151348	0.0325059	-0.00143764	0.00148119	0.974603
AKTIP	64400	ENSG00000166971	-0.0191196	-0.00144698	0.00142181	0.98506
TLDC2	140711	ENSG00000101342	0.0134658	-0.00103496	0.00104784	0.989477
KCTD2	23510	ENSG00000180901	0.683505	-0.0987082	0.188947	0.507271
NR3C2	4306	ENSG00000151623	-0.0094521	-0.00270827	0.00268487	0.992614
CRNDE	643911	ENSG00000245694	0.0126039	-0.00284075	0.00287381	0.990151
SLC6A12	6539	ENSG00000111181	0.00768004	-0.00360318	0.00362867	0.993998
RNF152	220441	ENSG00000176641	-0.595392	-0.291856	0.166581	0.562642
ZNF473CR	400710	ENSG00000204666	-0.012682	-0.00205329	0.00202952	0.99009
RUSC2	9853	ENSG00000198853	-1.15196	-0.316345	0.0975273	0.271772
EFR3B	22979	ENSG00000084710	-1.34725	-0.481642	0.113586	0.202788
FBXO38	81545	ENSG00000145868	-0.0277477	-0.00173708	0.00169339	0.978319
GATD3	8209	ENSG00000160221	0.0133932	-0.00354636	0.00359023	0.989534
DNAI4	79819	ENSG00000152763	-0.0133333	-0.00138421	0.00136737	0.989581
LIPE	3991	ENSG00000079435	0.00141527	-0.00122903	0.00123063	0.998894
TMEM51	55092	ENSG00000171729	-0.043829	-0.0031223	0.00299916	0.965762
KATNA1	11104	ENSG00000186625	0.0417786	-0.00133095	0.00138299	0.967362
LIMCH1	22998	ENSG00000064042	0.00882691	-0.00369175	0.00372178	0.993102
ZNF319	57567	ENSG00000166188	-0.043829	-0.0036172	0.00347454	0.965762
SPTB	6710	ENSG00000070182	0.010987	-0.00478164	0.00483011	0.991414
DUSP4	1846	ENSG00000120875	-0.0136864	-0.00514332	0.00507911	0.989305
KIF21B	23046	ENSG00000116852	0.0350575	-0.00520453	0.00537475	0.97261
STOM	2040	ENSG00000148175	-0.0436766	-0.00469778	0.00451314	0.965881
PDZRN3	23024	ENSG00000121440	0.0220795	-0.00425439	0.0043415	0.982747
TBC1D12	23232	ENSG00000108239	-0.0286675	-0.00244914	0.00238553	0.977601
PCDHGA10	56106	ENSG00000253846	-0.502788	-0.310298	0.193939	0.624214
NAP1L3	4675	ENSG00000186310	0.0504818	-0.00481464	0.00504303	0.960569
STON2	85439	ENSG00000140022	0.800298	-0.111449	0.240853	0.439095
MESP1	55897	ENSG00000166823	-0.00432872	-0.0039605	0.0039448	0.996617
VIM	7431	ENSG00000026025	1.69594	-0.0819314	0.657445	0.115663
ST6GAL1	6480	ENSG00000073849	-0.0484199	-0.00671789	0.00642579	0.962178
WAS	7454	ENSG00000015285	0.0288424	-0.00160184	0.00164482	0.977464
IFT140	9742	ENSG00000187535	-0.0355302	-0.00332831	0.00322151	0.972241
FUT2	2524	ENSG00000176920	-0.00862231	-0.00261459	0.00259398	0.993262
CHST5	23563	ENSG00000135702	-0.0224817	-0.0013908	0.00136239	0.982433
UNC13B	10497	ENSG00000198722	-0.024194	-0.00227716	0.00222714	0.981096
PCED1A	64773	ENSG00000132635	-0.0914264	-0.00460502	0.00423411	0.928662
LOC105379524	105379524		0.000524504	-0.00111071	0.00111125	0.99959
DHCR24	1718	ENSG00000116133	-0.0124206	-0.00479224	0.00473792	0.990294
FAM151B	167555	ENSG00000152380	0.0398387	-0.00108973	0.00113032	0.968877
BAZ1A	11177	ENSG00000198604	0.0251585	-0.00117956	0.00120712	0.980342
IRAK1BP1	134728	ENSG00000146243	0.0208513	-0.00228681	0.002331	0.983707
FAM171B	165215	ENSG00000144369	-0.044246	-0.00616042	0.0059152	0.965436
NHSL2	340527	ENSG00000204131	0.191797	-0.455392	0.543306	0.851108
FER1L5	90342	ENSG00000249715	-0.0243309	-0.00406925	0.00397937	0.980989
LYSMD2	256586	ENSG00000140280	-0.0175662	-0.00398242	0.00391872	0.986274
DRD4	1815	ENSG00000069696	0.00884225	-0.00389803	0.0039298	0.99309
REEP4	80346	ENSG00000168476	-0.027871	-0.00451154	0.00439758	0.978223
CAMK2N1	55450	ENSG00000162545	0.00912505	-0.00106011	0.00106903	0.992869
PTK2B	2185	ENSG00000120899	-0.0328531	-0.00193961	0.00188199	0.974332
ANKRD63	100131244	ENSG00000230778	-0.0116218	-0.00590289	0.00584025	0.990918
PPP4R4	57718	ENSG00000119698	-0.0100114	-0.002949	0.00292202	0.992177
SH3BGR	6450	ENSG00000185437	0.0155113	-0.00330616	0.00335357	0.987879
GSK3B-DT	107986119		0.0126897	-0.00048565	0.00049134	0.990084
TESC	54997	ENSG00000088992	-0.0111319	-0.00538538	0.00533063	0.991301
KLF7	8609	ENSG00000118263	-1.41017	-0.376154	0.0805601	0.18388
LOC101929819	101929819		-0.0252743	-0.00195727	0.00191238	0.980252
KLRA1P	10748		-0.0242658	-0.0018687	0.00182753	0.981039
GALNT9	50614	ENSG00000182870	-0.0265396	-0.00472702	0.00461325	0.979263
MRS2	57380	ENSG00000124532	0.0357802	-0.00325537	0.00336408	0.972046
RASA4DP	100133005		-0.0203457	-0.00397546	0.0039019	0.984102
ASXL3	80816	ENSG00000141431	-0.0200443	-0.00672023	0.00659771	0.984337
ZMAT1	84460	ENSG00000166432	-0.0150118	-0.00411137	0.0040551	0.988269
BTBD17	388419	ENSG00000204347	-0.00440983	-0.00122054	0.00121561	0.996554
SEMA4C	54910	ENSG00000168758	-0.0138184	-0.0024988	0.0024673	0.989202
GPT	2875	ENSG00000167701	0.00381396	-0.00118858	0.00119275	0.99702
TMEM19	55266	ENSG00000139291	-0.00857537	-0.00300027	0.00297675	0.993299
FAM172A	83989	ENSG00000113391	-0.709078	-0.247638	0.12603	0.491823
KIAA2026	158358	ENSG00000183354	-0.0148191	-0.00168918	0.00166636	0.98842
SVIL	6840	ENSG00000197321	0.00605325	-0.00489272	0.00491998	0.99527
CNR1	1268	ENSG00000118432	0.011302	-0.00354368	0.00358064	0.991168
ST20	400410	ENSG00000180953	0.0322361	-0.00127084	0.00130901	0.974814
BOC	91653	ENSG00000144857	-0.0159382	-0.00329264	0.00324482	0.987546
CCR10	2826	ENSG00000184451	-0.0302677	-0.00147866	0.00143814	0.976351
RFX3	5991	ENSG00000080298	-0.000778115	-0.00527138	0.00526761	0.999392
MARS2	92935	ENSG00000247626	0.0559314	-0.005539	0.00583088	0.956317
CEL	1056	ENSG00000170835	0.00355301	-0.00345934	0.00347064	0.997223
DDAH1	23576	ENSG00000153904	0.0263672	-0.00483695	0.00495545	0.979398
SLC37A1	54020	ENSG00000160190	-1.24737	-0.286595	0.077914	0.236057
FAM86EP	348926	ENSG00000290374	0.0300464	-0.00524696	0.0053937	0.976524
ZNF829	374899	ENSG00000185869	0.011686	-0.00107716	0.00108878	0.990868
S100B	6285	ENSG00000160307	-0.00124448	-0.00394288	0.00393837	0.999027
SFRP1	6422	ENSG00000104332	0.142304	-0.391994	0.446776	0.889201
MORN1	79906	ENSG00000116151	-0.0441366	-0.00589049	0.00565658	0.965521
ATP8A1	10396	ENSG00000124406	0.0500691	-0.00475794	0.00498176	0.960891
LRRC8A	56262	ENSG00000136802	0.0585892	-0.00367938	0.00388273	0.954244
PGM2L1	283209	ENSG00000165434	0.00111941	-0.00380774	0.00381165	0.999125
GLYATL1	92292	ENSG00000166840	0.0232388	-0.00255696	0.0026121	0.981842
MAPRE3	22924	ENSG00000084764	-1.31736	-0.272833	0.0672252	0.212316
LOX	4015	ENSG00000113083	-0.0165162	-0.00267821	0.00263791	0.987094
SMOC1	64093	ENSG00000198732	-1.65853	-0.346065	0.0469212	0.1231
EXOC2	55770	ENSG00000112685	0.0820591	-0.00281623	0.00303666	0.935953
SYT16	83851	ENSG00000139973	-0.0236293	-0.00433897	0.00424587	0.981537
NIT2	56954	ENSG00000114021	0.00837347	-0.00392116	0.00395141	0.993457
ATOSA	56204	ENSG00000047346	-0.0980938	-0.00549311	0.0050198	0.923477
PRPF18	8559	ENSG00000165630	-0.00999496	-0.00440276	0.00436255	0.99219
TRIM9	114088	ENSG00000100505	0.0309782	-0.00305345	0.00314153	0.975796
GOLGA7B	401647	ENSG00000155265	0.0047051	-0.00222715	0.00223679	0.996323
FBXW8	26259	ENSG00000174989	-0.0202184	-0.00389693	0.00382528	0.984201
MYORG	57462	ENSG00000164976	0.0184334	-0.00229033	0.00232941	0.985596
SLC39A8	64116	ENSG00000138821	0.0237531	-0.00240001	0.00245291	0.98144
GDPD5	81544	ENSG00000158555	-1.40384	-0.397681	0.0860228	0.185712
TBC1D8	11138	ENSG00000204634	-0.0248158	-0.00179527	0.00175484	0.98061
KYAT1	883	ENSG00000171097	0.0407202	-0.00281801	0.00292535	0.968189
GP6-AS1	107985325		0.00557816	-0.00190853	0.00191833	0.995641
GJC2	57165	ENSG00000198835	-0.0274047	-0.00335687	0.00327347	0.978587
LCA5L	150082	ENSG00000157578	-0.0151883	-0.00482402	0.00475723	0.988132
FAM216A	29902	ENSG00000204856	0.0255301	-0.00248822	0.00254723	0.980052
MYD88	4615	ENSG00000172936	0.0605617	-0.00267436	0.00282728	0.952705
PYCR2	29920	ENSG00000143811	0.00543045	-0.00258643	0.00259935	0.995756
PPP1R17	10842	ENSG00000106341	-0.00529642	-0.00405473	0.00403507	0.995861
MAP3K13	9175	ENSG00000073803	0.0117819	-0.00464912	0.00469968	0.990793
LOC100506071	100506071	ENSG00000258525	0.0240405	-0.00418301	0.00427635	0.981215
PTPN13	5783	ENSG00000163629	0.587295	-0.141111	0.245255	0.567892
HORMAD2-AS1	101929664	ENSG00000227117	-0.0530105	-0.0037589	0.00358033	0.958596
TSPAN18	90139	ENSG00000157570	0.0322036	-0.00331841	0.00341798	0.974839
BST1	683	ENSG00000109743	-0.0147344	-0.00318608	0.00314327	0.988486
CCDC57	284001	ENSG00000176155	0.0165674	-0.00308538	0.00313267	0.987054
L1CAM	3897	ENSG00000198910	-0.0328294	-0.00356313	0.00345734	0.97435
C9orf85	138241	ENSG00000155621	0.0122388	-0.00133629	0.00135139	0.990436
LBH	81606	ENSG00000213626	-0.0422545	-0.00427545	0.00411277	0.966991
FHIP2B	64760	ENSG00000158863	-0.0302529	-0.00331693	0.00322608	0.976363
MIR3064	100616387	ENSG00000284564	-0.015253	-0.00696779	0.00687091	0.988081
LINGO3	645191	ENSG00000220008	-0.00192071	-0.00244383	0.00243952	0.998499
ANKRD6	22881	ENSG00000135299	0.0363589	-0.00468981	0.00484899	0.971594
IQCG	84223	ENSG00000114473	-0.034774	-0.00460718	0.00446243	0.972832
SPTBN2	6712	ENSG00000173898	-0.0187919	-0.00414974	0.00407877	0.985316
CPT1C	126129	ENSG00000169169	-0.0469555	-0.00394797	0.00378139	0.963321
LOC107987398	107987398		-0.0240766	-0.0014973	0.00146457	0.981187
EIF2B5-DT	105374249		-0.0558641	-0.000874506	0.000830783	0.956369
LOC102724023	102724023	ENSG00000280071	0.0215323	-0.0025984	0.00265027	0.983175
RABL3	285282	ENSG00000144840	0.0211554	-0.00163023	0.0016622	0.983469
NOL3	8996	ENSG00000140939	-0.0292374	-0.000698839	0.000680332	0.977156
BCL2L11	10018	ENSG00000153094	-0.0260066	-0.00545633	0.00532761	0.97968
ELF2	1998	ENSG00000109381	-0.0157706	-0.004017	0.00395927	0.987677
SYT1	6857	ENSG00000067715	0.0769019	-0.00388975	0.00417437	0.939969
HUS1	3364	ENSG00000136273	0.00314395	-0.00170939	0.00171433	0.997543
STIL	6491	ENSG00000123473	0.0254681	-0.00340958	0.00349023	0.9801
LOC105370941	105370941	ENSG00000261136	-0.00894631	-0.00468623	0.0046479	0.993009
TRIAP1	51499	ENSG00000170855	1.24754	-0.0818813	0.301258	0.235997
LOC107985532	107985532		-0.011009	-0.00390434	0.00386508	0.991397
SOGA3	387104	ENSG00000214338	0.100156	-0.00558323	0.00612127	0.921875
SLC16A9	220963	ENSG00000165449	-0.0224832	-0.00682846	0.00668897	0.982432
TRIM52	84851	ENSG00000183718	-0.0114466	-0.00345203	0.00341595	0.991055
CCDC40	55036	ENSG00000141519	-0.0161286	-0.00500685	0.00493326	0.987397
TMCC3	57458	ENSG00000057704	-0.0177335	-0.00491082	0.00483153	0.986143
LOC107987299	107987299		-0.0351902	-0.00389547	0.00377164	0.972507
USP49	25862	ENSG00000164663	0.0596163	-0.000801387	0.000846476	0.953443
BEAN1	146227	ENSG00000166546	-0.032365	-0.00451921	0.00438692	0.974713
MOB3C	148932	ENSG00000142961	-0.00059603	-0.00218032	0.00217912	0.999534
CAMK2D	817	ENSG00000145349	-0.00118469	-0.00606384	0.00605725	0.999074
MCPH1-AS1	100507530		0.022108	-0.00407801	0.00416161	0.982725
SMPDL3A	10924	ENSG00000172594	0.0375177	-0.00404553	0.00418729	0.970689
RAPGEF1	2889	ENSG00000107263	-0.0856273	-0.00510456	0.00471851	0.933175
CD36	948	ENSG00000135218	-0.00464806	-0.00386246	0.00384602	0.996368
KIN	22944	ENSG00000151657	0.104558	-0.000798062	0.000878518	0.918454
PRDM2	7799	ENSG00000116731	-1.29867	-0.158481	0.040111	0.218457
LOC107985939	107985939		0.00511416	-0.000689695	0.000692941	0.996004
SLC25A4	291	ENSG00000151729	0.0215371	-0.00327484	0.00334023	0.983171
ZNF350	59348	ENSG00000256683	-0.0886629	-0.326004	0.300509	0.930812
TPK1	27010	ENSG00000196511	0.0164262	-0.000669265	0.000679433	0.987164
ABHD17B	51104	ENSG00000107362	0.0931947	-0.00117689	0.00128207	0.927287
SNTB1	6641	ENSG00000172164	-0.028495	-0.00421604	0.00410718	0.977736
RIC3	79608	ENSG00000166405	0.0371442	-0.00130742	0.00135277	0.970981
LOC100128653	100128653		-0.0054709	-0.00441721	0.00439508	0.995725
TRPC3	7222	ENSG00000138741	0.0222727	-0.00382106	0.00389999	0.982596
ZNF691	51058	ENSG00000164011	0.0189281	-0.00338949	0.00344889	0.98521
MMP25	64386	ENSG00000008516	-0.000991009	-0.00261064	0.00260826	0.999226
DTNB	1838	ENSG00000138101	-1.06138	-0.216059	0.0745113	0.309411
CPNE7	27132	ENSG00000178773	-0.0168191	-0.00111426	0.00109719	0.986857
MAPK12	6300	ENSG00000188130	0.00946976	-0.00426281	0.00430003	0.9926
FADD	8772	ENSG00000168040	0.0188355	-0.00433408	0.00440967	0.985282
CACNA1C-AS1	100652846	ENSG00000246627	-0.0153767	-0.00413871	0.0040807	0.987984
MKRN1	23608	ENSG00000133606	-0.0124536	-0.00433749	0.00428818	0.990268
SLC7A8	23428	ENSG00000092068	-0.0105291	-0.00653034	0.00646753	0.991772
CACNA1A	773	ENSG00000141837	-0.0219368	-0.00547067	0.00536161	0.982859
FRAT1	10023	ENSG00000165879	0.00692547	-0.00237424	0.00238939	0.994588
C4orf50	389197	ENSG00000181215	-1.49464	-0.734597	0.136817	0.160833
NCAM1	4684	ENSG00000149294	-0.0104724	-0.00329965	0.00326808	0.991817
TCTE1	202500	ENSG00000146221	0.00208824	-0.00344747	0.00345408	0.998368
UBE2D2	7322	ENSG00000131508	0.0714281	-0.00379061	0.00404757	0.944234
ZNF57	126295	ENSG00000171970	0.00303945	-0.00310563	0.00311431	0.997625
CASP3	836	ENSG00000164305	0.325881	-0.155187	0.209773	0.750127
HS3ST3B1	9953	ENSG00000125430	0.43705	-0.700379	1.05186	0.669836
MERTK	10461	ENSG00000153208	0.016849	-0.0022903	0.002326	0.986834
LOC101927999	101927999		-0.0206161	-0.00136122	0.0013357	0.983891
ZNF506	440515	ENSG00000081665	1.81402	-0.0466116	0.510189	0.0947402
C2orf76	130355	ENSG00000186132	0.0105152	-0.00314469	0.00317519	0.991783
MED14	9282	ENSG00000180182	-0.06658	-0.00114725	0.00107921	0.948012
PLXDC2	84898	ENSG00000120594	-0.037611	-0.00529641	0.00511665	0.970616
LOC105370091	105370091		-0.0290317	-0.00459569	0.00447483	0.977317
MLLT3	4300	ENSG00000171843	0.0577773	-0.0036175	0.00381458	0.954877
RND1	27289	ENSG00000172602	-0.0092101	-0.00144498	0.00143281	0.992803
KIF17	57576	ENSG00000117245	0.0282745	-0.00531707	0.00545688	0.977908
C1orf21	81563	ENSG00000116667	0.00847329	-0.0010597	0.00106797	0.993379
ELFN2	114794	ENSG00000166897	-0.0244088	-0.0010216	0.000998961	0.980928
MACO1	55219	ENSG00000204178	-0.0125062	-0.00386565	0.00382152	0.990227
NID2	22795	ENSG00000087303	0.0170472	-0.000729664	0.000741171	0.986679
TRNT	4576		-0.00845614	-0.00333583	0.00331004	0.993392
SLC22A7	10864	ENSG00000137204	-0.0274792	-0.00075383	0.000735053	0.978529
CUEDC2	79004	ENSG00000107874	0.00534138	-0.00167548	0.00168371	0.995826
PLCL1	5334	ENSG00000115896	-0.0100493	-0.00425344	0.00421439	0.992147
TMEM9B-AS1	493900	ENSG00000254860	-0.0273608	-0.00127951	0.00124777	0.978622
RNF212	285498	ENSG00000178222	-0.00387248	-0.00513961	0.00512137	0.996974
ADHFE1	137872	ENSG00000147576	0.00288498	-0.00478557	0.00479826	0.997746
SH3RF3-AS1	100287216		-0.0185647	-0.00282708	0.00277931	0.985493
SOCS2	8835	ENSG00000120833	-0.0148227	-0.00290562	0.00286635	0.988417
MAP3K4	4216	ENSG00000085511	0.0230436	-0.000996903	0.00101822	0.981994
CCDC18-AS1	100131564		-0.017112	-0.00462889	0.00455675	0.986628
FAAH	2166	ENSG00000117480	-0.0185509	-0.00424811	0.00417638	0.985504
RAPGEF5	9771	ENSG00000136237	-0.017	-0.00308176	0.00303404	0.986716
GOLGA8B	440270	ENSG00000215252	0.0127816	-0.00427833	0.00432882	0.990012
ADGRB2	576	ENSG00000121753	-0.0120803	-0.00343182	0.00339397	0.99056
NLK	51701	ENSG00000087095	0.0670856	-0.00408732	0.00434701	0.947618
EIF1	10209	ENSG00000173812	-0.011268	-0.00492686	0.00487616	0.991195
RORA	6095	ENSG00000069667	-0.0442364	-0.00444413	0.00426726	0.965444
MRPS30-DT	100506674		0.0248247	-0.00327895	0.00335453	0.980603
ABHD16B	140701	ENSG00000183260	-0.0307365	-0.001105	0.00107426	0.975985
CRIP2	1397	ENSG00000182809	-1.28347	-0.215371	0.0556944	0.223557
ARAP2	116984	ENSG00000047365	0.00804168	-0.00429652	0.00432836	0.993716
HDAC9	9734	ENSG00000048052	0.0223717	-0.00461863	0.00471446	0.982519
SLC16A8	23539	ENSG00000100156	-0.0267076	-0.00395181	0.0038561	0.979132
PPP2R2D	55844	ENSG00000175470	0.00236209	-0.00336363	0.00337093	0.998154
CDKL2	8999	ENSG00000138769	0.00489368	-0.213201	0.21416	0.996176
YRDC	79693	ENSG00000196449	-0.073392	-0.00454761	0.00425122	0.942703
PCDHGB2	56103	ENSG00000253910	-0.0511982	-0.00241507	0.00230418	0.96001
FSCN1	6624	ENSG00000075618	0.00660349	-0.00439639	0.00442312	0.99484
WDSUB1	151525	ENSG00000196151	-0.0252707	-0.00161286	0.00157588	0.980254
PHYH	5264	ENSG00000107537	0.0077157	-0.00462063	0.00465348	0.993971
CD99P1	401577	ENSG00000291040	0.970319	-0.164355	0.428281	0.35104
EIF2AK3-DT	101928403	ENSG00000234028	-0.00767221	-0.00191157	0.00189816	0.994005
LOC105374298	105374298		-0.0350531	-0.000666034	0.000644943	0.972614
PIP5K1A	8394	ENSG00000143398	0.0590944	-0.00516503	0.00545301	0.95385
GRB14	2888	ENSG00000115290	-0.0220621	-0.00270893	0.00265462	0.982761
PIP4K2A	5305	ENSG00000150867	0.0200054	-0.00340322	0.00346629	0.984368
LOC107987097	107987097		0.00714965	-0.00339169	0.00341402	0.994413
DDX11L2	84771		0.00198995	-0.004251	0.00425877	0.998445
PLLP	51090	ENSG00000102934	0.0183473	-0.00430552	0.00437865	0.985663
ITFG1-AS1	101927102		-0.00697163	-0.00129157	0.00128333	0.994552
ANG	283	ENSG00000214274	0.0073013	-0.00196571	0.00197893	0.994294
FKBP11	51303	ENSG00000134285	-0.00786254	-0.00319432	0.00317135	0.993856
CS	1431	ENSG00000062485	0.168078	-0.00340051	0.00396901	0.869321
LOC101929823	101929823		0.00238084	-0.000774089	0.000775783	0.998139
SNX18	112574	ENSG00000178996	-0.525564	-0.262322	0.160364	0.608766
DECR2	26063	ENSG00000242612	-0.048984	-0.00414901	0.00396656	0.961738
COPB2-DT	100507291	ENSG00000248932	0.0026163	-0.00160185	0.0016057	0.997955
NEK10	152110	ENSG00000163491	-0.0256684	-0.00377694	0.00368899	0.979944
NRXN1	9378	ENSG00000179915	0.0338836	-0.00571812	0.00589878	0.973527
ZNF512	84450	ENSG00000243943	0.114062	-0.00288312	0.00320166	0.911075
OBSCN	84033	ENSG00000154358	0.0100034	-0.00522387	0.00527206	0.992183
TSPEAR-AS2	114043		-0.0222218	-0.00518124	0.00507662	0.982636
BACH1	571	ENSG00000156273	0.0256808	-0.00268172	0.00274569	0.979934
AMY2B	280	ENSG00000240038	0.0357557	-0.000817301	0.000844574	0.972065
SPIN2A	54466	ENSG00000147059	-0.0198242	-0.00392808	0.00385725	0.984509
DEPTOR	64798	ENSG00000155792	1.13953	-0.173197	0.553006	0.276716
LOC112267932	112267932		0.0377506	-0.00302298	0.00312958	0.970507
POFUT2	23275	ENSG00000186866	-0.00231427	-0.00479187	0.00478171	0.998192
LOC107986642	107986642		0.020937	-0.00188816	0.0019248	0.98364
TSPYL1	7259	ENSG00000189241	-0.0291724	-0.118327	0.1152	0.977207
MANEAL	149175	ENSG00000185090	-0.00144375	-0.00125508	0.00125342	0.998872
SEZ6	124925	ENSG00000063015	-0.0395288	-0.00409959	0.00395349	0.969119
EPHX2	2053	ENSG00000120915	-0.00865458	-0.0027385	0.00271683	0.993237
BCAR3	8412	ENSG00000137936	-0.37527	-0.478526	0.337907	0.714008
TASOR2	54906	ENSG00000108021	0.0228682	-0.00468242	0.00478175	0.982131
COMMD1	150684	ENSG00000173163	-0.0329439	-0.00222464	0.00215837	0.974261
SUCLG1	8802	ENSG00000163541	0.0570343	-0.00387595	0.00408432	0.955457
DEPP1	11067	ENSG00000165507	0.00493228	-0.00288591	0.00289901	0.996146
C1orf174	339448	ENSG00000198912	0.0207987	-0.00129283	0.00131775	0.983748
GRIP2	80852	ENSG00000144596	0.0217703	-0.00562669	0.00574026	0.982989
NAB1	4664	ENSG00000138386	-0.00494085	-0.00470417	0.00468289	0.996139
NLGN4Y	22829	ENSG00000165246	-0.00579387	-0.00294599	0.00293037	0.995472
ARL2BP	23568	ENSG00000102931	0.025505	-0.00113748	0.00116442	0.980071
HYAL1	3373	ENSG00000114378	0.00291342	-0.00288033	0.00288804	0.997723
LOC107985034	107985034		0.0539388	-0.00325843	0.00342386	0.957872
LOC107985400	107985400		0.00287714	-0.00563905	0.00565396	0.997752
SDK2	54549	ENSG00000069188	0.0129683	-0.00313163	0.00316913	0.989866
PCDH17	27253	ENSG00000118946	-0.00415221	-0.00243894	0.00242966	0.996755
ST3GAL3	6487	ENSG00000126091	0.00521764	-0.00430622	0.00432689	0.995923
ADD1	118	ENSG00000087274	0.355584	-0.0672196	0.0934392	0.728324
ALG13	79868	ENSG00000101901	0.0760165	-0.00402522	0.00431624	0.940659
ATE1-AS1	100130887	ENSG00000226864	-0.031319	-0.00228211	0.00221744	0.97553
CHD1L	9557	ENSG00000131778	0.0741254	-0.00353531	0.00378433	0.942132
GNB3	2784	ENSG00000111664	-0.012112	-0.00405454	0.00400971	0.990535
ZSWIM3	140831	ENSG00000132801	-0.0305272	-0.00360834	0.00350862	0.976148
COLCA1	399948	ENSG00000196167	-0.0151084	-0.00112155	0.0011061	0.988194
ENTPD6	955	ENSG00000197586	0.107987	-0.00224147	0.00247524	0.915791
ZNF436	80818	ENSG00000125945	0.552626	-0.166698	0.279997	0.590665
LOC541473	541473	ENSG00000290834	-0.00788666	-0.00272343	0.00270378	0.993837
PPIF	10105	ENSG00000108179	1.26756	-0.064304	0.243198	0.229001
CDC123	8872	ENSG00000151465	0.0878118	-0.00449632	0.00487397	0.931475
VWDE	221806	ENSG00000146530	-0.0380336	-0.00560623	0.00541386	0.970286
RTN4IP1	84816	ENSG00000130347	-0.0376942	-0.0033896	0.00327431	0.970551
LOC105372817	105372817		-0.00661011	-0.000620384	0.000616632	0.994835
TTC17	55761	ENSG00000052841	-0.0163875	-0.00362348	0.00356938	0.987195
PLGLB2	5342	ENSG00000125551	-0.0272448	-0.00320797	0.00312874	0.978712
SH3KBP1	30011	ENSG00000147010	0.0370797	-0.00458185	0.0047405	0.971031
LOC107987266	107987266		-0.0176979	-0.00390423	0.00384131	0.986171
TGFA	7039	ENSG00000163235	0.0148453	-0.00216288	0.00219255	0.9884
S100A10	6281	ENSG00000197747	-0.0334784	-0.00631011	0.00611913	0.973843
PAXIP1	22976	ENSG00000157212	0.0540039	-0.00134702	0.00141549	0.957821
KITLG	4254	ENSG00000049130	0.00425324	-0.003515	0.00352875	0.996676
VWA5A	4013	ENSG00000110002	0.0148809	-0.00109698	0.00111207	0.988372
EIF2S3	1968	ENSG00000130741	-0.0218759	-0.00369712	0.00362362	0.982906
CCDC92	80212	ENSG00000119242	-0.0678858	-0.00380816	0.00357803	0.946995
DIAPH1	1729	ENSG00000131504	0.0846102	-0.00389465	0.00420936	0.933966
LONP2	83752	ENSG00000102910	-0.0525688	-0.0032498	0.00309668	0.95894
NECAB2	54550	ENSG00000103154	-0.828571	-0.503454	0.226038	0.423521
SCN8A	6334	ENSG00000196876	-0.0200597	-0.00191524	0.00188029	0.984325
SLITRK4	139065	ENSG00000179542	-0.0769375	-0.325231	0.303046	0.939941
SHFL	55337	ENSG00000130813	0.00131684	-0.00211125	0.0021138	0.998971
ETFA	2108	ENSG00000140374	-0.0863756	-0.0026055	0.0024068	0.932592
CPNE4	131034	ENSG00000196353	0.00348252	-0.00514284	0.00515931	0.997279
VASH2	79805	ENSG00000143494	-0.801499	-0.311144	0.143791	0.438426
PAM	5066	ENSG00000145730	-0.0391765	-0.00546601	0.00527292	0.969394
CRIP3	401262	ENSG00000146215	-0.00588244	-0.000539666	0.00053676	0.995403
GRK6	2870	ENSG00000198055	0.0119443	-0.00146081	0.00147692	0.990666
DBH-AS1	138948	ENSG00000225756	0.0165666	-0.000915399	0.000929426	0.987055
PKP2	5318	ENSG00000057294	-0.0303384	-0.00657248	0.00639196	0.976296
LOC100506606	100506606	ENSG00000257176	0.0103359	-0.00248302	0.00250669	0.991923
DCP1A	55802	ENSG00000272886	0.0382239	-0.00381959	0.003956	0.970138
RAB3A	5864	ENSG00000105649	-0.0197018	-0.00319821	0.00314089	0.984605
PPP1R3D	5509	ENSG00000132825	-0.00354604	-0.00404439	0.00403124	0.997229
NPLOC4	55666	ENSG00000182446	0.0544975	-0.00654065	0.00687624	0.957436
CACNB2	783	ENSG00000165995	0.0207939	-0.00342416	0.00349015	0.983752
LINC01004	100216546		0.000706893	-0.00378376	0.00378622	0.999448
CD101	9398	ENSG00000134256	-0.0293045	-0.00390508	0.00380143	0.977103
CSRNP2	81566	ENSG00000110925	-0.00290784	-0.00410921	0.00409826	0.997728
MPP1	4354	ENSG00000130830	-0.00983	-0.000855293	0.00084761	0.992318
TRIM2	23321	ENSG00000109654	0.0646979	-0.00130218	0.00138188	0.94948
TTLL1	25809	ENSG00000100271	0.0228332	-0.0039031	0.00398577	0.982159
LOC101930071	101930071	ENSG00000213904	0.00923979	-0.00132027	0.00133151	0.99278
MIR3911	100500872	ENSG00000283874	0.0055822	-0.00273334	0.00274738	0.995638
MCM3AP-AS1	114044	ENSG00000215424	0.0725486	-0.000892154	0.000953613	0.943361
ANK2	287	ENSG00000145362	-0.0672476	-0.00381392	0.00358554	0.947492
C2orf66	401027	ENSG00000187944	-0.00107338	-0.000483842	0.000483366	0.999161
CDS1	1040	ENSG00000163624	-0.00529977	-0.00333253	0.00331636	0.995859
HSPA12B	116835	ENSG00000132622	-0.00654216	-0.00182853	0.00181758	0.994888
IL11RA	3590	ENSG00000137070	-0.0195	-0.00206245	0.00202586	0.984763
FAM227A	646851	ENSG00000184949	-1.54321	-0.296901	0.0507015	0.148731
MIR302CHG	109864269	ENSG00000249532	0.0483314	-0.00368701	0.00385429	0.962247
PRKCB	5579	ENSG00000166501	-0.534513	-0.39681	0.24047	0.602749
SUCLA2	8803	ENSG00000136143	-0.016028	-0.0038802	0.00382353	0.987475
LRRC27	80313	ENSG00000148814	-0.0593109	-0.00155915	0.00147651	0.953681
SLC41A3	54946	ENSG00000114544	-0.429878	-0.138149	0.092619	0.674903
TMEM254-AS1	219347		0.0100591	-0.00396847	0.00400528	0.992139
ATP6V1G2	534	ENSG00000213760	0.013607	-0.00311333	0.00315246	0.989367
TDRD7	23424	ENSG00000196116	-0.0135329	-0.00234052	0.00231162	0.989425
CD47	961	ENSG00000196776	0.00904536	-0.00178691	0.00180181	0.992932
PTPN4	5775	ENSG00000088179	0.0649651	-0.0040422	0.00429066	0.949272
SGCE	8910	ENSG00000127990	-0.029252	-0.00439205	0.00427568	0.977144
SPACA6	147650	ENSG00000182310	-0.0249807	-0.00378207	0.00369633	0.980481
GPM6A	2823	ENSG00000150625	0.900695	-0.174227	0.419783	0.38547
PCLAF	9768	ENSG00000166803	0.0369443	-0.000867238	0.000897155	0.971137
MID1	4281	ENSG00000101871	-1.17037	-0.367596	0.110684	0.264572
ODAD1	93233	ENSG00000105479	-0.0327773	-0.000887755	0.000861441	0.974391
RAB29	8934	ENSG00000117280	1.33984	-0.127953	0.536636	0.205117
GPLD1	2822	ENSG00000112293	0.0542695	-0.00334716	0.00351816	0.957614
LOC102724770	102724770		-0.057995	-0.00335158	0.00317778	0.954707
AVEN	57099	ENSG00000169857	-0.0318435	-0.0046379	0.00450428	0.97512
NFIB	4781	ENSG00000147862	0.0198483	-0.00581372	0.00592062	0.984491
MYRIP	25924	ENSG00000170011	0.0059337	-0.00386193	0.00388303	0.995363
TIGD7	91151	ENSG00000140993	0.0292984	-0.00459541	0.00472068	0.977108
SCD5	79966	ENSG00000145284	-0.0116723	-0.0043569	0.00431046	0.990879
LMLN	89782	ENSG00000185621	-0.0250354	-0.00172761	0.00168836	0.980438
CYFIP1	23191	ENSG00000273749	1.39299	-0.080668	0.366659	0.188892
GDAP1	54332	ENSG00000104381	0.0679838	-0.00267296	0.00284514	0.946918
NOTCH2NLA	388677	ENSG00000264343	-0.0534632	-0.00103014	0.000980793	0.958243
ICAM5	7087	ENSG00000105376	-0.0226458	-0.00347565	0.00340414	0.982305
RSRC1	51319	ENSG00000174891	0.060945	-0.00431973	0.00456834	0.952406
LOC102724200	102724200	ENSG00000280433	-0.0349305	-0.0045435	0.00440012	0.97271
SEPTIN7P13	100287497		0.0192104	-0.00311871	0.00317419	0.984989
LOC101927372	101927372		-0.00474068	-0.00296858	0.00295569	0.996295
OCIAD2	132299	ENSG00000145247	0.0124914	-0.00445435	0.00450572	0.990239
LINC01881	728323		-0.0036276	-0.00433148	0.00431708	0.997165
MIR2277	100313887	ENSG00000284336	-0.00922588	-0.00472499	0.00468514	0.992791
SMIM10L2A	399668	ENSG00000178947	-0.0129183	-0.00174513	0.00172455	0.989905
LRRC37A6P	387646	ENSG00000230445	-0.00301174	-0.0026135	0.00260629	0.997646
RASGRF2	5924	ENSG00000113319	0.0167688	-0.0034558	0.0035094	0.986897
TBCA	6902	ENSG00000171530	0.906497	-0.145034	0.351702	0.382514
NDUFA8	4702	ENSG00000119421	-0.00962518	-0.00149631	0.00148315	0.992479
LINC01106	151009		-0.0230573	-0.000974514	0.000954104	0.981984
KLHL13	90293	ENSG00000003096	0.0253333	-0.00452261	0.00462902	0.980205
ZNF69	7620	ENSG00000198429	0.0117548	-0.00148545	0.00150156	0.990814
PTPRD	5789	ENSG00000153707	-0.0433788	-0.00827121	0.00794829	0.966113
CDC42EP2	10435	ENSG00000149798	0.0321086	-0.00540979	0.00557163	0.974913
LOC101928212	101928212		-0.0135266	-0.00287589	0.0028404	0.98943
THBS3	7059	ENSG00000169231	-0.027769	-0.00407646	0.00397386	0.978303
FBXO9	26268	ENSG00000112146	-0.0271109	-0.00335834	0.00327579	0.978817
ARG2	384	ENSG00000081181	0.0328148	-0.00300725	0.00309921	0.974362
PIGP	51227	ENSG00000185808	-0.0297179	-0.00257395	0.00250468	0.976781
VOPP1	81552	ENSG00000154978	-0.0174901	-0.00335777	0.00330429	0.986333
SYTL4	94121	ENSG00000102362	0.010364	-0.00415575	0.00419548	0.991901
PRKAR2A	5576	ENSG00000114302	-0.0262194	-0.00489802	0.00478154	0.979513
WDR4	10785	ENSG00000160193	-0.0203582	-0.00180041	0.00176708	0.984092
RAB39B	116442	ENSG00000155961	0.0334349	-0.00255325	0.00263283	0.973877
ADAM22	53616	ENSG00000008277	0.0264009	-0.00339706	0.00348039	0.979372
MVB12B	89853	ENSG00000196814	-0.0124898	-0.00269003	0.00265936	0.99024
ADH6	130	ENSG00000172955	0.0352221	-0.000655016	0.000676542	0.972482
CCDC88B	283234	ENSG00000168071	-0.0279446	-0.00182726	0.00178098	0.978166
FAM171A1	221061	ENSG00000148468	-0.720788	-0.0978756	0.0492155	0.484846
EVA1C	59271	ENSG00000166979	-0.00228527	-0.00348436	0.00347706	0.998214
SNAP29	9342	ENSG00000099940	-0.0671906	-0.00532134	0.00500295	0.947537
GPX3	2878	ENSG00000211445	0.00436896	-0.0037768	0.00379198	0.996586
HSP90AA1	3320	ENSG00000080824	0.250445	-0.0029785	0.00375216	0.80648
CRPPA	729920	ENSG00000214960	-0.0251573	-0.00326323	0.00318873	0.980343
ZNF765-ZNF761	110116772		-0.00113809	-0.00524899	0.00524351	0.999111
CST3	1471	ENSG00000101439	-0.0255737	-0.00100291	0.000979637	0.980018
PPM1E	22843	ENSG00000175175	0.0426767	-0.00342485	0.0035617	0.966661
FUCA1	2517	ENSG00000179163	-0.0206499	-0.00265014	0.00260038	0.983864
PTK6	5753	ENSG00000101213	-0.0247768	-0.00204559	0.00199959	0.98064
BLVRA	644	ENSG00000106605	0.0557319	-0.00427739	0.00450196	0.956473
SLC6A6	6533	ENSG00000131389	0.0142214	-0.00488296	0.00494712	0.988887
GID8	54994	ENSG00000101193	0.0112596	-0.0049215	0.00497263	0.991201
HSPA1L	3305	ENSG00000204390	-0.00308053	-0.00515434	0.00513978	0.997593
RBMS2	5939	ENSG00000076067	0.013039	-0.00391643	0.00396359	0.989811
GPR143	4935	ENSG00000101850	-0.0397502	-0.000989516	0.000954057	0.968946
KLF5	688	ENSG00000102554	0.00151483	-0.00158081	0.00158301	0.998816
SEC61A2	55176	ENSG00000065665	0.0271936	-0.00294533	0.00301978	0.978752
HAGH	3029	ENSG00000063854	-0.0456771	-0.00151926	0.00145687	0.964319
RAC1	5879	ENSG00000136238	0.0894661	-0.00256793	0.00278785	0.930187
GMDS	2762	ENSG00000112699	0.0177062	-0.00389387	0.00395768	0.986164
RABGEF1P1	493754	ENSG00000291136	0.000857168	-0.00150004	0.00150122	0.99933
RGS20	8601	ENSG00000147509	0.00953322	-0.00247732	0.00249909	0.99255
DNAJC27-AS1	729723	ENSG00000224165	0.0018401	-0.0061038	0.00611412	0.998562
SLC25A34	284723	ENSG00000162461	-0.000370535	-0.000957021	0.000956696	0.99971
SIK1	150094	ENSG00000142178	-0.00867769	-0.00237691	0.00235805	0.993219
PPP1R32	220004	ENSG00000162148	-0.0179751	-0.0028406	0.00279412	0.985954
TMEM169	92691	ENSG00000163449	0.0277119	-0.000980698	0.00100597	0.978347
FBXO7	25793	ENSG00000100225	-0.00834372	-0.0027824	0.00276117	0.99348
PCGF1	84759	ENSG00000115289	0.0136124	-0.00392843	0.00397783	0.989363
GVQW3	100506127	ENSG00000179240	0.0273046	-0.00328796	0.00337141	0.978666
ADIPOR1	51094	ENSG00000159346	0.0269663	-0.00215339	0.00220736	0.97893
SORCS3	22986	ENSG00000156395	0.00375763	-0.00408934	0.00410347	0.997064
ZXDC	79364	ENSG00000070476	-0.0149174	-0.00400231	0.00394788	0.988343
TSPEAR	54084	ENSG00000175894	-0.0338444	-0.00552231	0.00535337	0.973558
FRG1BP	284802		0.0200003	-0.00277787	0.00282934	0.984372
METAP1D	254042	ENSG00000172878	0.0819973	-0.00287587	0.0031008	0.936001
USP6NL	9712	ENSG00000148429	0.015378	-0.0050442	0.00511591	0.987983
DAPK2	23604	ENSG00000035664	-0.00764496	-0.00129687	0.0012878	0.994026
EOLA1-DT	100131434	ENSG00000241769	-0.028456	-0.00375165	0.00365492	0.977766
LOC107987063	107987063		-0.0158798	-0.00155244	0.00152997	0.987591
KDM6B	23135	ENSG00000132510	-0.00490344	-0.00367117	0.00365468	0.996168
C18orf21	83608	ENSG00000141428	0.0423587	-0.00159535	0.00165861	0.966909
SLC16A2	6567	ENSG00000147100	-0.255535	-0.313341	0.247557	0.802637
DNAJC28	54943	ENSG00000177692	-0.0018459	-0.00135004	0.00134775	0.998558
MT1F	4494	ENSG00000198417	-0.0272084	-0.0051593	0.00503203	0.978741
ZNF90	7643	ENSG00000213988	0.00928055	-0.00216006	0.00217854	0.992748
ELL	8178	ENSG00000105656	-0.026902	-0.00473492	0.00461942	0.97898
SESN3	143686	ENSG00000149212	-0.0778965	-0.00432393	0.00402542	0.939194
GNB1	2782	ENSG00000078369	0.00484156	-0.00532563	0.00534935	0.996217
CA2	760	ENSG00000104267	1.24006	-0.235645	0.858207	0.238653
ABCB10	23456	ENSG00000135776	-0.0150693	-0.00436787	0.00430786	0.988225
NAV1	89796	ENSG00000134369	-0.0370149	-0.00462954	0.00447486	0.971082
ARHGAP5-AS1	84837		0.00390835	-0.000405488	0.000406946	0.996946
MUC20	200958	ENSG00000176945	0.00868167	-0.00115522	0.00116446	0.993216
BCORL1	63035	ENSG00000085185	-1.36528	-0.187146	0.042959	0.197215
ADGRB3	577	ENSG00000135298	0.0189822	-0.00581436	0.00591656	0.985167
PAIP1	10605	ENSG00000172239	0.0887087	-0.00350815	0.00380593	0.930777
ARF1	375	ENSG00000143761	-0.0273349	-0.00354473	0.00345689	0.978642
PLPP5	84513	ENSG00000147535	-0.00163249	-0.00256274	0.0025589	0.998724
ATG3	64422	ENSG00000144848	0.0239092	-0.00144033	0.0014723	0.981318
LINC01145	103091866		0.0166342	-0.000880781	0.000894333	0.987002
FAM104A	84923	ENSG00000133193	0.0586612	-0.00363871	0.00384007	0.954187
MORN4	118812	ENSG00000171160	0.0140146	-0.00468891	0.00474962	0.989049
PKLR	5313	ENSG00000143627	-0.00792693	-0.000875583	0.000869235	0.993806
SAMD14	201191	ENSG00000167100	0.0218398	-0.00394651	0.00402643	0.982935
ALCAM	214	ENSG00000170017	0.0599898	-0.00600097	0.00634078	0.953151
RPL7L1	285855	ENSG00000146223	1.61695	-0.0164638	0.111224	0.131857
FAM88B	728673	ENSG00000170161	-0.0140504	-0.00481734	0.0047556	0.989021
TXN	7295	ENSG00000136810	0.00880492	-0.00413115	0.00416467	0.993119
ZNF775-AS1	105375564		-0.0214799	-0.00198863	0.0019498	0.983216
SH3RF3	344558	ENSG00000172985	0.00711182	-0.00295262	0.00297196	0.994442
PGBD1	84547	ENSG00000137338	0.0595543	-0.00112698	0.00119032	0.953491
REEP1	65055	ENSG00000068615	0.0274532	-0.0028009	0.00287239	0.97855
LOC105371768	105371768		-0.0172466	-0.00204761	0.00201544	0.986523
LOC285097	285097	ENSG00000280119	-0.0189987	-0.00303443	0.00298197	0.985154
BACE2	25825	ENSG00000182240	-0.0145905	-0.0040609	0.00400688	0.988599
ZNF761	388561	ENSG00000160336	0.0204403	-0.00332761	0.00339064	0.984028
FUNDC2	65991	ENSG00000165775	0.021742	-0.00569777	0.00581263	0.983011
ANKRD65	441869	ENSG00000235098	-0.0158177	-0.00327528	0.00322807	0.98764
ZDHHC15	158866	ENSG00000102383	0.0693775	-0.00141675	0.00150995	0.945832
ABCG1	9619	ENSG00000160179	2.00803	-0.00789916	0.193654	0.0676939
ELAPOR1	57535	ENSG00000116299	-0.0171767	-0.00455008	0.0044789	0.986578
GATC	283459	ENSG00000257218	0.0242468	-0.00480845	0.00491667	0.981054
CPO	130749	ENSG00000144410	0.0240246	-0.00113826	0.00116365	0.981228
OS9	10956	ENSG00000135506	-0.094762	-0.00442774	0.00405864	0.926068
MKRN2	23609	ENSG00000075975	0.0247286	-0.00349531	0.00357556	0.980678
FOXP4	116113	ENSG00000137166	-0.0115893	-0.00629153	0.00622495	0.990944
LPAR1	1902	ENSG00000198121	0.0100188	-0.00558056	0.00563212	0.992171
RPP38-DT	221060	ENSG00000176236	-0.0387791	-0.000652043	0.000629239	0.969704
PPP1R1B	84152	ENSG00000131771	-0.0102594	-0.00496303	0.00491651	0.991983
KCTD12	115207	ENSG00000178695	0.0385251	-0.00568097	0.00588548	0.969903
TTC7B	145567	ENSG00000165914	0.0417781	-0.00156167	0.00162273	0.967363
RESF1	55196	ENSG00000174718	0.063624	-0.00345417	0.00366197	0.950317
SPON1	10418	ENSG00000262655	0.0123303	-0.0045915	0.00464377	0.990365
SULT1A1	6817	ENSG00000196502	-0.00503076	-0.000992952	0.000988377	0.996069
VTI1B	10490	ENSG00000100568	0.0397663	-0.00140179	0.00145391	0.968933
RASGRP2	10235	ENSG00000068831	-0.0240343	-0.00120712	0.00118078	0.98122
FAM88C	102724238	ENSG00000204802	-0.00595334	-0.00121879	0.00121215	0.995348
SPEF2	79925	ENSG00000152582	-0.021459	-0.00436244	0.00427735	0.983232
REPS2	9185	ENSG00000169891	-0.0155227	-0.00634413	0.00625437	0.98787
LOC101927060	101927060		-0.0146852	-0.0033341	0.00328945	0.988525
AZU1	566	ENSG00000172232	-0.0300324	-0.000632765	0.000615558	0.976535
AKT1	207	ENSG00000142208	0.0121152	-0.00582708	0.00589224	0.990533
NR1I3	9970	ENSG00000143257	-0.0323157	-0.00486214	0.00472002	0.974752
ITPRIP	85450	ENSG00000148841	-0.132371	-0.193344	0.171197	0.896884
COL5A2	1290	ENSG00000204262	0.0411314	-0.0063329	0.00657661	0.967868
LAPTM4B	55353	ENSG00000104341	0.591411	-0.195838	0.341763	0.56522
SRSF9	8683	ENSG00000111786	0.718001	-0.0761765	0.151059	0.486501
GAS2L1	10634	ENSG00000185340	-0.0159141	-0.00484474	0.00477448	0.987564
FBLN1	2192	ENSG00000077942	-0.0247907	-0.0039539	0.00386494	0.980629
H2AC19	723790	ENSG00000288859	-0.00423587	-0.0049577	0.00493846	0.99669
MYDGF	56005	ENSG00000074842	-0.00869527	-0.00299914	0.0029753	0.993205
TMEM63A	9725	ENSG00000196187	0.0426961	-0.00459333	0.00477695	0.966646
POMZP3	22932	ENSG00000146707	0.029997	-0.00568042	0.00583902	0.976563
SMTNL1	219537	ENSG00000214872	0.0255599	-0.00027472	0.000281242	0.980028
SMAD1-AS1	104326058	ENSG00000250902	0.0142953	-0.00299391	0.00303346	0.988829
POMT1	10585	ENSG00000130714	-0.0887904	-0.00373724	0.00344457	0.930713
AKAP17A	8227	ENSG00000197976	-0.00433276	-0.00316762	0.00315505	0.996614
FURIN	5045	ENSG00000140564	0.0054524	-0.00376997	0.00378888	0.995739
MTMR1	8776	ENSG00000063601	0.884123	-0.0406197	0.0960968	0.393999
NUDT5	11164	ENSG00000165609	0.0552286	-0.00398844	0.0041959	0.956865
ELMO3	79767	ENSG00000102890	0.00344643	-0.00243612	0.00244384	0.997307
LOC107984485	107984485		0.037061	-0.0032777	0.00339113	0.971046
FAM241A	132720	ENSG00000174749	-0.00908786	-0.00302784	0.00300269	0.992898
TLE6	79816	ENSG00000104953	-0.0150453	-0.0023463	0.00231412	0.988243
CPNE2	221184	ENSG00000140848	0.0194532	-0.00380312	0.00387165	0.984799
METTL27	155368	ENSG00000165171	-0.0453643	-0.000635803	0.000609868	0.964563
NUTF2	10204	ENSG00000102898	-0.0316909	-0.00499284	0.00484968	0.97524
CCNA1	8900	ENSG00000133101	-0.0207974	-0.00400318	0.00392748	0.983749
PHLDA3	23612	ENSG00000174307	0.225723	-0.537219	0.661394	0.825216
RMC1	29919	ENSG00000141452	-0.00457967	-0.0030908	0.00307784	0.996421
HSCB	150274	ENSG00000100209	0.0331341	-0.00379222	0.00390934	0.974112
ZNF177	7730	ENSG00000188629	0.0344402	-0.00419961	0.00433451	0.973092
EFEMP2	30008	ENSG00000172638	0.551204	-0.306663	0.514372	0.591609
KCNJ11	3767	ENSG00000187486	0.00620486	-0.00406711	0.00409034	0.995151
PIANP	196500	ENSG00000139200	0.0326662	-0.00227967	0.00234907	0.974478
GGN	199720	ENSG00000179168	-0.0495092	-0.00399275	0.00381533	0.961328
DSCAML1	57453	ENSG00000177103	-6.53278e-06	-0.00226766	0.00226764	0.999995
C1orf53	388722	ENSG00000203724	-0.0138654	-0.00489292	0.00483104	0.989165
LARP4B	23185	ENSG00000107929	-0.0228314	-0.00367152	0.00359537	0.98216
MPG	4350	ENSG00000103152	-0.022762	-0.000988942	0.000968493	0.982214
CFAP100	348807	ENSG00000163885	-0.0186166	-0.003322	0.00326572	0.985453
LTB4R	1241	ENSG00000213903	-0.0528095	-0.00350457	0.0033387	0.958753
CELF2	10659	ENSG00000048740	-2.09929	-0.319473	0.00593818	0.0576171
MAPK7	5598	ENSG00000166484	-0.0433424	-0.00438386	0.00421285	0.966141
FAM85B	105379219		-0.0243379	-0.000717705	0.000701848	0.980983
PODNL1	79883	ENSG00000132000	-0.0363987	-0.000899273	0.000869721	0.971563
ZNF75D	7626	ENSG00000186376	0.00678852	-0.00518237	0.00521477	0.994695
LOC107985075	107985075		-0.00793129	-0.00114922	0.00114089	0.993802
UBASH3B	84959	ENSG00000154127	-0.0110557	-0.00239727	0.00237307	0.991361
SV2C	22987	ENSG00000122012	-0.0126201	-0.00447857	0.00442698	0.990138
CDK5	1020	ENSG00000164885	-0.0419208	-0.00368352	0.00354445	0.967251
STRC	161497	ENSG00000242866	-0.0335188	-0.00381942	0.00370368	0.973812
FBH1	84893	ENSG00000134452	0.00311813	-0.00230865	0.00231526	0.997563
CLDND1	56650	ENSG00000080822	0.0229297	-0.00470481	0.00480488	0.982083
DLEC1	9940	ENSG00000008226	-0.010575	-0.00383306	0.00379603	0.991736
SSPOP	23145	ENSG00000197558	-0.031296	-0.00335946	0.00326432	0.975548
PPP1R3B	79660	ENSG00000173281	-0.00480893	-0.00109007	0.00108527	0.996242
WDR17	116966	ENSG00000150627	0.0410703	-0.00260827	0.00270849	0.967915
CEP85L	387119	ENSG00000111860	0.0450238	-0.0030443	0.00317277	0.964829
PPP2R2B	5521	ENSG00000156475	-0.0528419	-0.0030465	0.00290223	0.958727
SLC27A5	10998	ENSG00000083807	0.0114354	-0.00181201	0.00183113	0.991064
FUT8	2530	ENSG00000033170	1.53061	-0.0674784	0.386155	0.151791
MRAP	56246	ENSG00000170262	-0.0119767	-0.00310402	0.00307008	0.990641
TAB2	23118	ENSG00000055208	-0.0303048	-0.00294963	0.0028687	0.976322
ZNF746	155061	ENSG00000181220	0.0418023	-0.0026557	0.0027596	0.967344
ZNF639	51193	ENSG00000121864	0.0423408	-0.00411773	0.00428094	0.966923
LOC100507053	100507053	ENSG00000246090	0.0254275	-0.000952478	0.000974972	0.980132
TBC1D20	128637	ENSG00000125875	-0.0242166	-0.00280005	0.00273849	0.981078
S100A6	6277	ENSG00000197956	-0.0114744	-0.00298931	0.00295799	0.991034
COL24A1	255631	ENSG00000171502	0.0105963	-0.00495362	0.00500204	0.99172
S1PR1	1901	ENSG00000170989	0.00924615	-0.005938	0.00598861	0.992775
ATP2A1-AS1	100289092	ENSG00000260442	0.0331181	-0.00303873	0.00313254	0.974125
MBTPS1	8720	ENSG00000140943	0.0244059	-0.00417416	0.00426873	0.98093
LOXL3	84695	ENSG00000115318	-0.0251883	-0.00271841	0.00265628	0.980319
LOC105369380	105369380		0.00481993	-0.000662683	0.000665621	0.996233
LOC112268269	112268269		0.0293222	-0.00274844	0.00282342	0.97709
PCGF3-AS1	100129917	ENSG00000249592	-0.0605491	-0.00580976	0.00549558	0.952715
ANGPTL6	83854	ENSG00000130812	0.0276229	-0.00085551	0.000877481	0.978417
FAR2	55711	ENSG00000064763	0.0361703	-0.00477041	0.00493147	0.971741
TCF12	6938	ENSG00000140262	-0.0228299	-0.00248501	0.00243347	0.982161
IGDCC4	57722	ENSG00000103742	-0.0406537	-0.00499888	0.00481575	0.968241
ATP6V0E2	155066	ENSG00000171130	-0.00558535	-0.00516219	0.00513579	0.995635
ATP6V1B2	526	ENSG00000147416	-0.0399548	-0.00432936	0.00417344	0.968786
ZMAT4	79698	ENSG00000165061	-0.78964	-0.753552	0.352646	0.445061
LOC102724428	102724428	ENSG00000275993	-0.0243098	-0.00239053	0.00233778	0.981005
RHBDF1	64285	ENSG00000007384	0.00478342	-0.00513283	0.00515542	0.996262
PEX5L	51555	ENSG00000114757	0.0173819	-0.00465542	0.00473029	0.986418
SFMBT2	57713	ENSG00000198879	0.0245558	-0.0030555	0.00312516	0.980813
CAV1	857	ENSG00000105974	0.0117142	-0.00434838	0.00439539	0.990846
TLN2	83660	ENSG00000171914	-0.0154656	-0.00409902	0.00404124	0.987915
ANXA1	301	ENSG00000135046	-0.000718633	-0.00275723	0.00275541	0.999438
FXR2	9513	ENSG00000129245	-0.066109	-0.002671	0.00251368	0.94838
PHACTR4	65979	ENSG00000204138	0.000361943	-0.00278415	0.00278508	0.999717
ZNF425	155054	ENSG00000204947	0.0306667	-0.00403031	0.00414538	0.976039
GLS	2744	ENSG00000115419	0.0151916	-0.0045125	0.00457587	0.988129
RSPH4A	345895	ENSG00000111834	-0.0168597	-0.00398406	0.00392288	0.986826
UBE2J1	51465	ENSG00000198833	0.00314587	-0.00338767	0.00339747	0.997542
TOM1L1	10040	ENSG00000141198	-0.0099956	-0.00261907	0.00259515	0.992189
CACNA1E	777	ENSG00000198216	-0.00504961	-0.00365475	0.00363785	0.996054
ACOT2	10965	ENSG00000119673	-0.02546	-0.00562191	0.00549204	0.980107
RAB3C	115827	ENSG00000152932	0.0795317	-0.304377	0.327439	0.937921
ZFP36L1	677	ENSG00000185650	0.0288153	-0.00445673	0.0045762	0.977486
SRPX2	27286	ENSG00000102359	-0.00623603	-0.000511669	0.000508748	0.995127
CLUHP3	100132341	ENSG00000290927	-0.0490252	-0.00423979	0.00405319	0.961706
MCM3AP	8888	ENSG00000160294	-0.0365691	-0.00314467	0.00304086	0.97143
DIP2A	23181	ENSG00000160305	-0.0181311	-0.00246154	0.00242091	0.985832
KATNAL2	83473	ENSG00000167216	0.00753742	-0.00102926	0.00103641	0.99411
PTGR2	145482	ENSG00000140043	0.0187055	-0.00311637	0.00317035	0.985383
DLEU7	220107	ENSG00000186047	0.0220468	-0.00259161	0.00264459	0.982773
ELF1	1997	ENSG00000120690	0.0013824	-0.00187598	0.00187836	0.99892
COMMD7	149951	ENSG00000149600	-0.0159273	-0.00090251	0.000889411	0.987554
VPS26C	10311	ENSG00000157538	0.0686779	-0.00346689	0.00369256	0.946377
ADRA2A	150	ENSG00000150594	-0.0229245	-0.00417611	0.00408915	0.982087
DBR1	51163	ENSG00000138231	0.0850076	-0.00466688	0.00504583	0.933657
POLE4	56655	ENSG00000115350	0.00598925	-0.00248017	0.00249385	0.99532
ID2	3398	ENSG00000115738	-0.0270089	-0.00416006	0.00405818	0.978897
GUSBP11	91316	ENSG00000228315	0.0338327	-0.00221201	0.00228179	0.973567
PLIN2	123	ENSG00000147872	1.03477	-0.0988143	0.277566	0.32118
FAM43A	131583	ENSG00000185112	-0.012951	-0.00425753	0.00420721	0.98988
GUSBP4	375513		0.0302053	-0.404829	0.416211	0.9764
XPA	7507	ENSG00000136936	0.0255975	-0.00225637	0.00231002	0.979999
FHL1	2273	ENSG00000022267	0.0196595	-0.00141268	0.00143841	0.984638
THBS3-AS1	105371450	ENSG00000231064	-0.0436277	-0.00611948	0.00587922	0.965919
B3GLCT	145173	ENSG00000187676	-0.000206768	-0.00481044	0.00480953	0.999838
FBXO15	201456	ENSG00000141665	-0.0132292	-0.00475249	0.00469513	0.989662
DLG2	1740	ENSG00000150672	0.0679332	-0.00494489	0.00526317	0.946958
KCNIP2	30819	ENSG00000120049	0.000968756	-0.00317609	0.00317892	0.999243
ZNF649	65251	ENSG00000198093	0.0884697	-0.00349649	0.00379246	0.930963
PLCXD2	257068	ENSG00000240891	-1.02087	-0.377584	0.136645	0.327458
GORASP2	26003	ENSG00000115806	0.0443387	-0.00137836	0.00143562	0.965364
MYLIP	29116	ENSG00000007944	-0.0386747	-0.00214922	0.00207426	0.969786
DNAAF4-CCPG1	100533483	ENSG00000261771	-0.00199306	-0.00343249	0.00342622	0.998443
ZNF34	80778	ENSG00000196378	0.0133536	-0.0032717	0.00331205	0.989565
RNF4	6047	ENSG00000063978	0.0273797	-0.00502648	0.00515442	0.978607
CTDSPL	10217	ENSG00000144677	-0.0164749	-0.00372089	0.00366504	0.987126
CORO2A	7464	ENSG00000106789	-0.006396	-0.00460234	0.0045754	0.995002
SLC1A1	6505	ENSG00000106688	-0.0294348	-0.00637485	0.0062049	0.977002
GLUL	2752	ENSG00000135821	-0.0481482	-0.00531174	0.00508205	0.96239
TRPC4AP	26133	ENSG00000100991	-0.0448211	-0.00469539	0.0045061	0.964987
ATP6AP1	537	ENSG00000071553	-0.048069	-0.00290686	0.00278137	0.962452
MAML2	84441	ENSG00000184384	0.00930134	-0.00432382	0.00436089	0.992732
JRK	8629	ENSG00000234616	-0.022116	-0.00249327	0.00244316	0.982719
SNHG21	100505616	ENSG00000250988	-0.0493517	-0.00333155	0.00318397	0.961451
C2CD2L	9854	ENSG00000172375	-0.060193	-0.00516227	0.0048847	0.952993
COA8	84334	ENSG00000256053	-0.0297297	-0.00130709	0.0012719	0.976771
SLBP	7884	ENSG00000163950	0.0623593	-0.00207973	0.00220229	0.951303
LOC112268070	112268070		-0.0220436	-0.0032289	0.00316422	0.982775
EPB41L4A-DT	54508	ENSG00000278921	-1.6707	-0.446654	0.0589562	0.120636
AXIN2	8313	ENSG00000168646	-1.04815	-0.779458	0.273105	0.315221
CRYBG3	131544	ENSG00000080200	0.00114031	-0.00459418	0.00459899	0.999109
EDEM1	9695	ENSG00000134109	0.00371961	-0.00298233	0.00299253	0.997093
ANKRD33B	651746	ENSG00000164236	0.00834271	-0.0040341	0.00406511	0.993481
TMEM63C	57156	ENSG00000165548	-0.576667	-0.290651	0.168996	0.574822
ARHGAP4	393	ENSG00000089820	-0.00548768	-0.00495134	0.00492646	0.995712
PARD6G-AS1	100130522	ENSG00000267270	-0.0156641	-0.000945397	0.0009319	0.98776
ATXN1	6310	ENSG00000124788	-0.0489545	-0.00266563	0.00254847	0.961761
CNNM2	54805	ENSG00000148842	-2.02447	-0.196775	0.00722543	0.0657654
ZKSCAN8P1	651302	ENSG00000226314	0.00317595	-0.00078682	0.000789117	0.997518
CISD1	55847	ENSG00000122873	0.052962	-0.00323288	0.00339397	0.958634
PIGBOS1	101928527	ENSG00000225973	0.0353237	-0.000837497	0.0008651	0.972402
TDRD6	221400	ENSG00000180113	0.0128956	-0.0018029	0.00182437	0.989923
RIC8B	55188	ENSG00000111785	-0.0530635	-0.00400209	0.00381179	0.958554
AKR1C1	1645	ENSG00000187134	0.0142163	-0.00409121	0.00414495	0.988891
SLC9B1	150159	ENSG00000164037	-0.0216396	-0.000945253	0.000926662	0.983091
SLC2A1-DT	440584	ENSG00000227533	-0.0149584	-0.0024236	0.00239054	0.988311
SAMD4A	23034	ENSG00000020577	0.00587853	-0.00518369	0.00521174	0.995406
LOC107984340	107984340		-0.0719185	-0.0054361	0.0050887	0.943852
TRIM69	140691	ENSG00000185880	-0.0280663	-0.0029282	0.00285372	0.978071
COASY	80347	ENSG00000068120	0.0266207	-0.00278085	0.00284964	0.9792
LOC107984948	107984948	ENSG00000230615	0.0147557	-0.00324967	0.00329398	0.98847
MCC	4163	ENSG00000171444	0.790726	-0.141973	0.303723	0.444451
PPP3CC	5533	ENSG00000120910	-0.00336736	-0.00138321	0.00137894	0.997369
JOSD1	9929	ENSG00000100221	0.0914563	-0.00376262	0.00409234	0.928639
ARL8A	127829	ENSG00000143862	-0.0464664	-0.00353613	0.00338846	0.963703
LOC399975	399975		0.0113692	-0.0034881	0.00352469	0.991116
KCNMA1	3778	ENSG00000156113	-0.0104338	-0.00291745	0.00288964	0.991847
ERBB2	2064	ENSG00000141736	0.00235829	-0.00329118	0.00329831	0.998157
ZHX1-C8orf76	100533106	ENSG00000259305	0.0272417	-0.00124831	0.00127992	0.978715
RPS3	6188	ENSG00000149273	-0.0107024	-0.0049435	0.00489517	0.991637
ADAMTS13	11093	ENSG00000160323	-0.0316943	-0.00450498	0.00437579	0.975237
LOC105373582	105373582		0.0177641	-0.00253723	0.00257895	0.986119
PPM1K	152926	ENSG00000163644	1.27399	-0.0550154	0.20994	0.226787
PNPLA7	375775	ENSG00000130653	-0.0139135	-0.00390256	0.00385303	0.989128
CTC-338M12.4	101928649	ENSG00000233937	0.00069948	-0.00140482	0.00140572	0.999453
LOC100130691	100130691	ENSG00000213963	0.0529573	-0.0032249	0.00338557	0.958637
TRIM67	440730	ENSG00000119283	-0.0193436	-0.00140333	0.00137863	0.984885
AGO4	192670	ENSG00000134698	-0.0136353	-0.00356374	0.00351942	0.989345
PPARGC1A	10891	ENSG00000109819	-0.00866429	-0.0040835	0.00405115	0.993229
LPIN1	23175	ENSG00000134324	-0.0389302	-0.00106538	0.00102798	0.969586
ITSN1	6453	ENSG00000205726	-0.0831426	-0.00408066	0.00378068	0.935109
HSD11B1L	374875	ENSG00000167733	-0.0591556	-0.00376801	0.00356882	0.953802
ZNF584	201514	ENSG00000171574	-0.0133227	-0.00394343	0.0038955	0.989589
MOXD1	26002	ENSG00000079931	1.32433	-0.548122	2.24715	0.210063
AGA	175	ENSG00000038002	0.00999689	-0.00338404	0.00341524	0.992188
PGBD3	267004		0.0348002	-0.00099175	0.00102394	0.972811
CENATAC-DT	107984396		0.016229	-0.000723999	0.000734866	0.987318
CPLX1	10815	ENSG00000168993	-0.0193587	-0.000575486	0.00056535	0.984873
SLC25A11	8402	ENSG00000108528	-0.0465766	-0.00138271	0.00132483	0.963617
SPPL3	121665	ENSG00000157837	-0.00498279	-0.00290067	0.00288743	0.996106
IDH3A	3419	ENSG00000166411	0.0550237	-0.00473953	0.00498512	0.957025
USP9X	8239	ENSG00000124486	-0.0718892	-0.00402776	0.00377046	0.943874
STK17A	9263	ENSG00000164543	0.0259579	-0.00518841	0.00531353	0.979718
LINC00643	646113		-0.0116886	-0.00478827	0.00473717	0.990866
SMG1P7	100506060	ENSG00000261556	0.047124	-0.000841837	0.000879057	0.96319
LOC112268155	112268155		-0.0545819	-0.00645103	0.00613572	0.95737
LRRC56	115399	ENSG00000161328	-0.0447416	-0.00335468	0.00321968	0.965049
BBS1	582	ENSG00000174483	-0.0134662	-0.00350457	0.00346152	0.989477
DENND1B	163486	ENSG00000213047	-1.28013	-0.712938	0.185231	0.224692
PGM2	55276	ENSG00000169299	0.0433887	-0.00130919	0.00136239	0.966105
MTUS2	23281	ENSG00000132938	-0.0178417	-0.00492618	0.00484615	0.986058
LOC112268458	112268458		0.000108689	-0.00102404	0.00102414	0.999915
ADORA2A-AS1	646023	ENSG00000178803	-0.0213557	-0.000825671	0.000809643	0.983313
AACS	65985	ENSG00000081760	-0.0227389	-0.00342765	0.00335685	0.982232
ADPRHL1	113622	ENSG00000153531	-0.0138445	-0.00526659	0.00520008	0.989182
CLHC1	130162	ENSG00000162994	0.0315467	-0.00181102	0.00186423	0.975352
TMEM39A	55254	ENSG00000176142	-0.0150465	-0.00273011	0.00269266	0.988242
TTC23L-AS1	101929704	ENSG00000272323	-0.0388189	-0.000718581	0.000693424	0.969673
LL0XNC01-250H12.3	100506901		0.00591384	-0.00575443	0.00578576	0.995379
ATP11B	23200	ENSG00000058063	-0.0617184	-0.00427199	0.00403664	0.951803
MGMT	4255	ENSG00000170430	-0.087044	-0.0060737	0.00560705	0.932072
SENP2	59343	ENSG00000163904	0.0066487	-0.00285679	0.00287428	0.994804
ACOX3	8310	ENSG00000087008	-0.0232829	-0.00536245	0.00524906	0.981807
DGCR6	8214	ENSG00000183628	-0.055172	-0.00282238	0.00268297	0.956909
HSPA1A	3303	ENSG00000204389	0.00943908	-0.00504473	0.00508863	0.992624
FRG1-DT	728339	ENSG00000245685	0.00249004	-0.000999695	0.00100198	0.998054
PIBF1	10464	ENSG00000083535	0.0344606	-0.00133348	0.00137634	0.973076
GTF3C4	9329	ENSG00000125484	0.0444437	-0.00132604	0.00138126	0.965282
HDAC2-AS2	101927768	ENSG00000228624	0.000317118	-0.000707071	0.000707277	0.999752
CCT8	10694	ENSG00000156261	0.0654713	-0.00364899	0.00387509	0.948877
MAPKBP1	23005	ENSG00000137802	-0.0453109	-0.00422691	0.00405469	0.964605
ZNF385A	25946	ENSG00000161642	-0.775798	-0.143183	0.0679913	0.452887
RIMS3	9783	ENSG00000117016	-0.0465364	-0.00362609	0.00347443	0.963648
GET1-SH3BGR	106865373	ENSG00000285815	0.00377103	-0.00431182	0.00432677	0.997053
LOC101928764	101928764	ENSG00000290911	0.0311895	-0.00298366	0.00307032	0.975631
ADGRB3-DT	101928307		0.0198071	-0.000958953	0.000976548	0.984523
DZANK1	55184	ENSG00000089091	0.013903	-0.00251246	0.00254473	0.989136
PDHB	5162	ENSG00000168291	-0.0464033	-0.00380314	0.00364452	0.963752
ZNF468	90333	ENSG00000204604	0.0253957	-0.00388089	0.00397243	0.980157
LOC105371129	105371129		0.00214113	-0.000706566	0.000707956	0.998327
MTMR9LP	339483	ENSG00000291132	-0.0175795	-0.00455596	0.00448303	0.986263
TP53INP1	94241	ENSG00000164938	-0.00417412	-0.00452656	0.00450925	0.996738
LOC107986197	107986197		-0.00392999	-0.000859807	0.000856711	0.996929
LENG8-AS1	104355426	ENSG00000226696	0.0172808	-0.00118075	0.00119963	0.986497
SPRED2	200734	ENSG00000198369	0.00622046	-0.00381601	0.00383786	0.995139
OXLD1	339229	ENSG00000204237	-0.0651614	-0.0030882	0.00290885	0.949118
ERP44	23071	ENSG00000023318	0.000574393	-0.00371152	0.00371348	0.999551
LOC107984140	107984140		-0.0247671	-0.00437401	0.00427569	0.980648
CRK	1398	ENSG00000167193	0.11197	-0.00446634	0.00495026	0.912699
SMKR1	100287482	ENSG00000240204	-0.0143612	-0.000621969	0.000613824	0.988778
ROCK2	9475	ENSG00000134318	0.0202862	-0.00544647	0.00554884	0.984149
SKP1	6500	ENSG00000113558	0.00897899	-0.00140546	0.00141709	0.992983
CEP164	22897	ENSG00000110274	-0.0501899	-0.00374499	0.00357634	0.960797
SLC25A16	8034	ENSG00000122912	-0.00277054	-0.00130359	0.00130028	0.997835
SLC44A5	204962	ENSG00000137968	0.0217272	-0.00370515	0.00377979	0.983023
KMT5A	387893	ENSG00000183955	0.036312	-0.00315119	0.00325801	0.971631
NINL	22981	ENSG00000101004	-0.0259762	-0.00411698	0.00401997	0.979703
AP1G2	8906	ENSG00000213983	-0.0131293	-0.00428913	0.00423775	0.98974
ECPAS	23392	ENSG00000136813	0.00299353	-0.00208447	0.0020902	0.997661
LOC100289495	100289495	ENSG00000286760	-0.00576109	-0.00320338	0.00318648	0.995498
RSPH14	27156	ENSG00000100218	-0.0337209	-0.00130596	0.00126615	0.973654
PPP1R14C	81706	ENSG00000198729	-0.015446	-0.00428636	0.00422602	0.98793
UPF2	26019	ENSG00000151461	0.0625181	-0.00115167	0.00121971	0.95118
DSE	29940	ENSG00000111817	-0.00219999	-0.00301434	0.00300826	0.998281
UGP2	7360	ENSG00000169764	-0.0509434	-0.00316474	0.00302013	0.960209
FASTKD5	60493	ENSG00000215251	-0.0110865	-0.00158146	0.00156545	0.991337
HSFX2	100130086	ENSG00000268738	0.0118149	-0.00311237	0.00314631	0.990767
ARMCX5	64860	ENSG00000125962	0.0224047	-0.0034142	0.00348515	0.982493
LOC107986762	107986762		-0.0285148	-0.00686662	0.00668921	0.97772
URB1	9875	ENSG00000142207	-0.0347167	-0.00386113	0.00374001	0.972876
LINC01315	102723775	ENSG00000229891	-0.0199417	-0.0043104	0.00423221	0.984418
AMIGO3	386724	ENSG00000176020	-0.0289727	-0.00375836	0.00365972	0.977363
LRCH1	23143	ENSG00000136141	-0.0165929	-0.00165963	0.00163454	0.987034
VWCE	220001	ENSG00000167992	0.0107617	-0.00457846	0.00462391	0.99159
LIN54	132660	ENSG00000189308	0.0637588	-0.00352937	0.00374215	0.950212
ZFHX3-AS1	101927978	ENSG00000259768	0.0138148	-0.00123439	0.00125014	0.989205
HMG20A	10363	ENSG00000140382	0.0311888	-0.00451697	0.00464817	0.975632
CYP2D7	1564		-0.00539357	-0.00274819	0.00273462	0.995785
PRKCG	5582	ENSG00000126583	-0.0177394	-0.00379889	0.00373753	0.986138
FSD2	123722	ENSG00000186628	-0.0461529	-0.00406299	0.00389443	0.963948
PEA15	8682	ENSG00000162734	0.0283933	-0.00536116	0.00550273	0.977815
ZDHHC9	51114	ENSG00000188706	0.0908102	-0.00287397	0.00312395	0.929142
HSFX1	100506164	ENSG00000171116	-0.0063055	-0.00282734	0.00281102	0.995073
KCNQ4	9132	ENSG00000117013	-1.11578	-0.636338	0.20532	0.286361
USP47	55031	ENSG00000170242	0.00485588	-0.00341647	0.00343173	0.996205
KCND3	3752	ENSG00000171385	-0.0143182	-0.00575988	0.00568467	0.988811
PALM2AKAP2	445815	ENSG00000157654	0.0050426	-0.00411846	0.00413756	0.996059
LINC00641	283624	ENSG00000258441	0.00135523	-0.00429749	0.00430284	0.998941
GSTM3	2947	ENSG00000134202	0.00231481	-0.00287582	0.00288194	0.998191
PLXNC1	10154	ENSG00000136040	-0.00228826	-0.00288318	0.00287713	0.998212
ZNF410	57862	ENSG00000119725	0.0455602	-0.00487026	0.00507829	0.96441
ND3	4537		-0.00833161	-0.00088455	0.00087781	0.993489
LINC01238	102723927	ENSG00000237940	0.00170494	-0.00178215	0.00178494	0.998668
MORC4	79710	ENSG00000133131	-0.00978713	-0.00204739	0.00202908	0.992352
ZXDB	158586	ENSG00000198455	-0.840572	-0.232326	0.102971	0.417022
U2AF1	7307	ENSG00000160201	0.138336	-0.00346648	0.00393651	0.892269
URGCP	55665	ENSG00000106608	0.0523367	-0.00400916	0.00420651	0.959122
THNSL1	79896	ENSG00000185875	0.0181894	-0.0013761	0.00139927	0.985787
ARRDC1-AS1	85026	ENSG00000203993	0.0138512	-0.00290047	0.00293758	0.989176
DHRS4-AS1	55449	ENSG00000215256	0.0376712	-0.00711694	0.00736737	0.970569
ATP6V0B	533	ENSG00000117410	-0.0843413	-0.00427033	0.00395205	0.934176
LINC00444	107984570		0.0370161	-0.000669875	0.00069303	0.971081
SLC29A1	2030	ENSG00000112759	0.0110258	-0.00477629	0.00482487	0.991384
TBC1D10C	374403	ENSG00000175463	-0.0156202	-0.00337727	0.00332919	0.987794
LOC102724594	102724594	ENSG00000275895	0.152061	-0.00396298	0.00455764	0.881666
IGSF22	283284	ENSG00000179057	0.0113015	-0.00490625	0.00495741	0.991169
TSPEAR-AS1	54082	ENSG00000235890	-0.0139604	-0.00460863	0.00454995	0.989091
CNPPD1	27013	ENSG00000115649	-0.0227002	-0.00511051	0.00500512	0.982263
MAMSTR	284358	ENSG00000176909	-0.027294	-0.00287164	0.00280058	0.978674
PPP6R3	55291	ENSG00000110075	0.0445832	-0.00366706	0.00382027	0.965173
GOT1-DT	101927300		-0.0234908	-0.00227961	0.00223097	0.981645
TUBGCP5	114791	ENSG00000275835	0.0560028	-0.00316786	0.00333501	0.956261
LOC107984741	107984741		0.0215788	-0.00103509	0.0010558	0.983139
LOC105377621	105377621		0.00425093	-0.00248427	0.00249398	0.996678
EIF3K	27335	ENSG00000178982	-0.0534073	-0.00387727	0.00369174	0.958286
TAF1	6872	ENSG00000147133	-0.0657207	-0.00146539	0.00137958	0.948682
CCN3	4856	ENSG00000136999	-0.0206608	-0.0039802	0.00390543	0.983856
CHST11	50515	ENSG00000171310	-0.183926	-0.201062	0.169759	0.857143
PARD3B	117583	ENSG00000116117	0.997561	-0.193881	0.521343	0.338183
CCL2	6347	ENSG00000108691	-0.00632832	-0.00391787	0.00389518	0.995055
LOC100129534	100129534	ENSG00000269896	-0.0169122	-0.00333266	0.00328132	0.986785
WHAMM	123720	ENSG00000156232	0.0580437	-0.00320183	0.0033771	0.954669
VDAC3	7419	ENSG00000078668	0.0783407	-0.00394417	0.00423837	0.938848
SPIN2B	474343	ENSG00000186787	-0.0448132	-0.00282705	0.0027131	0.964993
MTFMT	123263	ENSG00000103707	0.0743412	-0.00558838	0.00598321	0.941964
MAN2B2	23324	ENSG00000013288	-0.0373579	-0.00379378	0.00366587	0.970814
PSMB6	5694	ENSG00000142507	0.054059	-0.00310205	0.00325989	0.957778
DUBR	344595	ENSG00000243701	-0.00446134	-0.00478797	0.0047684	0.996514
MIR761	100313892	ENSG00000283899	0.0205717	-0.00110364	0.00112468	0.983925
ZFYVE28	57732	ENSG00000159733	-0.0248524	-0.00367829	0.00359532	0.980581
ATG4A	115201	ENSG00000101844	-0.029652	-0.00273055	0.00265723	0.976832
SCN3B	55800	ENSG00000166257	0.0270947	-0.0011951	0.0012252	0.97883
AMOT	154796	ENSG00000126016	-0.0492024	-0.0036714	0.00350925	0.961567
FLJ37201	283011		0.0222497	-0.00339984	0.00347	0.982614
LOC105372432	105372432	ENSG00000286024	-0.0317757	-0.00667863	0.00648663	0.975173
LINC00685	283981		-0.017829	-0.00452707	0.00445358	0.986068
CNPY2-AS1	112268098		-0.0109945	-0.00360731	0.00357109	0.991409
PRSS35	167681	ENSG00000146250	-0.00124067	-0.00435607	0.00435111	0.99903
HERC2P2	400322	ENSG00000291003	0.0424259	-0.541228	0.562725	0.966857
CAV2	858	ENSG00000105971	1.18642	-0.302032	1.02419	0.258417
SLK	9748	ENSG00000065613	0.0288547	-0.00264502	0.00271602	0.977455
COL6A1	1291	ENSG00000142156	-0.0108358	-0.00456769	0.00452248	0.991533
FUT8-AS1	645431		0.0138342	-0.00468851	0.00474843	0.98919
IDH1	3417	ENSG00000138413	-0.0301873	-0.00396137	0.0038531	0.976414
PCGF5	84333	ENSG00000180628	0.0246284	-0.00402759	0.00411969	0.980756
LINC00673	100499467	ENSG00000227036	0.0315963	-0.00213454	0.00219736	0.975313
LGI4	163175	ENSG00000153902	-0.0208562	-0.0048502	0.00475822	0.983703
UBR5	51366	ENSG00000104517	-0.0406658	-0.00386586	0.0037242	0.968231
GCK	2645	ENSG00000106633	-1.32047	-0.848737	0.208188	0.21131
MAP3K14	9020	ENSG00000006062	0.0217527	-0.00293298	0.00299214	0.983003
ERI3-IT1	100874278	ENSG00000233602	-0.00159914	-0.000930045	0.000928681	0.99875
THRB	7068	ENSG00000151090	0.00788641	-0.0056153	0.0056561	0.993837
TRIB1	10221	ENSG00000173334	0.0366612	-0.00357628	0.00369869	0.971358
PDHX	8050	ENSG00000110435	0.0632684	-0.00403662	0.00427806	0.950594
NRSN2-AS1	100507459	ENSG00000225377	0.0171835	-0.00136102	0.00138266	0.986573
CCPG1	9236	ENSG00000260916	-0.0227379	-0.00186194	0.00182348	0.982233
RHOBTB1	9886	ENSG00000072422	-0.0359321	-0.00247721	0.00239683	0.971927
USP53	54532	ENSG00000145390	0.320491	-0.179619	0.241574	0.754108
NOTCH2NLR	101929796	ENSG00000286106	-0.0440095	-0.000583627	0.000560517	0.965621
LFNG	3955	ENSG00000106003	0.0192797	-0.00490038	0.00498788	0.984935
LOC101927764	101927764		0.0262527	-0.0039088	0.00400415	0.979487
CRYZL1	9946	ENSG00000205758	0.0464408	-0.00125746	0.00131223	0.963723
LOC105375981	105375981		0.005506	-0.00157618	0.00158417	0.995697
MAP4K3	8491	ENSG00000011566	0.00160867	-0.00166809	0.00167056	0.998743
MST1P2	11209		-0.0227879	-0.00286364	0.00280436	0.982194
ADGRL1	22859	ENSG00000072071	-1.06655	-0.300113	0.102855	0.307162
LOC105370947	105370947		-0.0400044	-0.00260991	0.0025158	0.968747
SSR2	6746	ENSG00000163479	0.10815	-0.00505159	0.00557928	0.915664
PPP1R3E	90673	ENSG00000235194	-0.00250591	-0.00387186	0.00386297	0.998042
PCSK6	5046	ENSG00000140479	-0.010949	-0.00497921	0.00492942	0.991444
TMEM218	219854	ENSG00000150433	-0.0213931	-0.00268418	0.00263198	0.983284
RTL8C	8933	ENSG00000134590	-0.0263889	-0.0023449	0.00228878	0.979381
ZFAND2A-DT	101927021	ENSG00000229043	-0.0325139	-0.00427436	0.00414867	0.974597
ABHD2	11057	ENSG00000140526	-0.090746	-0.00727471	0.00669297	0.929192
LOC105375216	105375216	ENSG00000286847	-0.0135941	-0.00271976	0.00268603	0.989377
SARAF	51669	ENSG00000133872	0.0089445	-0.0014644	0.00147648	0.99301
PNPLA6	10908	ENSG00000032444	-0.0220277	-0.00469649	0.00460248	0.982788
PPP1R9A	55607	ENSG00000158528	0.00218854	-0.00493391	0.00494383	0.99829
MOB3B	79817	ENSG00000120162	0.00295807	-0.00535657	0.00537113	0.997688
ANTXR2	118429	ENSG00000163297	0.0313655	-0.00435544	0.00448267	0.975494
CDKN3	1033	ENSG00000100526	0.0236939	-0.00405938	0.00414864	0.981486
PARM1	25849	ENSG00000169116	-0.0116153	-0.00508897	0.005035	0.990923
LOC105369373	105369373	ENSG00000255539	-0.00949014	-0.00261639	0.0025937	0.992584
WDR45B	56270	ENSG00000141580	0.0920351	-0.00448256	0.00487796	0.928189
H2BC9	8345	ENSG00000275713	0.00203268	-0.000941682	0.000943441	0.998412
NCOA4	8031	ENSG00000266412	0.0586798	-0.00308899	0.00325998	0.954173
PPM1D	8493	ENSG00000170836	1.82713	-0.017267	0.196686	0.092641
LOC105375384	105375384		0.00589138	-0.00201914	0.00203009	0.995396
SERPINI2	5276	ENSG00000114204	-0.0156779	-0.00555718	0.00547778	0.987749
CYP2T1P	171523	ENSG00000233622	-0.0283099	-0.00382826	0.00373006	0.97788
FN3K	64122	ENSG00000167363	-0.0204614	-0.00318746	0.00312815	0.984012
EPHB1	2047	ENSG00000154928	-0.0299451	-0.000609768	0.000593234	0.976603
KLF3-AS1	79667		-0.0281327	-0.0018418	0.00179484	0.978019
NUDT19	390916	ENSG00000213965	-0.0312017	-0.005237	0.00508912	0.975622
H2AC18	8337	ENSG00000288825	-0.0023028	-0.00444701	0.00443762	0.9982
ARHGEF10	9639	ENSG00000104728	0.00396447	-0.00568277	0.00570349	0.996902
FBXO34	55030	ENSG00000178974	0.0691471	-0.00403586	0.00430043	0.946011
GDE1	51573	ENSG00000006007	0.00242062	-0.00396078	0.00396959	0.998108
GPR137C	283554	ENSG00000180998	0.0206229	-0.00501224	0.00510803	0.983885
NUP50-DT	100506714	ENSG00000226328	-0.0336435	-0.0032495	0.00315068	0.973715
ATPAF2	91647	ENSG00000171953	-0.000681202	-0.00132591	0.00132508	0.999468
DLST	1743	ENSG00000119689	0.133266	-0.00540839	0.0061131	0.896192
AP1G2-AS1	102724814	ENSG00000258727	-0.00188617	-0.0041243	0.00411716	0.998526
LINC02693	339263	ENSG00000212719	-0.00953176	-0.00541933	0.00537212	0.992552
SCRN2	90507	ENSG00000141295	-0.00214883	-0.0035502	0.0035432	0.998321
AKR1C2	1646	ENSG00000151632	0.0180895	-0.00463165	0.0047092	0.985865
RABGGTA	5875	ENSG00000100949	-0.0262293	-0.00436272	0.00425893	0.979506
LOC102723722	102723722		-0.0543256	-0.247741	0.235688	0.95757
GARS1-DT	401320		-0.00898152	-0.000987752	0.000979642	0.992981
MED12	9968	ENSG00000184634	-0.0133721	-0.00464533	0.00458866	0.989551
LCDR	100270804	ENSG00000273148	-0.00710647	-0.000886853	0.000881087	0.994447
CBX4	8535	ENSG00000141582	-0.0252547	-0.00320369	0.00313028	0.980267
OLIG2	10215	ENSG00000205927	-0.00841567	-0.00690142	0.00684831	0.993424
GATD1-DT	171391	ENSG00000255284	-0.019217	-0.00336631	0.00330745	0.984984
IFI6	2537	ENSG00000126709	-0.0176635	-0.00318565	0.00313441	0.986198
RYR2	6262	ENSG00000198626	-0.0184327	-0.00358811	0.00352791	0.985597
SLC25A20	788	ENSG00000178537	-0.0268654	-0.00288058	0.00281041	0.979009
RIPK1	8737	ENSG00000137275	-0.00242615	-0.00321622	0.00320907	0.998104
LOC102724479	102724479		-0.0063297	-0.00385537	0.00383304	0.995054
LOC100996660	100996660	ENSG00000267248	0.0433352	-0.00247997	0.00258062	0.966147
TXNDC11	51061	ENSG00000153066	-0.00628998	-0.00130176	0.00129427	0.995085
NAT8L	339983	ENSG00000185818	0.0244564	-0.00144645	0.00147929	0.980891
ARMCX5-GPRASP2	100528062	ENSG00000286237	-0.561181	-0.175041	0.10334	0.585001
PCBP3	54039	ENSG00000183570	-0.00688428	-0.0044024	0.00437467	0.99462
TNS2	23371	ENSG00000111077	-0.0022066	-0.00126005	0.0012575	0.998276
UBXN2A	165324	ENSG00000173960	0.0465648	-0.00380808	0.0039744	0.963626
HLCS	3141	ENSG00000159267	0.00291589	-0.00419908	0.00421034	0.997721
HESX1	8820	ENSG00000163666	-0.0127563	-0.00107932	0.00106676	0.990032
CEP112	201134	ENSG00000154240	-0.0143084	-0.00139005	0.00137191	0.988819
SYT2	127833	ENSG00000143858	0.00458438	-0.00485577	0.00487625	0.996418
NDRG1	10397	ENSG00000104419	-0.00354666	-0.00453464	0.00451991	0.997228
GALNT2	2590	ENSG00000143641	0.00914157	-0.00542729	0.00547303	0.992856
RPN2	6185	ENSG00000118705	-0.0531274	-0.0020763	0.00197746	0.958505
DNAJB13	374407	ENSG00000187726	-0.0174651	-0.00747638	0.00735748	0.986353
SGK1	6446	ENSG00000118515	-0.00119595	-0.00273702	0.00273401	0.999065
LOC105369149	105369149		0.0145027	-0.00111675	0.00113171	0.988667
ADAMTS4	9507	ENSG00000158859	0.00547058	-0.0012595	0.00126584	0.995725
MIR4435-2HG	541471	ENSG00000172965	-0.00526117	-0.0072229	0.0071881	0.995889
AGAP11	119385	ENSG00000271880	-0.0628268	-0.000685806	0.000647364	0.950939
SLC9B2	133308	ENSG00000164038	0.0433411	-0.00339469	0.00353248	0.966142
VILL	50853	ENSG00000136059	-0.0168946	-0.00292924	0.00288416	0.986798
C15orf62	643338	ENSG00000188277	0.00400567	-0.00273895	0.00274904	0.99687
STMN1	3925	ENSG00000117632	0.0117613	-0.00351721	0.00355538	0.990809
LOC401261	401261		-0.00983703	-0.00267985	0.00265576	0.992313
TFR2	7036	ENSG00000106327	-0.00458941	-0.00293514	0.0029228	0.996414
LOC643327	643327		-0.0195064	-0.0039782	0.0039076	0.984758
RABIF	5877	ENSG00000183155	-0.00575473	-0.0052274	0.00519986	0.995503
FZD5	7855	ENSG00000163251	1.51626	-0.183825	1.0252	0.155344
TTC21A	199223	ENSG00000168026	-0.0320717	-0.00165564	0.00160761	0.974942
IPMK	253430	ENSG00000151151	0.0567845	-0.00369192	0.00388951	0.955651
PRKCZ-AS1	100506504	ENSG00000182873	0.00446727	-0.000867336	0.000870899	0.996509
MAN1B1	11253	ENSG00000177239	-0.0212101	-0.00275287	0.00269979	0.983427
NMNAT2	23057	ENSG00000157064	-0.00940267	-0.00369135	0.00365962	0.992652
CFAP298	56683	ENSG00000159079	-0.0435156	-0.00595426	0.00572108	0.966006
LOC107984347	107984347		-0.0186471	-0.00367703	0.00361463	0.985429
THEM6	51337	ENSG00000130193	0.0118445	-0.00650762	0.00657876	0.990744
COL13A1	1305	ENSG00000197467	-1.54266	-1.23402	0.210946	0.148863
DRG1	4733	ENSG00000185721	0.0466021	-0.00171289	0.00178777	0.963597
PYROXD2	84795	ENSG00000119943	-0.0435465	-0.00303193	0.00291311	0.965982
LHPP	64077	ENSG00000107902	-0.000255151	-0.00163924	0.00163886	0.999801
USP32	84669	ENSG00000170832	0.0727079	-0.100044	0.106952	0.943236
COX6B2	125965	ENSG00000160471	-0.00536458	-0.000721885	0.000718339	0.995808
TMTC4	84899	ENSG00000125247	0.0318979	-0.00130359	0.00134232	0.975078
PHC2	1912	ENSG00000134686	0.0434245	-0.00376742	0.00392065	0.966077
ZNF664-RFLNA	100533183	ENSG00000178882	-0.061457	-0.0040419	0.00382014	0.952007
CASTOR2	729438	ENSG00000274070	0.0283144	-0.0039935	0.00409866	0.977877
LHFPL2	10184	ENSG00000145685	0.0207139	-0.00304127	0.00309966	0.983814
BBOF1	80127	ENSG00000119636	-0.0548861	-0.00118614	0.00112785	0.957132
MAP3K9-DT	100506411	ENSG00000259153	-0.0129668	-0.00309641	0.00305978	0.989867
ETNK2	55224	ENSG00000143845	-0.0256611	-0.0016212	0.00158346	0.979949
PRICKLE4	29964	ENSG00000278224	0.00154538	-0.00102978	0.00103124	0.998792
SYNGR3	9143	ENSG00000127561	-0.000908477	-0.00387104	0.00386781	0.99929
C1RL-AS1	283314	ENSG00000205885	-0.0161185	-0.00288453	0.00284216	0.987405
CAPN1	823	ENSG00000014216	-0.0600754	-0.00339907	0.00321665	0.953084
CARF	79800	ENSG00000138380	0.0406215	-0.00314914	0.00326879	0.968266
WHRN	25861	ENSG00000095397	0.00201699	-0.00141109	0.0014137	0.998424
TMEM158	25907	ENSG00000249992	0.0152889	-0.00399808	0.00405459	0.988053
VEGFB	7423	ENSG00000173511	-0.020387	-0.00317954	0.00312059	0.98407
ATMIN	23300	ENSG00000166454	0.0291467	-0.00402489	0.00413404	0.977227
PPP2R1B	5519	ENSG00000137713	0.0203804	-0.0070621	0.00719546	0.984075
JPT1	51155	ENSG00000189159	2.01702	-0.008456	0.219292	0.0666332
POGLUT3	143888	ENSG00000178202	-0.00414007	-0.00437198	0.0043554	0.996765
TMEM200A	114801	ENSG00000164484	0.00703415	-0.00447917	0.00450819	0.994503
ACOT1	641371	ENSG00000184227	-0.0429924	-0.00550719	0.00529406	0.966415
ATP23	91419	ENSG00000166896	0.0340421	-0.00372075	0.00383887	0.973403
RRAGC	64121	ENSG00000116954	-0.0106023	-0.00373242	0.00369627	0.991715
RAB33A	9363	ENSG00000134594	-0.000469377	-0.00187507	0.00187426	0.999633
MLLT11	10962	ENSG00000213190	0.0144412	-0.0053638	0.00543538	0.988715
KLF6	1316	ENSG00000067082	-0.00681882	-0.00514157	0.00510948	0.994671
MAN1C1	57134	ENSG00000117643	-0.0129023	-0.00453541	0.00448201	0.989918
GSTM4	2948	ENSG00000168765	-0.0176253	-0.00366586	0.00360703	0.986227
BCDIN3D-AS1	100286844	ENSG00000258057	0.0304106	-0.00355854	0.00365929	0.97624
RETREG1	54463	ENSG00000154153	0.724015	-0.148364	0.296038	0.482933
RAB35	11021	ENSG00000111737	-0.0259256	-0.00374241	0.0036544	0.979743
LINC02603	158257	ENSG00000230262	-0.00506913	-0.00345002	0.00343401	0.996039
MIR17HG	407975	ENSG00000215417	0.0154783	-0.00312049	0.00316514	0.987905
MDN1-AS1	101929057		-2.68719e-05	-0.00135113	0.0013511	0.999979
PXMP4	11264	ENSG00000101417	-0.0067131	-0.010353	0.0102894	0.994754
LOC729867	729867	ENSG00000227741	0.0264335	-0.00366233	0.00375229	0.979346
METTL7A	25840	ENSG00000185432	-0.00838608	-0.00636473	0.00631593	0.993447
TMTC2	160335	ENSG00000179104	0.0204129	-0.00425692	0.00433743	0.98405
FAM157B	100132403		-0.00703106	-0.00212454	0.00211087	0.994506
LOC105378675	105378675		-0.0217946	-0.00249391	0.00244451	0.98297
UBE2L3	7332	ENSG00000185651	0.0812531	-0.00316301	0.00340806	0.93658
ZNF582-DT	386758	ENSG00000267454	0.0336504	-0.00455703	0.0047	0.973709
CFAP206	154313	ENSG00000272514	-0.0192985	-0.00166757	0.00163829	0.98492
CARD14	79092	ENSG00000141527	-0.0247487	-0.00110294	0.00107817	0.980662
DHCR7	1717	ENSG00000172893	-0.0975727	-0.201835	0.184533	0.923882
GEMIN8	54960	ENSG00000046647	-0.28002	-0.244714	0.188977	0.784231
FAM174A	345757	ENSG00000174132	-0.0124433	-0.00214421	0.00211986	0.990276
LINC02981	441204	ENSG00000214870	-0.00780006	-0.00225932	0.0022432	0.993905
AIFM2	84883	ENSG00000042286	-0.0229596	-0.00199827	0.00195659	0.98206
GLG1	2734	ENSG00000090863	-0.0341307	-0.00452275	0.00438324	0.973334
ROBO1	6091	ENSG00000169855	0.0238542	-0.00532385	0.00544171	0.981361
CRYZL2P-SEC16B	111240474		-0.0173571	-0.000720665	0.000709274	0.986437
PCNX2	80003	ENSG00000135749	-0.0558146	-0.00472936	0.00449311	0.956408
LOC105372165	105372165	ENSG00000283667	0.0156804	-0.00092339	0.000936777	0.987747
MID2	11043	ENSG00000080561	-0.0355653	-0.00242232	0.00234451	0.972214
VWA5B2	90113	ENSG00000145198	-0.0118958	-0.00231064	0.00228554	0.990704
RNF122	79845	ENSG00000133874	0.0372757	-0.00344946	0.00356954	0.970878
COL9A1	1297	ENSG00000112280	-0.0085844	-0.00508265	0.00504275	0.993292
STARD10	10809	ENSG00000214530	-0.0242463	-0.00212359	0.00207684	0.981055
LOC107985367	107985367		0.0133404	-0.00129294	0.00130887	0.989575
TUBB4B	10383	ENSG00000188229	0.903339	-0.0854452	0.206476	0.384121
FAM156B	727866	ENSG00000179304	-0.0562752	-0.00468551	0.00444957	0.956049
SPATC1L	84221	ENSG00000160284	-0.0236141	-0.00495499	0.00484874	0.981549
TMEM178B	100507421	ENSG00000261115	-0.0274589	-0.00360896	0.00351913	0.978545
LOC112267961	112267961		-0.0166018	-0.00478257	0.00471024	0.987027
RLN1	6013	ENSG00000107018	0.0167111	-0.00365549	0.003712	0.986942
LOC107985013	107985013		-0.00322864	-0.00109263	0.00108939	0.997477
CFAP298-TCP10L	110091775	ENSG00000265590	-0.0180127	-0.00368621	0.00362576	0.985925
DNAJC12	56521	ENSG00000108176	0.0244458	-0.00295738	0.0030245	0.980899
MTDH	92140	ENSG00000147649	-0.0205059	-0.00122894	0.00120602	0.983977
SLC39A9	55334	ENSG00000029364	-0.00176428	-0.00352881	0.0035231	0.998621
SH3RF2	153769	ENSG00000156463	-0.00693452	-0.0042109	0.00418418	0.994581
STRN	6801	ENSG00000115808	0.0235201	-0.00154527	0.00157899	0.981622
P2RY1	5028	ENSG00000169860	0.0345108	-0.00123928	0.00127917	0.973037
ZNF516-DT	400658	ENSG00000275763	0.010332	-0.00373814	0.00377376	0.991926
TRAPPC6A	79090	ENSG00000007255	-0.0076778	-0.00393184	0.00390422	0.994
LOC646471	646471		-0.0224527	-0.0014974	0.00146685	0.982456
FBXO42	54455	ENSG00000037637	0.0231124	-0.00253382	0.00258815	0.98194
AFG3L2	10939	ENSG00000141385	0.0126078	-0.00548304	0.00554686	0.990148
PARP9	83666	ENSG00000138496	0.0156189	-0.00473248	0.00480082	0.987795
ARMCX1	51309	ENSG00000126947	1.17668	-0.0664916	0.222638	0.262136
RASAL1	8437	ENSG00000111344	-0.00792525	-0.00229827	0.00228161	0.993807
FAM168B	130074	ENSG00000152102	0.0373419	-0.00270583	0.0028002	0.970826
TRIM73	375593	ENSG00000178809	-0.0288515	-0.0028733	0.00279819	0.977457
NOD1	10392	ENSG00000106100	-0.0204127	-0.00454999	0.00446552	0.98405
ADA	100	ENSG00000196839	-0.00534405	-0.00104017	0.00103508	0.995824
ATP5PO	539	ENSG00000241837	-0.0517484	-0.00317835	0.00303087	0.959581
NUCB2	4925	ENSG00000070081	0.00201297	-0.00125161	0.00125392	0.998427
GRAMD1B	57476	ENSG00000023171	-0.0178666	-0.00435254	0.00428174	0.986039
FAM156A	29057	ENSG00000268350	-0.0527463	-0.00453473	0.00432036	0.958802
FBXO31	79791	ENSG00000103264	3.5531e-05	-0.00141455	0.00141459	0.999972
DUOX1	53905	ENSG00000137857	-0.00721384	-0.00128286	0.00127439	0.994363
C21orf58	54058	ENSG00000160298	-0.0120844	-0.00374842	0.00370707	0.990557
KSR2	283455	ENSG00000171435	-0.00788871	-0.00400563	0.00397673	0.993835
IGF2BP3	10643	ENSG00000136231	0.160177	-0.238697	0.276577	0.875407
LOC100996442	100996442		-0.00500649	-0.00296104	0.00294746	0.996088
LONRF2	164832	ENSG00000170500	0.030074	-0.00388011	0.00398872	0.976502
SLC6A16	28968	ENSG00000063127	-0.00590221	-0.00407972	0.00405768	0.995388
ACSS2	55902	ENSG00000131069	0.0360058	-0.00391912	0.00405082	0.97187
TRAF6	7189	ENSG00000175104	0.0170286	-0.0036906	0.00374874	0.986694
TLE3	7090	ENSG00000140332	-0.008788	-0.00137641	0.00136535	0.993133
ADAMTS8	11095	ENSG00000134917	-0.00191528	-0.00477946	0.00477107	0.998503
LOC105375740	105375740		0.00983488	-0.00320056	0.00322958	0.992315
ATP2A2	488	ENSG00000174437	0.226779	-0.0581724	0.0716888	0.824413
DNALI1	7802	ENSG00000163879	0.019561	-0.00113211	0.00115262	0.984715
RAB31	11031	ENSG00000168461	0.00510486	-0.00450146	0.00452261	0.996011
SLC10A4	201780	ENSG00000145248	0.00579199	-0.00315136	0.00316816	0.995474
ZNF542P	147947	ENSG00000290720	0.0695557	-0.00405663	0.00432418	0.945693
ZNF559-ZNF177	100529215	ENSG00000270011	0.0287364	-0.00370394	0.00380294	0.977547
RBM3	5935	ENSG00000102317	-0.916446	-0.156304	0.063747	0.377483
SLC22A23	63027	ENSG00000137266	0.000544021	-0.00462391	0.00462622	0.999575
ZSCAN2	54993	ENSG00000176371	-0.650669	-0.233983	0.126369	0.527522
TBC1D5	9779	ENSG00000131374	0.0494759	-0.00311996	0.00326494	0.961354
ADGRD1	283383	ENSG00000111452	-0.00746831	-0.00383511	0.00380891	0.994164
SORCS2	57537	ENSG00000184985	-0.0105223	-0.00448322	0.00444013	0.991777
ACAP1	9744	ENSG00000072818	-0.0226325	-0.00340105	0.00333112	0.982315
USP42	84132	ENSG00000106346	-0.0443521	-0.00415776	0.00399186	0.965353
NALT1	101928483		-0.0331775	-0.0023578	0.00228707	0.974078
PTX3	5806	ENSG00000163661	1.18353	-0.322912	1.09089	0.259515
PRKCQ	5588	ENSG00000065675	0.0199776	-0.00486082	0.00495079	0.98439
ASIC3	9311	ENSG00000213199	0.00338667	-0.00308594	0.00309555	0.997353
TNRC6B	23112	ENSG00000100354	-0.000611394	-0.00203799	0.00203684	0.999522
EMC1	23065	ENSG00000127463	0.0154622	-0.00391219	0.00396812	0.987918
CDH2	1000	ENSG00000170558	0.694053	-0.133382	0.25808	0.500865
HCG17	414778	ENSG00000270604	0.029948	-0.0012806	0.0013163	0.976601
ADGRL1-AS1	100507373	ENSG00000267169	-0.0363485	-0.00487833	0.00471824	0.971602
AKIRIN1	79647	ENSG00000174574	-0.00190679	-0.00383572	0.00382901	0.99851
RAB4A	5867	ENSG00000168118	-0.0305833	-0.00157254	0.00152901	0.976105
ADIPOR2	79602	ENSG00000006831	0.0382357	-0.00361632	0.00374551	0.970128
LOC101928718	101928718	ENSG00000284830	0.00144209	-0.00360968	0.00361447	0.998873
MAILR	100506753		-0.0258149	-0.00183391	0.00179096	0.979829
ZSCAN12P1	221584		-0.00997553	-0.00140233	0.00138955	0.992205
STK33	65975	ENSG00000130413	-0.00525728	-0.00230708	0.00229597	0.995892
PRR5L	79899	ENSG00000135362	0.434567	-0.207121	0.310327	0.671588
COQ2	27235	ENSG00000173085	1.08533	-0.105628	0.315309	0.299097
TMEM87A	25963	ENSG00000103978	0.0436674	-0.00184925	0.00192489	0.965888
ZNF619	285267	ENSG00000177873	-0.0302217	-0.0050377	0.00489985	0.976387
SLC1A3	6507	ENSG00000079215	0.0214335	-0.00419302	0.00427633	0.983252
TRNH	4564		-0.00118978	-0.00308504	0.00308167	0.99907
PDCD2L	84306	ENSG00000126249	0.0143425	-0.00387422	0.00392557	0.988792
RNPEPL1	57140	ENSG00000142327	0.0117617	-0.00459836	0.00464827	0.990809
AR	367	ENSG00000169083	0.00495382	-0.00328	0.00329495	0.996129
LOC102723342	102723342		0.00241556	-0.0040819	0.00409096	0.998112
AK8	158067	ENSG00000165695	-0.0228157	-0.00113851	0.00111491	0.982172
PTPRR	5801	ENSG00000153233	-0.0099956	-0.00295377	0.00292679	0.992189
NPEPPS	9520	ENSG00000141279	-0.00123226	-0.00548396	0.00547776	0.999037
LGALS3BP	3959	ENSG00000108679	0.0277189	-0.00212581	0.0021806	0.978342
NTNG2	84628	ENSG00000196358	-1.38974	-0.932785	0.206256	0.189852
SCN3A	6328	ENSG00000153253	0.0234205	-0.00259506	0.00265146	0.9817
LINC00663	284440		0.0278478	-0.00473834	0.00486103	0.978241
PXN	5829	ENSG00000089159	0.0198871	-0.00410825	0.00418394	0.98446
PPP1CA	5499	ENSG00000172531	0.02004	-0.00523663	0.00533385	0.984341
GSDMD	79792	ENSG00000104518	-0.00903995	-0.00110618	0.00109704	0.992936
STARD3NL	83930	ENSG00000010270	0.028244	-0.0025523	0.00261934	0.977932
VDAC2	7417	ENSG00000165637	-0.00633808	-0.00160154	0.00159225	0.995047
LOC101928274	101928274		-0.0287902	-0.00164352	0.00160065	0.977505
CLUAP1	23059	ENSG00000103351	0.0399911	-0.00444925	0.00461563	0.968758
[truncated: 13,519 more rows]

## Sheet: RTT
HGNC	ENTREZ	ENSEMBL	Statistic	Lower	Upper	Pvalue
[truncated: 15,319 more rows]
