# Supplementary material for: Integrative analysis of 115 transcriptomic studies decodes the molecular landscape of neurodevelopmental disorders
Source: Commun Biol. 2025 Jun 12;8:914. doi: 10.1038/s42003-025-08330-2 (PMC12159135; doi:10.1038/s42003-025-08330-2)
Supplement: Supplementary file 7 — Supplementary Data S4 [file 42003_2025_8330_MOESM7_ESM.csv]

HGNC	ENTREZ	ENSEMBL	Estimate (OR)	Lower	Upper	Pvalue	adjPvalue
MRPS6	64968	ENSG00000243927	20.4575789618548	4.77859894874481	185.101716514512	5.92750447529492e-08	0.000691602890763326
PIGP	51227	ENSG00000185808	Inf	6.85386877001079	Inf	8.05594514575802e-08	0.000691602890763326
ETS2	2114	ENSG00000157557	14.265908425279	4.06307446667962	77.3810924330517	1.65898689744295e-07	0.000949493500969847
UBE2G2	7327	ENSG00000184787	18.2000047078028	4.22734823597755	165.250566433411	3.22331866845218e-07	0.0013836095384331
TMEM50B	757	ENSG00000142188	9.32849670261049	3.26098752481473	33.0915750725562	7.53442122078723e-07	0.00258732024721834
LOC102724200	102724200	ENSG00000280433	Inf	5.5004418870993	Inf	1.0553288140943e-06	0.00301999928966652
SOD1	6647	ENSG00000142168	11.9887439682141	3.38593191053968	65.428310413369	1.90927411238277e-06	0.00409777956370153
CFAP298	56683	ENSG00000159079	11.9887439682141	3.38593191053968	65.428310413369	1.90927411238277e-06	0.00409777956370153
PRMT2	3275	ENSG00000160310	8.34356823194109	2.90344101064811	29.6716067997116	3.59295484641054e-06	0.0065258170088582
POFUT2	23275	ENSG00000186866	9.4172581901496	3.00471127669537	39.468512644135	4.08780745200118e-06	0.0065258170088582
CSTB	1476	ENSG00000160213	11.2821382312964	3.1772326636792	61.6643666483837	4.18077967952476e-06	0.0065258170088582
N6AMT1	29104	ENSG00000156239	25.0494745186216	3.76111019195843	1065.45062780113	5.66040000286941e-06	0.00809908900410565
HMGN1	3150	ENSG00000205581	8.87774702329527	2.82321036913246	37.260343153166	8.73764145751088e-06	0.011540407986574
PAXBP1	94104	ENSG00000159086	Inf	4.27672265174485	Inf	1.26454420494222e-05	0.0149504685476673
GART	2618	ENSG00000159131	7.4378312182267	2.57280200516161	26.5441868045954	1.60006053173565e-05	0.0149504685476673
CCT8	10694	ENSG00000156261	7.4378312182267	2.57280200516161	26.5441868045954	1.60006053173565e-05	0.0149504685476673
MCM3AP	8888	ENSG00000160294	13.2630525080841	3.01810444281078	121.931931679116	1.73648996057254e-05	0.0149504685476673
DONSON	29980	ENSG00000159147	13.2630525080841	3.01810444281078	121.931931679116	1.73648996057254e-05	0.0149504685476673
MRPL39	54148	ENSG00000154719	8.35906507896591	2.64835889699065	35.190968635861	1.83776894741623e-05	0.0149504685476673
LOC102724023	102724023	ENSG00000280071	8.35906507896591	2.64835889699065	35.190968635861	1.83776894741623e-05	0.0149504685476673
PWP2	5822	ENSG00000241945	9.96000574189553	2.78148173339247	54.7338294231591	1.91561041379546e-05	0.0149504685476673
LOC102724159	102724159	ENSG00000275464	9.96000574189553	2.78148173339247	54.7338294231591	1.91561041379546e-05	0.0149504685476673
ATP5PF	522	ENSG00000154723	7.01172748947774	2.4169827554002	25.0701992988603	3.2916778286161e-05	0.0237325338725192
SUMO3	6612	ENSG00000184900	12.3780292025459	2.80101607290835	114.094395351211	3.69687322738836e-05	0.0237325338725192
PDXK	8566	ENSG00000160209	7.86002630190172	2.47992885014282	33.1369972070046	3.80349491898141e-05	0.0237325338725192
URB1	9875	ENSG00000142207	7.86002630190172	2.47992885014282	33.1369972070046	3.80349491898141e-05	0.0237325338725192
GATD3	8209	ENSG00000160221	9.34038607604833	2.59408442689419	51.3722272667749	4.00840700234745e-05	0.0237325338725192
SLC19A1	6573	ENSG00000173638	9.34038607604833	2.59408442689419	51.3722272667749	4.00840700234745e-05	0.0237325338725192
COL18A1	80781	ENSG00000182871	9.34038607604833	2.59408442689419	51.3722272667749	4.00840700234745e-05	0.0237325338725192
SLX9	85395	ENSG00000160256	20.0430907032758	2.94985034240741	860.411684917589	5.89707379232856e-05	0.0337509190047605
MDK	4192	ENSG00000110492	8.73713700193688	2.41313656759222	48.2612864918263	8.26096967028511e-05	0.0457551126576759
